# Supplementary material for: Comprehensive genome-wide identification of angiosperm upstream ORFs with peptide sequences conserved in various taxonomic ranges using a novel pipeline, ESUCA
Source: BMC Genomics. 2020 Mar 30;21:260. doi: 10.1186/s12864-020-6662-5 (PMC7106846; doi:10.1186/s12864-020-6662-5)
Supplement: Supplementary file 1 — Additional file 1 : Supplementary Table S1. CPuORFs extracted from A. thaliana, O. sativa, S. lycopersicum, P. trichocarpa and V. vinifera. [file 12864_2020_6662_MOESM1_ESM.xls]

## Sheet: Supplementary Table S1
Supplementary Table S1. CPuORFs extracted from A. thaliana, O. sativa, S. lycopersicum, P. trichocarpa and V. vinifera.
HG number	Species	Gene ID	Transcript ID	Gene symbol	Gene description†	CPuORF amino acid sequence	uORF-mORF fusion ratio	Ka/Ks analysis before manual validation			Ka/Ks analysis after manual validation
								Median pairwise Ka/Ks ratio	U-test p value	q value	Median pairwise Ka/Ks ratio	U-test p value
HG1	A. thaliana	AT1G75390	AT1G75390.1;AT1G75390.2	BZIP44	bZIP transcription factor 44 [Source:UniProtKB/Swiss-Prot;Acc:C0Z2L5]	MSPVISEILRSGLTIDSSLRRRTHLVQSFSVVFLYWFYVFS*	0.00854701	0.0517623	0	0	0.0517623	0
		AT2G18160	AT2G18160.1	BZIP2	bZIP transcription factor 2 [Source:UniProtKB/Swiss-Prot;Acc:Q9SI15]	MTPVLCEILLSGLTVKSALCRRTHLVQSFSVVFLYWFYNVS*	0	0.0709004	0	0	0.0709004	0
		AT3G62420	AT3G62420.1	BZIP53	bZIP transcription factor 53 [Source:UniProtKB/Swiss-Prot;Acc:Q9LZP8]	MSYSILFRRIRILHSFSVVYLYYTYVFS*	0	0.0324312	0	0	0.0324312	0
		AT4G34590	AT4G34590.1	BZIP11	bZIP transcription factor 11 [Source:UniProtKB/Swiss-Prot;Acc:O65683]	MSPIILSEIFLSGFMLNSTIRRRTHLVQSFSVVFLYWLYYVS*	0	0.107506	0	0	0.107506	0
		AT5G49450	AT5G49450.1	BZIP1	Basic leucine zipper 1 [Source:UniProtKB/Swiss-Prot;Acc:Q9FGX2]	MINLNQFLVYHSISVVILHWFYVIS*	0	0.037963	2.23664e-243	1.29571e-242	0.037963	2.23664e-243
	O. sativa	LOC_Os02g03960	LOC_Os02g03960.1		Os02g0132500 protein [Source:UniProtKB/TrEMBL;Acc:Q0E476]	MSPVISEILLSGFMINSTLRRRTHLVQSFSVVFLYWFYVFS*	0	0.0524977	0	0	0.0524977	0
		LOC_Os03g19370	LOC_Os03g19370.1			MSITEASLHFCYLHSLSVVFLYFFYVIS*	0.291139	0.0387337	4.84953e-268	2.02064e-267	0.0387337	4.84953e-268
		LOC_Os05g03860	LOC_Os05g03860.1		bZIP transcription factor 53 [Source:Projected from Arabidopsis thaliana (AT3G62420) UniProtKB/Swiss-Prot;Acc:Q9LZP8]	MKLNVLRRRRSHSFSVAFLYWFYVFS*	0	0.0433499	0	0	0.0433499	0
		LOC_Os08g26880	LOC_Os08g26880.1			MSPILSEVILSGFMISSTLRRGSHLVLSFSVVFLYWFYVFSVTS*	0.0206186	0.0605801	0	0	0.0605801	0
		LOC_Os09g13570	LOC_Os09g13570.1		Os09g0306400 protein [Source:UniProtKB/TrEMBL;Acc:Q69KN5]	MLLLIIPEHLLSRFMTGPAITQLVQSFSVVFLYWFYVFSVSSL*	0	0.0793422	0	0	0.0793422	0
		LOC_Os12g37410	LOC_Os12g37410.1			MKIATHLRRSCFLHSFSVVFLYWFYVIS*	0	0.0386893	0	0	0.0386893	0
	S. lycopersicum	Solyc01g079480.2	Solyc01g079480.2.1		BZIP DNA-binding protein [Source:UniProtKB/TrEMBL;Acc:Q9SPF7]	MIHMRRVRIMHSFSVVFLYWFYVFS*	0	0.0340277	0	0	0.0340277	0
		Solyc01g100460.2	Solyc01g100460.2.1		Anaerobic basic leucine zipper protein [Source:UniProtKB/TrEMBL;Acc:Q6A1K9]	MISAISITFLGDCFRQSFSVLFLYHFYDFS*	0	0.0443347	7.30881e-192	2.7147e-191	0.0443347	7.30881e-192
		Solyc01g109880.2	Solyc01g109880.2.1		BZIP transcription factor [Source:UniProtKB/TrEMBL;Acc:C0KYN1]	MINSTYRRRTHLVQSFSVVFLYWFYFIS*	0	0.0874711	0	0	0.0874711	0
	P. trichocarpa	POPTR_0002s19720	POPTR_0002s19720.1		BZIP transcription factor family protein [Source:UniProtKB/TrEMBL;Acc:B9GSS6]	MSYAILMRRIRILHSFSVVFLYWFYVFS*	0	0.0314732	0	0	0.0314732	0
		POPTR_0004s16560	POPTR_0004s16560.1			MSPILSEIFITGCMINSTFRRRTHLVQSFSVVFLYWLYYVS*	0	0.0996992	0	0	0.0996992	0
		POPTR_0005s25290	POPTR_0005s25290.1		BZIP transcription factor family protein [Source:UniProtKB/TrEMBL;Acc:B9H4F3]	MSPVVSEIIRSGFMINSSFRRRTHLVQSFSVVFLYWFYVFSEIIFQLCLVCNI*	0.0103093	0.0528915	0	0	0.0528915	0
		POPTR_0007s13380	POPTR_0007s13380.1			MTPVLCEILLSGFTINSTLRRGTHLVQSFSVVFLYWFYVFS*	0.0108696	0.0610108	0	0	0.0610108	0
		POPTR_0008s10620	POPTR_0008s10620.1		BZIP family transcription factor family protein [Source:UniProtKB/TrEMBL;Acc:B9HIQ0]	MKIFHSVKVVLLYWFYVFS*	0	0.0320843	1.68376e-286	2.02724e-285	0.0320843	1.68376e-286
		POPTR_0009s12250	POPTR_0009s12250.1		BZIP transcription factor family protein [Source:UniProtKB/TrEMBL;Acc:A9PCZ7]	MSPILSEIFISGCMINSTFRRRTHLVQSFSVVFLYWLYYVS*	0	0.0959178	0	0	0.0959178	0
		POPTR_0010s15280	POPTR_0010s15280.1		BZIP family transcription factor family protein [Source:UniProtKB/TrEMBL;Acc:B9HWY9]	MNHLRLFCRMKISHSVSVVLLYWFYVFS*	0	0.0390501	1.12019e-278	1.24881e-277	0.0390501	1.12019e-278
		POPTR_0014s11590	POPTR_0014s11590.1			MTYSILMRRIRILHSFSVVFLYWFYVFS*	0	0.0332735	0	0	0.0332735	0
	V. vinifera	VIT_03s0038g04450	VIT_03s0038g04450.t01		Putative uncharacterized protein [Source:UniProtKB/TrEMBL;Acc:F6I0M6]	MSPILSEILLLGFMINSTFRRRTHLVQSFSVVFLYWFYYIS*	0	0.0889622	0	0	0.0889622	0
		VIT_04s0023g02430	VIT_04s0023g02430.t01		Putative uncharacterized protein [Source:UniProtKB/TrEMBL;Acc:F6GWT1]	MSPVLSEVLRSGFMINSTLRRRTHLVQSFSVVFLYWFYVFS*	0	0.0414835	0	0	0.0414835	0
		VIT_05s0077g01140	VIT_05s0077g01140.t01		Putative uncharacterized protein [Source:UniProtKB/TrEMBL;Acc:F6H732]	MNYTILLRRFLLLQSFSVMFLYWFYTFSVL*	0	0.0338515	0	0	0.0338515	0
		VIT_07s0005g01450	VIT_07s0005g01450.t01		Basic region/leucine zipper motif C22 protein [Source:UniProtKB/TrEMBL;Acc:F6HZ99]	MSYAILTRRIRILHSFSVVFLYWFYVFS*	0	0.0315505	0	0	0.0315505	0
		VIT_14s0060g01210	VIT_14s0060g01210.t01	ATBZIP53	Putative uncharacterized protein [Source:UniProtKB/TrEMBL;Acc:D7UA29]	MSYPTLLHICFLQSFSVVLLYWFYVTP*	0	0.0387036	0	0	0.0387036	0
HG2	A. thaliana	AT1G06150	AT1G06150.1;AT1G06150.2	EMB1444	basic helix-loop-helix (bHLH) DNA-binding superfamily protein [Source:TAIR;Acc:AT1G06150]	MFGKGMGTRQYSLGEVGPPINPRAGLRREQAGRGSYRGS*	0.0350877	0.0383477	1.09961e-277	9.23675e-277	0.0383477	1.09961e-277
		AT2G27230	AT2G27230.2	LHW	Transcription factor LHW [Source:UniProtKB/Swiss-Prot;Acc:Q9XIN0]	MACRSMIAFSLDPERKQSGGLRTKQAGRGSCRGS*	0.03	0.0405846	8.97539e-285	7.93613e-284	0.0405846	8.97539e-285
		AT2G31280	AT2G31280.1;AT2G31280.3	CPUORF7	conserved peptide upstream open reading frame 7 [Source:TAIR;Acc:AT2G31280]	MGKRQISQDEVGPPIKPRAGLRREQAGRGSYRGS*	0.049505	0.0376654	1.30323e-271	9.12263e-271	0.0376654	1.30323e-271
	O. sativa	LOC_Os11g06010	LOC_Os11g06010.1		Os11g0158500 protein [Source:UniProtKB/TrEMBL;Acc:Q0IUG3]	MAARAAAAARGGGGAPARRGGGLRAKQAGRASCRGA*	0.05	0.0414679	2.46357e-262	9.72461e-262	0.0414679	2.46357e-262
		LOC_Os12g06330	LOC_Os12g06330.1;LOC_Os12g06330.2		Expressed protein [Source:UniProtKB/TrEMBL;Acc:Q0IPY1]	MAAASVAARSGGGGVRIPARRGGGLRAKQAGRASFRGA*	0.049505	0.04276	0	0	0.04276	0
	S. lycopersicum	Solyc06g074110.2	Solyc06g074110.2.1			MGCRVLIVVNLDPQRKRSGGLRTKQAGRGSCRGS*	0.0505051	0.040307	2.97481e-290	2.57816e-289	0.040307	2.97481e-290
		Solyc09g011170.2	Solyc09g011170.2.1			MPFLSICFLIIGEIIKRMDMLLLTSTEPPMKRRAGLFIVQAGRGSYRGS*	0.02	0.0450697	7.75378e-297	8.63992e-296	0.0450697	7.75378e-297
		Solyc09g066280.2	Solyc09g066280.2.1		Transcription factor bHLH155 [Source:Projected from Arabidopsis thaliana (AT2G31280) UniProtKB/Swiss-Prot;Acc:Q58G01]	MEKDDGMLLLSTVGPPIKRRAGLRRKQAGRGSYRGS*	0.04	0.0365998	3.30389e-303	4.29506e-302	0.0365998	3.30389e-303
	P. trichocarpa	POPTR_0001s22450	POPTR_0001s22450.1		Transcription factor-related family protein [Source:UniProtKB/TrEMBL;Acc:B9GHM8]	MGCERMLIAVSLDPERKRSGGLRTKQAGRGSCRGS*	0.05	0.0408513	5.1965e-272	5.21382e-271	0.0408513	5.1965e-272
		POPTR_0005s24390	POPTR_0005s24390.1		Basic helix-loop-helix family protein [Source:UniProtKB/TrEMBL;Acc:U5GDI4]	MSEGMGRDRLLLATVGPPIKARAGLRRKQAGRGSYRGS*	0.04	0.0434126	0	0	0.0434126	0
		POPTR_0006s09100	POPTR_0006s09100.1			MLEMRFLLLNSTGPPIKRRAGLRIKQAGRGSYRGS*	0.02	0.0425084	0	0	0.0425084	0
	V. vinifera	VIT_08s0007g00940	VIT_08s0007g00940.t01		Putative uncharacterized protein [Source:UniProtKB/TrEMBL;Acc:D7THI8]	MGFLLLGLIRPVMKRRAGLWITQAGRGSYRGS*	0.01	0.0529509	2.07591e-281	3.26957e-280	0.0529509	2.07591e-281
HG2.2	P. trichocarpa	POPTR_0001s22450	POPTR_0001s22450.1		Transcription factor-related family protein [Source:UniProtKB/TrEMBL;Acc:B9GHM8]	MEQIKATFKLEACGII*	0	0.0659737	7.80518e-21	2.21638e-20	0.0659737	7.80518e-21
HG3	A. thaliana	AT3G02470	AT3G02470.1;AT3G02470.3;AT3G02470.4	SAMDC1	S-adenosylmethionine decarboxylase proenzyme 1 [Source:UniProtKB/Swiss-Prot;Acc:Q96286]	MMESKGGKKKSSSSSSLFYEAPLGYSIEDVRPNGGIKKFKSSVYSNCSKRPS*	0.22	0.130576	0	0	0.130576	0
		AT3G25570	AT3G25570.1;AT3G25570.2	SAMDC3	S-adenosylmethionine decarboxylase proenzyme 3 [Source:UniProtKB/Swiss-Prot;Acc:Q9LSU6]	METKGGKKKSSNSSSRDSLFFEAPLRYSIEDVRPNGGIKKFRSAAYSNITGKPS*	0.24	0.107953	0	0	0.107953	0
		AT5G15950	AT5G15950.1;AT5G15950.2	SAMDC2	S-adenosylmethionine decarboxylase proenzyme 2 [Source:UniProtKB/Swiss-Prot;Acc:Q9S7T9]	MMESKAGNKKSSSNSSLCYEAPLGYSIEDVRPFGGIKKFKSSVYSNCAKRPS*	0.26	0.123002	0	0	0.123002	0
	O. sativa	LOC_Os02g39790	LOC_Os02g39790.1		S-adenosylmethionine decarboxylase proenzyme [Source:UniProtKB/TrEMBL;Acc:Q6K9B8]	MESKGGKKKSSSSRSSLMYEAPLGYSIEDLRPAGGIKKFRSAAYSNCARKPS*	0.242424	0.115856	0	0	0.115856	0
		LOC_Os04g42090	LOC_Os04g42090.1;LOC_Os04g42090.2;LOC_Os04g42090.3;LOC_Os04g42090.5	SAMDC	S-adenosylmethionine decarboxylase proenzyme [Source:UniProtKB/Swiss-Prot;Acc:Q0JC10]	MESKGGKKKSSSSRSLMYEAPLGYSIEDVRPAGGVKKFQSAAYSNCAKKPS*	0.242424	0.127635	0	0	0.127635	0
		LOC_Os09g25620	LOC_Os09g25620.1;LOC_Os09g25620.2;LOC_Os09g25620.3;LOC_Os09g25620.4		S-adenosylmethionine decarboxylase proenzyme [Source:UniProtKB/TrEMBL;Acc:Q6F4N6]	MESKGGKKKSSSSSSMYEAPLGYKIEDVRPAGGIKKFQSAAYSNCARKPS*	0.27	0.124575	0	0	0.124575	0
	S. lycopersicum	Solyc01g010050.2	Solyc01g010050.2.1		S-adenosylmethionine decarboxylase proenzyme [Source:UniProtKB/TrEMBL;Acc:K4ATK0]	MESKGGKKSSSKSSLYEAPLGYSIEDVRPNGGIKKFRSAAYSNCARKPS*	0.27	0.116885	0	0	0.116885	0
	P. trichocarpa	POPTR_0004s10660	POPTR_0004s10660.1		S-adenosylmethionine decarboxylase proenzyme [Source:UniProtKB/TrEMBL;Acc:B9H3T6]	MESKGGKKSSSSSSSKSLLYEAPLGYSIEDIRPAGGIKKFRSAAYSNCVRKPS*	0.27	0.119876	0	0	0.119876	0
		POPTR_0010s14390	POPTR_0010s14390.1		S-adenosylmethionine decarboxylase proenzyme [Source:UniProtKB/TrEMBL;Acc:B9HWQ8]	MESKGGKKKSSSSKTLFYEAPLGYSIEDIRPNGGIKKFRSAAYSNCARKPS*	0.27	0.106942	0	0	0.106942	0
		POPTR_0017s14280	POPTR_0017s14280.1		S-adenosylmethionine decarboxylase proenzyme [Source:UniProtKB/TrEMBL;Acc:A9PHD3]	MESKGGKKKSSSSKSLCYEAPLGYSIEDLRPAGGWWNQEVQICCILQREFEVNRSVFPLAFHCATGFLILCHVYLCSAFENHPEIFQVLT*	0.26	0.135444	0	0	0.135444	0
		POPTR_0018s11040	POPTR_0018s11040.1		S-adenosylmethionine decarboxylase proenzyme [Source:UniProtKB/TrEMBL;Acc:B9IM87]	METKGGKKKSSSSSSSNSVQYEVPLGYSIEDVRPNGGIEKFRSAAYSNCVRMPS*	0.171717	0.130366	0	0	0.130366	0
HG4	A. thaliana	AT4G25670	AT4G25670.1;AT4G25670.2			MGESKGCGNVGRMISKNKSANSYNLSLQLSPVVSFWDCIVRTMRYSYIPEWV*	0.0217391	0.183925	0	0	0.183925	0
		AT4G25690	AT4G25690.1			MQKMGESTGCGKGGLMIPNHKSANSYNLSLELSLVDSVWDCNVRTMRYSYIPEWL*	0.0217391	0.182526	2.10811e-293	2.36108e-292	0.182526	2.10811e-293
		AT5G52550	AT5G52550.1		AT5g52550/F6N7_3 [Source:UniProtKB/TrEMBL;Acc:Q940C2]	MGEVKGCWKLGRMLSKDNSANSYNVSLLLSPVVSVWDCIVRKMRYTYIPEWV*	0.0212766	0.186557	0	0	0.186557	0
	O. sativa	LOC_Os02g01360	LOC_Os02g01360.1			MGQELTTNKPLTTLLPTDEIATAYHFSLLLSPVVSFWDCIFRKIRYSFRPEWV*	0.0210526	0.17637	1.76534e-238	5.29602e-238	0.17637	1.76534e-238
	P. trichocarpa	POPTR_0004s07800	POPTR_0004s07800.1			MGKCKGCGKLGRMVPRDESVDAYHFSLLLSPVVSVWDCIVRKMRYSFRPEWV*	0.0515464	0.178648	0	0	0.178648	0
		POPTR_0017s01640	POPTR_0017s01640.1			MGKCEGCGKLGRMVSMDDSVDAYHFSLLLSPVVSVWDCIVRKMRYSFRPEWV*	0.0515464	0.183925	0	0	0.183925	0
HG5	A. thaliana	AT5G07840	AT5G07840.1	PIA1	PIA1 [Source:UniProtKB/TrEMBL;Acc:A0A178UK09]	MLVFSSLSMTPVVIPQNLRVFGPGLNPSFPYCIANHFP*	0.0416667	0.0982557	1.22271e-210	6.04161e-210	0.0982557	1.22271e-210
		AT5G61230	AT5G61230.1	PIA2	PIA2 [Source:UniProtKB/TrEMBL;Acc:A0A178UBU8]	MLIFSSLSMALSVILQKLSVFGPGLNPSFPYCIANHSFASR*	0.0526316	0.0570164	3.44064e-213	1.7516e-212	0.0570164	3.44064e-213
	O. sativa	LOC_Os02g01240	LOC_Os02g01240.1		Os02g0102600 protein [Source:UniProtKB/TrEMBL;Acc:Q6YU79]	MVLTPSPSPPPMLPKKLRALGPGLNPFAPFGMGNYYSSSR*	0.0638298	0.144455	3.25922e-150	5.82003e-150	0.144455	3.25922e-150
	P. trichocarpa	POPTR_0001s01190	POPTR_0001s01190.1		Ankyrin repeat family protein [Source:UniProtKB/TrEMBL;Acc:B9MUE1]	MIIISSPLAFLICENLRVFGPGLNPFSPYCVDHYSTSR*	0.0421053	0.0596594	3.17088e-157	1.64558e-156	0.0596594	3.17088e-157
		POPTR_0003s10350	POPTR_0003s10350.1		Ankyrin repeat family protein [Source:UniProtKB/TrEMBL;Acc:B9GZY1]	MIIIFSSPIAFLTCENLRVFFGPGLNPFSPYCVAHHSTSR*	0.0444444	0.109202	1.25508e-226	9.21414e-226	0.109202	1.25508e-226
	V. vinifera	VIT_02s0087g00100	VIT_02s0087g00100.t01		Putative uncharacterized protein [Source:UniProtKB/TrEMBL;Acc:D7TFG7]	MIIFFPFPFPFSIFHNLRVFGPGLNPFKPYCIANHSSR*	0.0434783	0.06693	4.69686e-257	6.22952e-256	0.06693	4.69686e-257
HG6	A. thaliana	AT2G43020	AT2G43020.1	PAO2	Probable polyamine oxidase 2 [Source:UniProtKB/Swiss-Prot;Acc:Q9SKX5]	MNLFGSLIFSSSISSHFTTCLLIFILHFSPQLNSNNNNNNSNRNSNNLESNRLIN*	0	0.0691322	4.55944e-32	9.69603e-32	0.0691322	4.55944e-32
		AT3G59050	AT3G59050.1	PAO3	Polyamine oxidase 3 [Source:UniProtKB/Swiss-Prot;Acc:Q9LYT1]	MNFFRKLGFNPSIASYFTNTSLLISILSFSPQLPISLFLFEQKSLDPLSLCNSSTNFNNLESNYSVHC*	0.0138889	0.151551	1.37877e-05	2.20604e-05	0.151551	1.37877e-05
	S. lycopersicum	Solyc02g081390.2	Solyc02g081390.2.1			MIMSWLDKLRSSSNLSRFIAGLLIFMLYHSSQLISNFLIPIQP*	0	0.127674	9.28134e-223	4.52465e-222	0.127674	9.28134e-223
	P. trichocarpa	POPTR_0004s07430	POPTR_0004s07430.1		Amine oxidase family protein [Source:UniProtKB/TrEMBL;Acc:B9H3J5]	MSCLNHKQQQKQQLHCSSSSSLSSLFSHFIAGILLYILYHSSQLISNFPVPIHQ*	0	0.170987	1.08523e-110	4.87542e-110	0.170987	1.08523e-110
	V. vinifera	VIT_04s0043g00220	VIT_04s0043g00220.t01		Putative uncharacterized protein [Source:UniProtKB/TrEMBL;Acc:D7TDQ5]	MSWFDKLRSSHFSRFIAGLLIFILYHSFQLVSNFLIPIQP*	0	0.11264	1.47755e-223	1.3298e-222	0.11264	1.47755e-223
HG7	A. thaliana	AT1G36730	AT1G36730.1		Probable eukaryotic translation initiation factor 5-1 [Source:UniProtKB/Swiss-Prot;Acc:Q9C8F1]	MSEQASLFQSSIRLLGEYCPISRKKSTHKVGGLRFEEDITSCIGFQFMQLSDYHCLF*	0.01	0.448314	5.6536e-14	1.0672e-13	0.448314	5.6536e-14
	V. vinifera	VIT_18s0001g04160	VIT_18s0001g04160.t01		Putative uncharacterized protein [Source:UniProtKB/TrEMBL;Acc:F6H0N4]	MSERTSLFLSSIGLLGEYCPTSRKKYRHHSESISCMHLGPFQGYYNSSQGCRFMWPFSTARNLSGIKQRSFVVRENTAAILSF*	0	0.485729	1.28771e-107	7.72623e-107	0.485729	1.28771e-107
HG8	A. thaliana	AT3G12010	AT3G12010.1		C18orf8 [Source:UniProtKB/TrEMBL;Acc:F4J8L1]	MKEKNSTTASTLGRILATCSKQAKDYGSCVASKVHEVERDICLKEFLALKSCMQHTIRGKA*	0.04	0.154014	2.69006e-202	1.22143e-201	0.154014	2.69006e-202
	O. sativa	LOC_Os10g26140	LOC_Os10g26140.1;LOC_Os10g26140.2			MKERNPAVASSALARILAACASQAKDYGRCIAEKVPEIEQNMCAKEFLALRSCMQTVVKRKA*	0.05	0.143074	5.65811e-214	1.28593e-213	0.143074	5.65811e-214
	P. trichocarpa	POPTR_0006s20960	POPTR_0006s20960.2;POPTR_0006s20960.4;POPTR_0006s20960.5			MKERNSSSSTLRRILVNCAAQAKEYGGCVAAKVPEIERDMCLKEFLALKNCMQNTIRGKA*	0.047619	0.147431	1.29388e-229	9.98608e-229	0.147431	1.29388e-229
HG9	A. thaliana	AT1G64140	AT1G64140.1		F22C12.10 [Source:UniProtKB/TrEMBL;Acc:Q9SH64]	MDRCDTSGFVSGGGDAYKVF*	0	0.0374862	4.01696e-292	4.21781e-291	0.0374862	4.01696e-292
		AT5G09670	AT5G09670.1;AT5G09670.2		At5g09670 [Source:UniProtKB/TrEMBL;Acc:Q9LXD0]	MDRADTSGFVSGGSCSSLNLLQYMLIATSMMC*	0.11	0.0427665	1.07097e-198	4.73482e-198	0.0427665	1.07097e-198
		AT5G64550	AT5G64550.1		Emb|CAB89363.1 [Source:UniProtKB/TrEMBL;Acc:Q9FLG3]	MDRADTWGFVSGGRCLYLKLLLCL*	0	0.0448044	1.83732e-185	7.34928e-185	0.0448044	1.83732e-185
	O. sativa	LOC_Os01g43370	LOC_Os01g43370.1;LOC_Os01g43370.2			MDRDDIAGFVSGGCKAF*	0	0.0371526	2.35975e-206	5.0566e-206	0.0371526	2.35975e-206
		LOC_Os02g15880	LOC_Os02g15880.1;LOC_Os02g15880.2;LOC_Os02g15880.3			MDHRDTSGFVSGGCKESTNCITLGFLTF*	0	0.0355872	1.50935e-226	3.90348e-226	0.0355872	1.50935e-226
		LOC_Os02g36590	LOC_Os02g36590.1			MDRADTSGFVSGGLIGTSLLLIFFHFVYSPVHI*	0	0.0456179	4.67614e-200	9.74196e-200	0.0456179	4.67614e-200
		LOC_Os04g38520	LOC_Os04g38520.1			MDRADTSGFVSGGCFSTTLLLIFFHFVYSVICV*	0	0.0457297	1.70616e-219	3.99882e-219	0.0457297	1.70616e-219
		LOC_Os04g54830	LOC_Os04g54830.1			MLMDRADTSGFVSGGVFYMNIHVYFHFVYTICFLYGEVIKLGF*	0.01	0.046222	2.25058e-197	4.56199e-197	0.046222	2.25058e-197
		LOC_Os06g33180	LOC_Os06g33180.2			MDRNDTSGFVSGGCKKAKELLIFLTS*	0	0.0389068	1.26285e-243	4.11799e-243	0.0389068	1.26285e-243
	P. trichocarpa	POPTR_0001s10090	POPTR_0001s10090.1			MDRCDTSGFVSGGGMYPFRDI*	0	0.0337184	3.62955e-247	3.12141e-246	0.0337184	3.62955e-247
		POPTR_0001s21410	POPTR_0001s21410.1			MDRSDTSGFVSGGGRILGNFHFSIPCTC*	0.07	0.0534875	5.0935e-206	3.26201e-205	0.0534875	5.0935e-206
		POPTR_0003s01750	POPTR_0003s01750.1			MDRSDTSGFVSGGVRILGIFHFSITYTC*	0.07	0.0482631	3.21357e-198	1.86016e-197	0.0482631	3.21357e-198
		POPTR_0003s13400	POPTR_0003s13400.1;POPTR_0003s13400.2;POPTR_0003s13400.3			MDRCDTSGFVSGGGTIPFRDIKP*	0	0.0418042	1.29991e-287	1.6303e-286	0.0418042	1.29991e-287
	V. vinifera	VIT_02s0025g00710	VIT_02s0025g00710.t01			MDRCDTSGFVSGGGMCSYRDI*	0	0.0433456	0	0	0.0433456	0
		VIT_11s0065g00090	VIT_11s0065g00090.t01			MDRCDTSEFVNGGGMCSYRDI*	0	0.0626951	2.50479e-287	4.20805e-286	0.0626951	2.50479e-287
HG9.2	P. trichocarpa	POPTR_0003s01750	POPTR_0003s01750.1			MKLKNCEGRSVRGSKDLRTSIVTVCVKGFYPRNVVRYF*	0	0.282333	6.16245e-74	2.54096e-73	0.282333	6.16245e-74
HG10	A. thaliana	AT4G19110	AT4G19110.1;AT4G19110.2		Putative serine/threonine protein kinase [Source:UniProtKB/TrEMBL;Acc:F4JSF8]	MEQVFVWPSCYHYRLFSFQEALDWRFLVRSDFLVGSFVNCT*	0.00980392	0.238064	8.13209e-137	2.73238e-136	0.238064	8.13209e-137
		AT5G45430	AT5G45430.1;AT5G45430.2		Protein kinase superfamily protein [Source:UniProtKB/TrEMBL;Acc:Q8H0X4]	MEQDYICSGCYQYRVFSLQEALDWRFLVHSDFLIGSFVNCT*	0	0.230994	3.16455e-139	1.08499e-138	0.230994	3.16455e-139
	O. sativa	LOC_Os02g47220	LOC_Os02g47220.1;LOC_Os02g47220.2	CDKF-4	Cyclin-dependent kinase F-4 [Source:UniProtKB/Swiss-Prot;Acc:Q6Z8C8]	MEKVIFWAHLLKCKLFLSKETLDWCVLARGNTHHFSLVNYT*	0.133333	0.223919	1.87767e-22	2.34708e-22	0.223919	1.87767e-22
		LOC_Os06g02550	LOC_Os06g02550.1;LOC_Os06g02550.2			MEYTLYTTSSSVLHISLLEEVLGWRFSLYGDFLVISFVNCT*	0	0.24059	3.78421e-54	5.25585e-54	0.24059	3.78421e-54
HG11	A. thaliana	AT4G12430	AT4G12430.1	TPPF	Probable trehalose-phosphate phosphatase F [Source:UniProtKB/Swiss-Prot;Acc:Q9SU39]	MELSPTSSDKKTMKRWFFIDKRVG*	0.01	0.0938291	2.21668e-260	1.43231e-259	0.0938291	2.21668e-260
		AT4G22590	AT4G22590.1	TPPG	Probable trehalose-phosphate phosphatase G [Source:UniProtKB/Swiss-Prot;Acc:Q9SUW0]	MDSSTTSSDKKTLKRWFFIDKRVG*	0.02	0.0853977	1.20569e-259	7.50206e-259	0.0853977	1.20569e-259
	O. sativa	LOC_Os02g44230	LOC_Os02g44230.1	TPP1	Probable trehalose-phosphate phosphatase 1 [Source:UniProtKB/Swiss-Prot;Acc:Q75WV3]	MCTRSEHDKFSGISLLMNCLHTCSDKKTLKKWFFIDKTVG*	0.01	0.137993	6.79388e-232	1.81979e-231	0.137993	6.79388e-232
		LOC_Os10g40550	LOC_Os10g40550.1	TPP2	Probable trehalose-phosphate phosphatase 2 [Source:UniProtKB/Swiss-Prot;Acc:Q9FWQ2]	MICVHHGDEPNAGTSRLMGWMRCMHVCSDKKTLKRWFFIDKRVG*	0.01	0.126335	3.10769e-139	5.29721e-139	0.126335	3.10769e-139
	S. lycopersicum	Solyc03g083960.2	Solyc03g083960.2.1		Trehalose 6-phosphate phosphatase [Source:UniProtKB/TrEMBL;Acc:K4BIH1]	MDRTPGCSDKVTLKKWFFIDKRVG*	0	0.0764405	1.27908e-292	1.2471e-291	0.0764405	1.27908e-292
	P. trichocarpa	POPTR_0003s11190	POPTR_0003s11190.1		Trehalose 6-phosphate phosphatase [Source:UniProtKB/TrEMBL;Acc:B9GVI1]	MLCGFGDEKFSGSPCLMDCSPSSSDKKTLKRWFFIDKRVG*	0.02	0.110611	0	0	0.110611	0
		POPTR_0012s14700	POPTR_0012s14700.1;POPTR_0012s14700.2;POPTR_0012s14700.3		Trehalose 6-phosphate phosphatase [Source:UniProtKB/TrEMBL;Acc:B9I4N1]	MDCLPSSIDKISLKRWFFIDKRVG*	0	0.0760367	3.53517e-277	3.80031e-276	0.0760367	3.53517e-277
		POPTR_0015s14810	POPTR_0015s14810.1		Trehalose 6-phosphate phosphatase [Source:UniProtKB/TrEMBL;Acc:B9ICS4]	MDCLPSSSDKLTLKRWFFLDKRVG*	0	0.0804103	9.15971e-283	1.06041e-281	0.0804103	9.15971e-283
	V. vinifera	VIT_02s0154g00110	VIT_02s0154g00110.t01		Trehalose 6-phosphate phosphatase [Source:UniProtKB/TrEMBL;Acc:F6HP93]	MDCSPTSGDKKTLKRWFFIDKRGG*	0.02	0.0868686	1.38233e-297	2.67959e-296	0.0868686	1.38233e-297
HG12	A. thaliana	AT1G23150	AT1G23150.1		Putative uncharacterized protein At1g23150 [Source:UniProtKB/TrEMBL;Acc:Q84JS3]	MVETNLIGDNHRLTLSTKRASFLIIPLSQDSVFSFGSCKEGWYFRCIGLDP*	0.02	0.282022	5.80244e-170	2.21548e-169	0.282022	5.80244e-170
		AT1G70780	AT1G70780.1		At1g70780 [Source:UniProtKB/TrEMBL;Acc:Q9S812]	MVETNPIGGKFTLSLSIKRASFSLPLSTSSVFAFGSCKEGWYFRCLGLDP*	0.02	0.285287	1.28006e-230	6.9371e-230	0.285287	1.28006e-230
	O. sativa	LOC_Os02g21920	LOC_Os02g21920.1;LOC_Os02g21920.2			MVGARTTSPASPPQPERASFRSFGCCMQGWHHRCIGLDP*	0.010101	0.260444	7.51074e-145	1.31001e-144	0.260444	7.51074e-145
	S. lycopersicum	Solyc02g091540.2	Solyc02g091540.2.1			MVLVIKYWMPSLLFHSFGSAWYYCCIGLDP*	0.020202	0.177383	3.3164e-63	8.08371e-63	0.177383	3.3164e-63
		Solyc04g007840.2	Solyc04g007840.2.1			MVEIFKNLLMITSLSSPIREISISSSFCFASCKEGWYYRSIGVDP*	0.02	0.275315	6.47883e-112	1.87166e-111	0.275315	6.47883e-112
		Solyc04g074100.2	Solyc04g074100.2.1			MVEILKNLLMISPLTPKRGISVSSAFSFGSCKEGWYFRCLGVDP*	0.01	0.309439	6.2755e-206	2.71938e-205	0.309439	6.2755e-206
	P. trichocarpa	POPTR_0004s08870	POPTR_0004s08870.1			MVETRSITFLMHFLSTLSSQRGFARSLHGLIFHFGSGKQAWCYRCLGLDP*	0.020202	0.235847	1.6037e-72	6.43618e-72	0.235847	1.6037e-72
		POPTR_0008s13080	POPTR_0008s13080.1			MVEILSSSNYMLSLCRSRAGVVSVASAFAFGSCKEGWYYRCIGVDP*	0.02	0.331601	2.68129e-161	1.41591e-160	0.331601	2.68129e-161
		POPTR_0010s12090	POPTR_0010s12090.1			MVEILRSSSNYMLSLCQSRAGVVSVASAFAFGSCKEGWYYRCIGVDP*	0.02	0.309353	8.00517e-209	5.23817e-208	0.309353	8.00517e-209
HG13	A. thaliana	AT1G48600	AT1G48600.2	NMT2	PMEAMT [Source:UniProtKB/TrEMBL;Acc:A0A178WLJ9]	MNQRGRSTNRRSRSFSRSRLAVEGH*	0	0.029175	1.81201e-51	4.1701e-51	0.029175	1.81201e-51
		AT1G73600	AT1G73600.1		S-adenosyl-L-methionine-dependent methyltransferases superfamily protein [Source:TAIR;Acc:AT1G73600]	MQSKGRLHNFRSRSFSRSRLAIEGS*	0	0.0289241	1.33682e-83	3.50916e-83	0.0289241	1.33682e-83
		AT3G18000	AT3G18000.1	NMT1	XPL1 [Source:UniProtKB/TrEMBL;Acc:A0A178VHS8]	MQQRGRSVNRRSRSFSRSRLAVEGH*	0	0.0402931	2.01624e-115	6.27275e-115	0.0402931	2.01624e-115
	O. sativa	LOC_Os01g50030	LOC_Os01g50030.1			MQPRGRSFNRRSRSFSRARLAIEGS*	0	0.0266895	3.81021e-58	5.3918e-58	0.0266895	3.81021e-58
		LOC_Os05g47540	LOC_Os05g47540.1;LOC_Os05g47540.2;LOC_Os05g47540.3		Os05g0548900 protein [Source:UniProtKB/TrEMBL;Acc:B7FA34]	MQQRGLAHNRRSRGFSRSRRAVEGA*	0	0.0324252	1.30471e-31	1.68713e-31	0.0324252	1.30471e-31
	P. trichocarpa	POPTR_0012s04490	POPTR_0012s04490.1;POPTR_0012s04490.2			MQQKGRACNRRSRSFSRSRIAVEGW*	0	0.0808343	1.13719e-111	5.18626e-111	0.0808343	1.13719e-111
	V. vinifera	VIT_17s0000g02430	VIT_17s0000g02430.t01		Putative uncharacterized protein [Source:UniProtKB/TrEMBL;Acc:D7SJA7]	MQQRGRGYNRRSRTFSRSRLAVEGC*	0	0.0593448	9.06138e-152	6.5242e-151	0.0593448	9.06138e-152
HG14	A. thaliana	AT3G01470	AT3G01470.1	HAT5	Homeobox-leucine zipper protein HAT5 [Source:UniProtKB/Swiss-Prot;Acc:Q02283]	MMGFCICPLESPARLLWSTSFFRHKIMIF*	0	0.0542192	0	0	0.0542192	0
	O. sativa	LOC_Os02g49700	LOC_Os02g49700.1;LOC_Os02g49700.2;LOC_Os02g49700.3	HOX16	Homeobox-leucine zipper protein HOX16 [Source:UniProtKB/Swiss-Prot;Acc:Q6YWR4]	MMGFSLTPMKISTRLLWSTSFFRHKIAATIASSSSFL*	0	0.0456496	0	0	0.0456496	0
		LOC_Os08g32080	LOC_Os08g32080.1	HOX5	Homeobox-leucine zipper protein HOX5 [Source:UniProtKB/Swiss-Prot;Acc:Q6ZA74]	MGFSLYPMKTSTRMLWSTSFFRHKVASSF*	0.010101	0.0620977	2.648e-288	1.24125e-287	0.0620977	2.648e-288
		LOC_Os09g21180	LOC_Os09g21180.1		Os09g0379600 protein [Source:UniProtKB/TrEMBL;Acc:A0A0P0XML4]	MGFSLHPMKMSTRLLWSTSFFRHKFPAAAAAAAIAAAF*	0.0707071	0.0480932	3.70809e-257	1.32432e-256	0.0480932	3.70809e-257
	S. lycopersicum	Solyc02g086930.2	Solyc02g086930.2.1		Homeodomain leucine zipper protein [Source:UniProtKB/TrEMBL;Acc:B6GVA3]	MGFCICPLETPARLLWSTSFFRHKLMLF*	0	0.053126	0	0	0.053126	0
		Solyc03g113270.2	Solyc03g113270.2.1		Homeobox [Source:UniProtKB/TrEMBL;Acc:Q43529]	MMFMVIGSRCSHTSHITEIIITSFFRHKL*	0	0.0731709	2.34592e-203	9.63062e-203	0.0731709	2.34592e-203
	P. trichocarpa	POPTR_0012s07270	POPTR_0012s07270.1			MGVSCSRCSHTSHITEIIITSFFRHKS*	0.0606061	0.0757587	8.02948e-255	7.32386e-254	0.0757587	8.02948e-255
		POPTR_0015s07640	POPTR_0015s07640.1		Putative uncharacterized protein [Source:UniProtKB/TrEMBL;Acc:A9PHH0]	MGVSCSRCSHTSHITEIIITSFFRHKS*	0.0606061	0.0827486	4.50804e-233	3.76923e-232	0.0827486	4.50804e-233
	V. vinifera	VIT_01s0026g01550	VIT_01s0026g01550.t01		Putative uncharacterized protein [Source:UniProtKB/TrEMBL;Acc:D7TNF1]	MGVRSPYSQTYHITIILITSFFRHKP*	0	0.0534446	2.08719e-231	2.02297e-230	0.0534446	2.08719e-231
		VIT_14s0066g01440	VIT_14s0066g01440.t01	ATHB-1	Putative uncharacterized protein [Source:UniProtKB/TrEMBL;Acc:F6HV02]	MMGFCICPLETPARLLWSTSFFRHKLMIF*	0	0.0534409	0	0	0.0534409	0
		VIT_17s0000g05630	VIT_17s0000g05630.t01		Putative uncharacterized protein [Source:UniProtKB/TrEMBL;Acc:F6GTA7]	MGVSCSRCSHTSHITEIIITSFFRHKL*	0.0206186	0.0788234	1.08324e-243	1.18685e-242	0.0788234	1.08324e-243
HG15.1	A. thaliana	AT1G29950	AT1G29950.2	BHLH144	Transcription factor bHLH144 [Source:UniProtKB/Swiss-Prot;Acc:Q9ASX9]	MPKVVLFYYLNQELEISHFFVSLFCFASSYFRILPRKFVRRGTVFNTLTNLILEEPKMPWTAFFMFFNRTCTRLVVFFLVIL*	0	0.0981149	1.62808e-135	5.25994e-135	0.0981149	1.62808e-135
		AT5G09460	AT5G09460.1	BHLH143	Transcription factor bHLH143 [Source:UniProtKB/Swiss-Prot;Acc:Q9FY69]	MSWFTRSVDVYRKVVSLNLYCRVIL*	0	0.0381347	1.45808e-209	6.99878e-209	0.0381347	1.45808e-209
		AT5G50010	AT5G50010.1	BHLH145	Transcription factor bHLH145 [Source:UniProtKB/Swiss-Prot;Acc:Q9FGB0]	MRWWLCLSAYVFRTVVVFCRVIL*	0	0.0432797	1.2915e-47	2.93205e-47	0.0432797	1.2915e-47
		AT5G64340	AT5G64340.1	SAC51	Transcription factor SAC51 [Source:UniProtKB/Swiss-Prot;Acc:Q9FMF4]	MCIAVYRKVLSLNLYCRVIL*	0	0.0506345	1.9857e-150	7.09781e-150	0.0506345	1.9857e-150
	O. sativa	LOC_Os01g43680	LOC_Os01g43680.1;LOC_Os01g43680.2;LOC_Os01g43680.3		Os01g0626900 protein [Source:UniProtKB/TrEMBL;Acc:Q5ZE55]	MPWTPLYSTYYSSRKSVHLAVFFRVIV*	0.1	0.181033	4.87397e-82	7.02977e-82	0.181033	4.87397e-82
		LOC_Os02g21090	LOC_Os02g21090.1;LOC_Os02g21090.2		Os02g0315600 protein [Source:UniProtKB/TrEMBL;Acc:Q6Z861]	MPWVRFLVRLVVFFRVIV*	0.0531915	0.110644	1.33007e-38	1.78135e-38	0.110644	1.33007e-38
		LOC_Os03g27390	LOC_Os03g27390.1;LOC_Os03g27390.2		Os03g0391700 protein [Source:UniProtKB/TrEMBL;Acc:A0A0P0VZ61]	MRWLALSVDIFRKGISLNLYCRVIL*	0	0.0466584	1.68351e-211	3.71363e-211	0.0466584	1.68351e-211
		LOC_Os03g39432	LOC_Os03g39432.1		Helix-loop-helix DNA-binding domain containing protein, expressed [Source:UniProtKB/TrEMBL;Acc:Q10HE8]	MPWAGTTSVRLAVFFRVIL*	0.03125	0.164212	5.45668e-91	8.18502e-91	0.164212	5.45668e-91
	P. trichocarpa	POPTR_0007s03530	POPTR_0007s03530.1;POPTR_0007s03530.2			MPWLSPPVDVIRKVMRLNLYCRVIL*	0	0.033581	5.8149e-218	4.16734e-217	0.033581	5.8149e-218
		POPTR_0011s02710	POPTR_0011s02710.1		basic helix-loop-helix (bHLH) DNA-binding superfamily protein [Source:Projected from Arabidopsis thaliana (AT1G29950) TAIR;Acc:AT1G29950]	MPWTSSFVNYSRNCVRLVVFFRVIL*	0	0.112646	3.85764e-227	2.90288e-226	0.112646	3.85764e-227
HG15.2	A. thaliana	AT5G09460	AT5G09460.1	BHLH143	Transcription factor bHLH143 [Source:UniProtKB/Swiss-Prot;Acc:Q9FY69]	MGSQRFYVFHCDQYRII*	0	0.386273	0.0116833	0.0152155	0.386273	0.0116833
		AT5G50010	AT5G50010.1	BHLH145	Transcription factor bHLH145 [Source:UniProtKB/Swiss-Prot;Acc:Q9FGB0]	MGSSFFFTFPYFVRQII*	0	0.0259887	2.45666e-35	5.35999e-35	0.0259887	2.45666e-35
		AT5G64340	AT5G64340.1	SAC51	Transcription factor SAC51 [Source:UniProtKB/Swiss-Prot;Acc:Q9FMF4]	MGSQHFYVYHCEQRIS*	0	0.0551091	0.00292309	0.0040585	0.0551091	0.00292309
	P. trichocarpa	POPTR_0007s03530	POPTR_0007s03530.1;POPTR_0007s03530.2			MGSNHFFIFYCDFYRIS*	0	0.0396526	1.17307e-12	2.99231e-12	0.0396526	1.17307e-12
HG15.3	A. thaliana	AT1G29950	AT1G29950.1;AT1G29950.2	BHLH144	Transcription factor bHLH144 [Source:UniProtKB/Swiss-Prot;Acc:Q9ASX9]	MCIVGNKKGNRSLKEIGTFMMTTCFIANYQSVQVCQAEYFRQLLKPVT*	0.01	0.185946	3.755e-290	3.71083e-289	0.185946	3.755e-290
		AT5G09460	AT5G09460.1	BHLH143	Transcription factor bHLH143 [Source:UniProtKB/Swiss-Prot;Acc:Q9FY69]	MVSQSAGQTRFRTFKYENNGDSSRPTIVVRVIACFQPMDNCQAEYFRHILKPVT*	0.040404	0.0692935	0	0	0.0692935	0
		AT5G50010	AT5G50010.1	BHLH145	Transcription factor bHLH145 [Source:UniProtKB/Swiss-Prot;Acc:Q9FGB0]	MVCQSAGQTRFRTLKHEHGITGNIVVRVIACFQPLQDCQAEYFRQLLKPVT*	0.03	0.0684995	0	0	0.0684995	0
		AT5G64340	AT5G64340.1	SAC51	Transcription factor SAC51 [Source:UniProtKB/Swiss-Prot;Acc:Q9FMF4]	MVCQSPGKTRFRGLKYETGNANESTIVVRVIECYQPMDNCQAEYFRLLLKPVT*	0.040404	0.0722781	0	0	0.0722781	0
	O. sativa	LOC_Os01g43680	LOC_Os01g43680.1;LOC_Os01g43680.2;LOC_Os01g43680.3		Os01g0626900 protein [Source:UniProtKB/TrEMBL;Acc:Q5ZE55]	MYVKVELKRFRIVKEVGTIVMNVRIFAYYQLMQVCQAEYFRQLLKPVT*	0.01	0.190668	1.74301e-307	8.71504e-307	0.190668	1.74301e-307
		LOC_Os02g21090	LOC_Os02g21090.1		Os02g0315600 protein [Source:UniProtKB/TrEMBL;Acc:Q6Z861]	MCIGFQGSRRSSSETSAADAVMRSGAIAYYHTLTKVCQAEYFRHLLKPVT*	0	0.187903	1.60126e-83	2.35479e-83	0.187903	1.60126e-83
		LOC_Os03g27390	LOC_Os03g27390.1;LOC_Os03g27390.2		Os03g0391700 protein [Source:UniProtKB/TrEMBL;Acc:A0A0P0VZ61]	MVWQPVAQTRFRVFKHENGIAVRVIACFQPSQDCQAEYFRHLLKPVT*	0.01	0.071809	0	0	0.071809	0
		LOC_Os03g39432	LOC_Os03g39432.1		Helix-loop-helix DNA-binding domain containing protein, expressed [Source:UniProtKB/TrEMBL;Acc:Q10HE8]	MCVGFNGRSLDTVVMTSGAVAYYYRLMQVCQAEYFRQLLKPVT*	0	0.214081	7.23327e-191	1.42762e-190	0.214081	7.23327e-191
	P. trichocarpa	POPTR_0007s03530	POPTR_0007s03530.1;POPTR_0007s03530.2			MVCQAASQTRFRALKHENGSAGKLTIIVRVIACYQPLQDCQAEYFRHLLKPVT*	0.040404	0.0710093	0	0	0.0710093	0
		POPTR_0011s02710	POPTR_0011s02710.1;POPTR_0011s02710.2		basic helix-loop-helix (bHLH) DNA-binding superfamily protein [Source:Projected from Arabidopsis thaliana (AT1G29950) TAIR;Acc:AT1G29950]	MYIAVTIKRYRAVKEVGEIKISVGITAYYQVMQICQAEYFRQLLKPVT*	0.01	0.173098	0	0	0.173098	0
		POPTR_0017s07520	POPTR_0017s07520.1			MVCQAASQTRFRALKYENGIAGKPTIIVRVIACYRPLQDCQAEYFRHLLKPVT*	0.0408163	0.0681402	0	0	0.0681402	0
HG16	A. thaliana	AT3G51630	AT3G51630.1	WNK5	Probable serine/threonine-protein kinase WNK5 [Source:UniProtKB/Swiss-Prot;Acc:Q9SCU5]	MKVRKGRRQMIAKEQDEYKLRQQGLVFQMASLFLSFDYSLLFFWLLFRVFLYENHERKLQIF*	0	0.0803449	3.91002e-221	2.05276e-220	0.0803449	3.91002e-221
	P. trichocarpa	POPTR_0013s15110	POPTR_0013s15110.1			MVAKKYDLFSNGVIGMDWIMLRIDCSRLFWLRFRVFSYENHEGKPRI*	0	0.0572389	1.8163e-276	1.8852e-275	0.0572389	1.8163e-276
	V. vinifera	VIT_06s0004g07920	VIT_06s0004g07920.t01	WNK4	Putative uncharacterized protein [Source:UniProtKB/TrEMBL;Acc:D7SJK3]	MAWIMLCIDYSRLFWLLFGVFSYENHEGKPRI*	0	0.0278851	2.60497e-308	5.96775e-307	0.0278851	2.60497e-308
		VIT_08s0058g01130	VIT_08s0058g01130.t01	WNK5	Putative uncharacterized protein [Source:UniProtKB/TrEMBL;Acc:D7SR06]	MIAKEYEFSRAVIEMAWIILRIDYSRLFWLLFRVFSYDYHEGKPRII*	0	0.0455261	5.70912e-304	1.19892e-302	0.0455261	5.70912e-304
HG16.2	A. thaliana	AT3G51630	AT3G51630.1;AT3G51630.2	WNK5	Probable serine/threonine-protein kinase WNK5 [Source:UniProtKB/Swiss-Prot;Acc:Q9SCU5]	MVNPKRGNRFFKYRIV*	0	0.213829	3.83996e-38	8.48834e-38	0.213829	3.83996e-38
	P. trichocarpa	POPTR_0013s15110	POPTR_0013s15110.1			MSPTKQGHRFFKFRIPSLSYVINYPV*	0.0421053	0.261928	8.52758e-55	3.09253e-54	0.261928	8.52758e-55
HG17	A. thaliana	AT1G58120	AT1G58120.1			MEIQRMRQLMSLWSNLKSSRVSLTGGNHTAARFCTR*	0.08	0.109923	1.13781e-241	6.37171e-241	0.109923	1.13781e-241
		AT3G53400	AT3G53400.1		Peptide upstream protein [Source:UniProtKB/TrEMBL;Acc:Q9LFH7]	MDLLMIQRRESRRVWLGVQNSIVLLVGGNHTSSRFCTR*	0.12	0.192274	3.51278e-203	1.6393e-202	0.192274	3.51278e-203
		AT5G01710	AT5G01710.1		Methyltransferase [Source:UniProtKB/TrEMBL;Acc:Q9M005]	MRFFCPYPPTTCRICNSSCQFPTLIGANHTSARFSSR*	0.0606061	0.337877	3.71613e-84	9.90967e-84	0.337877	3.71613e-84
		AT5G03190	AT5G03190.1	CPUORF47	Conserved peptide upstream open reading frame 47 [Source:UniProtKB/TrEMBL;Acc:A8MQH8]	MVDRTVRMGTEVKSIRVPRRVWFGSQISIVLLVGGNHTSSRFCTR*	0.12	0.218892	5.65524e-188	2.4361e-187	0.218892	5.65524e-188
	S. lycopersicum	Solyc01g105720.2	Solyc01g105720.2.1			MLPTEKIMEVARIRQLLLLWSRIKSTRVSLVGGNHTAARFCTR*	0.0606061	0.0976201	0	0	0.0976201	0
	P. trichocarpa	POPTR_0006s13070	POPTR_0006s13070.1;POPTR_0006s13070.2			MVFFNQANMEFEAKPRVHKRVWLMFQKSMGILVGGNHTSSRFCTR*	0.127451	0.199266	4.36249e-199	2.57472e-198	0.199266	4.36249e-199
		POPTR_0007s03500	POPTR_0007s03500.1			MEIERIKVLLLLWCRIKSTRVALVGGNHTASRFCTR*	0.0714286	0.132539	3.46459e-255	3.25888e-254	0.132539	3.46459e-255
	V. vinifera	VIT_12s0028g03930	VIT_12s0028g03930.t01		Putative uncharacterized protein [Source:UniProtKB/TrEMBL;Acc:F6H5B2]	MEPQRFTQLMLLYCRIQSTRVALVGGNHTSSRFCTR*	0.06	0.128292	1.10362e-289	1.98651e-288	0.128292	1.10362e-289
HG18	A. thaliana	AT4G36990	AT4G36990.1	HSFB1	Heat stress transcription factor B-1 [Source:UniProtKB/Swiss-Prot;Acc:Q96320]	MEETKRNSDLLRSRVFLSGFYCWDWEFLTALLLFSC*	0.01	0.039971	3.41585e-273	2.73268e-272	0.039971	3.41585e-273
	O. sativa	LOC_Os09g28354	LOC_Os09g28354.1	HSFB1	Heat stress transcription factor B-1 [Source:UniProtKB/Swiss-Prot;Acc:Q67TP9]	MGVEAGGGCGGRAVVTGFYVWGWEFLTALLLFSATTSY*	0.0306122	0.0452202	3.4082e-188	6.55423e-188	0.0452202	3.4082e-188
	S. lycopersicum	Solyc02g090820.2	Solyc02g090820.2.1			MEDSKIIINRPKNNLVHSLVFLFGFYCWDWEFLTALLLFSYCSF*	0.01	0.0465448	8.49981e-244	4.73561e-243	0.0465448	8.49981e-244
		Solyc04g016000.2	Solyc04g016000.2.1			MNFGVVLGFYCWGWEFLTALLLFSTLSSI*	0.04	0.069192	1.3139e-221	6.02849e-221	0.069192	1.3139e-221
	P. trichocarpa	POPTR_0006s04770	POPTR_0006s04770.1		Heat Stress Transcription Factor family protein [Source:UniProtKB/TrEMBL;Acc:B9H9T1]	MNCGVVLLGFYCWGWEFLTALLLFSASSP*	0.0408163	0.116619	5.58941e-202	3.36482e-201	0.116619	5.58941e-202
		POPTR_0016s05680	POPTR_0016s05680.1		Heat Stress Transcription Factor family protein [Source:UniProtKB/TrEMBL;Acc:B9II85]	MNCGVVLGFYCWGWEFLTALLLFSASSP*	0.0412371	0.128858	1.73639e-203	1.06664e-202	0.128858	1.73639e-203
	V. vinifera	VIT_07s0031g00670	VIT_07s0031g00670.t01	HSF4	Putative uncharacterized protein [Source:UniProtKB/TrEMBL;Acc:D7SVY0]	MEAIRTKPSGFYCWGWEFLTALLLFSW*	0.01	0.0419204	5.51743e-230	5.1496e-229	0.0419204	5.51743e-230
		VIT_08s0007g08750	VIT_08s0007g08750.t01	AT-HSFB3	Putative uncharacterized protein [Source:UniProtKB/TrEMBL;Acc:F6HKV6]	MNCGVVLGFYCWGWEFLTALLLFSSTAPPSV*	0.04	0.158767	6.25608e-192	5.08559e-191	0.158767	6.25608e-192
HG19	A. thaliana	AT5G53590	AT5G53590.1		At5g53590 [Source:UniProtKB/TrEMBL;Acc:Q6NPG2]	MSNIPRSLTDSDLSLFTLIISSAVDPWPFSITVF*	0.10101	0.0816657	1.77832e-272	1.29894e-271	0.0816657	1.77832e-272
	O. sativa	LOC_Os10g36703	LOC_Os10g36703.1		Os10g0510500 protein [Source:UniProtKB/TrEMBL;Acc:Q0IWG4]	MSNVPTSLRDSSLTVFRLAISSSDPWPFSL*	0.298969	0.0707177	1.82106e-278	8.03407e-278	0.0707177	1.82106e-278
	S. lycopersicum	Solyc01g091030.2	Solyc01g091030.2.1			MLDIPISLGEICLTLFRFITDPWPFS*	0	0.0293685	8.06494e-277	6.29065e-276	0.0293685	8.06494e-277
		Solyc01g096340.2	Solyc01g096340.2.1			MINFPISLRYSSLALFKQAISANPWPNSL*	0.060241	0.0794462	7.30126e-203	2.84749e-202	0.0794462	7.30126e-203
	P. trichocarpa	POPTR_0002s14620	POPTR_0002s14620.1		Auxin-responsive family protein [Source:UniProtKB/TrEMBL;Acc:B9GPD7]	MSNVPTSLSEECLTLFGLTMSVADPWPFSIPITL*	0.040404	0.0320687	0	0	0.0320687	0
		POPTR_0014s06240	POPTR_0014s06240.1			MSNIPTSLSEVCLTQSRLTMSVADPWPFS*	0.040404	0.034534	0	0	0.034534	0
		POPTR_0015s00920	POPTR_0015s00920.1			MSNIPRSLTGSSFTLFKLAISASDPWPFSLVFL*	0.0707071	0.0463685	0	0	0.0463685	0
	V. vinifera	VIT_15s0048g00530	VIT_15s0048g00530.t01		Putative uncharacterized protein [Source:UniProtKB/TrEMBL;Acc:F6I388]	MSNIPTSLSEVCLTLFRLAMSVADPWPFS*	0.0505051	0.027959	0	0	0.027959	0
		VIT_16s0098g01150	VIT_16s0098g01150.t01		Putative uncharacterized protein [Source:UniProtKB/TrEMBL;Acc:A5C137]	MSNVPRSLTDSSLTLFKLAISASDPWPFSFVFL*	0.0606061	0.0672018	0	0	0.0672018	0
HG20	A. thaliana	AT2G37480	AT2G37480.1;AT2G37480.2		Putative uncharacterized protein At2g37490 [Source:UniProtKB/TrEMBL;Acc:Q9ZUR8]	MPSVPSKLLPLLSLIPSLTPYHSGLSSNRLKPLEKCDWRGNLS*	0.0326087	0.355916	5.81052e-109	1.77485e-108	0.355916	5.81052e-109
		AT3G53670	AT3G53670.1		Putative uncharacterized protein At3g53670; F4P12.370 [Source:UniProtKB/TrEMBL;Acc:Q9LFF4]	MRVSSEILLLSLVPALTFYHSGLSSNRLKPLQKSDWRGNLS*	0.0537634	0.345308	1.36074e-57	3.21979e-57	0.345308	1.36074e-57
	P. trichocarpa	POPTR_0006s08210	POPTR_0006s08210.1			MRRETAIEKFVLVPYYYYLTLFCGGLCSHRLKRWRASHLFS*	0	0.2108	6.45189e-18	1.73394e-17	0.2108	6.45189e-18
	V. vinifera	VIT_08s0040g03310	VIT_08s0040g03310.t01			MPSVPIKLLLRPMIPSVMSFHGGSCSHRLKRLEKGDRRGNLS*	0.0510204	0.311017	7.63044e-157	5.6555e-156	0.311017	7.63044e-157
HG21	A. thaliana	AT1G25470	AT1G25470.1;AT1G25470.2	ERF116	Ethylene-responsive transcription factor ERF116 [Source:UniProtKB/Swiss-Prot;Acc:Q8GW17]	MSAVSESAAISSLFLISFAIQSSSSSSSSVLFFGLSLTAVLNALRFCSEQRLILEVPSISMGLRLKRTCSGVEVFGGFHEKQKIPFFIVR*	0	0.445187	6.75481e-27	1.401e-26	0.445187	6.75481e-27
		AT1G68550	AT1G68550.1;AT1G68550.2	ERF118	Ethylene-responsive transcription factor ERF118 [Source:UniProtKB/Swiss-Prot;Acc:Q9CA27]	MSAGFESTVILSLIHISSPISSSSSPSSSSLKSCLLNALHFCCNKQRLVLETPSLSMRLRPKRTCSSVEVFGGFHIKQQKFSFFIVR*	0.01	0.428204	7.85376e-64	1.91222e-63	0.428204	7.85376e-64
		AT3G25890	AT3G25890.1	ERF119	Ethylene-responsive transcription factor ERF119 [Source:UniProtKB/Swiss-Prot;Acc:Q9LUA2]	MRLRPKRTCSGVKDFSCS*	0.01	0.424094	2.30274e-73	5.77403e-73	0.424094	2.30274e-73
	O. sativa	LOC_Os09g13940	LOC_Os09g13940.1;LOC_Os09g13940.2;LOC_Os09g13940.3;LOC_Os09g13940.4		Os09g0309700 protein [Source:UniProtKB/TrEMBL;Acc:Q0J2R6]	MSPALPPFLHGSELQSPPTVSSCSLLILLLQNWYTRGARTQQNPFTISRFGFGVKYFGFLHLDW*	0.0909091	0.23181	0.00133285	0.00149199	0.23181	0.00133285
	P. trichocarpa	POPTR_0008s11900	POPTR_0008s11900.1		AP2 domain-containing transcription factor family protein [Source:UniProtKB/TrEMBL;Acc:B9HJ24]	MSAEFDLALVGVQLKLWILSLIAKTFVVASCCCLLCYMLLCCLQQRLNLVYSAISMPLRPKRTCSFGAFFYLFLFLRGALT*	0	0.436313	3.87331e-95	1.68966e-94	0.436313	3.87331e-95
		POPTR_0010s13540	POPTR_0010s13540.1			MSAEFDLTFVGAQSQLWISFFITKAFTLCVGGVVSWCFCFFCYMLLCCFKQRLNLGYPAVSMPLKPKRPCSGVEAFHLKRFFNLFLFLRGALT*	0	0.456676	4.27015e-134	2.07309e-133	0.456676	4.27015e-134
HG23	A. thaliana	AT1G64630	AT1G64630.1	WNK10	Probable serine/threonine-protein kinase WNK10 [Source:UniProtKB/Swiss-Prot;Acc:Q8RXE5]	MEEMLFFFYPITIIRDTTLTQTQNHLTTVIISEMAATLLCSRSRFRSAIDSYCFAREAFSDPISFHLLTLL*	0.292929	0.0788604	2.84048e-136	9.35688e-136	0.0788604	2.84048e-136
	P. trichocarpa	POPTR_0001s11210	POPTR_0001s11210.1		Kinase family protein [Source:UniProtKB/TrEMBL;Acc:B9GK92]	MGGFRSCMMRKSIRNRKELESEEESEMLFVFEFRFRCPFDSYSIACEAFSEKLFLLLNSTSSSSNPIKLL*	0.0505051	0.0748356	7.97298e-118	3.74979e-117	0.0748356	7.97298e-118
		POPTR_0003s14520	POPTR_0003s14520.1		Kinase family protein [Source:UniProtKB/TrEMBL;Acc:B9GXV6]	MMRKSIRNRKELESREQSDMFFIFGFRFQFRSPFDSYSIACEAFSEKSFFSSILLFPSN*	0.0606061	0.080221	5.12332e-87	2.20303e-86	0.080221	5.12332e-87
	V. vinifera	VIT_02s0025g02360	VIT_02s0025g02360.t01		Putative uncharacterized protein [Source:UniProtKB/TrEMBL;Acc:F6HU64]	MGESGVGVSIARSIAQQSWDLNSNSSEKMASVECRLRFSALDSYSIACEAFSEQVPLLKSIALRITLL*	0.0625	0.08505	1.57874e-115	9.70349e-115	0.08505	1.57874e-115
HG24	A. thaliana	AT3G22970	AT3G22970.1;AT3G22970.2			MNLAGKRNIPVIISVSVTSDSYHRRHVFREHRRT*	0.152174	0.261732	0.000168592	0.000259848	0.261732	0.000168592
		AT4G14620	AT4G14620.1			MNIPVTISSITVSNNAVSDNRRHVSRENRQR*	0	0.273752	2.69323e-32	5.80079e-32	0.273752	2.69323e-32
	P. trichocarpa	POPTR_0008s15960	POPTR_0008s15960.1			MNIPAMTYSNSIRNVRVSDHRRHVLHEKTQS*	0.0240964	0.286444	1.31127e-43	4.33727e-43	0.286444	1.31127e-43
		POPTR_0010s09080	POPTR_0010s09080.1			MNIPDITYSNSLRNVRVSDHRRHVFHEKTLS*	0.0117647	0.261732	1.65032e-54	5.91366e-54	0.261732	1.65032e-54
HG25	A. thaliana	AT3G45240	AT3G45240.2;AT3G45240.3	GRIK1	Serine/threonine-protein kinase GRIK1 [Source:UniProtKB/Swiss-Prot;Acc:Q93V58]	MLRFSCSGFDISSCFIHLAEWHPLE*	0	0.0378944	2.46987e-151	9.02039e-151	0.0378944	2.46987e-151
		AT5G60550	AT5G60550.1	GRIK2	Serine/threonine-protein kinase GRIK2 [Source:UniProtKB/Swiss-Prot;Acc:Q5HZ38]	MSCFDCSGYDVSSCLIHLAEWHPLE*	0	0.0378944	4.01584e-149	1.40554e-148	0.0378944	4.01584e-149
	V. vinifera	VIT_06s0004g02990	VIT_06s0004g02990.t01		Putative uncharacterized protein [Source:UniProtKB/TrEMBL;Acc:F6GTZ9]	MLVLNRSGIDFVRCFFHLAEWHPVE*	0	0.0466124	3.15415e-219	2.74084e-218	0.0466124	3.15415e-219
HG26	A. thaliana	AT3G10910	AT3G10910.1	ATL72	RING-H2 finger protein ATL72 [Source:UniProtKB/Swiss-Prot;Acc:Q9SG96]	MRDIDSLFSISFVIRFVQQDES*	0.270833	0.191948	9.95863e-23	1.96829e-22	0.191948	9.95863e-23
	P. trichocarpa	POPTR_0019s08600	POPTR_0019s08600.1			MNSLLAVSFVVRFDAARKHWSHEISSLFA*	0.0666667	0.257065	4.42432e-64	1.68572e-63	0.257065	4.42432e-64
	V. vinifera	VIT_13s0067g02880	VIT_13s0067g02880.t01		Putative uncharacterized protein [Source:UniProtKB/TrEMBL;Acc:A5BMU1]	MMTEMNSLLSISFVVRFTVKTRWSNGVSSLFA*	0.0285714	0.219185	3.11534e-81	1.70666e-80	0.219185	3.11534e-81
HG27	A. thaliana	AT4G30960	AT4G30960.1	CIPK6	CBL-interacting serine/threonine-protein kinase 6 [Source:UniProtKB/Swiss-Prot;Acc:O65554]	MVGVSPVKTKLCDRFNRSVGGRNCHRKHVEDG*	0.01	0.215375	2.25685e-187	9.47876e-187	0.215375	2.25685e-187
	O. sativa	LOC_Os08g34240	LOC_Os08g34240.1		Non-specific serine/threonine protein kinase [Source:UniProtKB/TrEMBL;Acc:A0A0P0XGP1]	MRRARGTDAAVQRKLRGGRTCHRKHVEDG*	0.01	0.256578	3.4297e-120	5.47293e-120	0.256578	3.4297e-120
		LOC_Os09g25100	LOC_Os09g25100.1		Non-specific serine/threonine protein kinase [Source:UniProtKB/TrEMBL;Acc:A0A0N7KQT4]	MRRRGRTDDLAGNRSLRGGRNCHRKHVEDG*	0.01	0.246621	4.54266e-163	8.30974e-163	0.246621	4.54266e-163
	P. trichocarpa	POPTR_0006s20030	POPTR_0006s20030.1		Non-specific serine/threonine protein kinase [Source:UniProtKB/TrEMBL;Acc:B9HAS6]	MRGVLLTNSELSYRAKKCIGGRNCHRKHVEDG*	0.01	0.229338	4.74265e-217	3.31986e-216	0.229338	4.74265e-217
		POPTR_0018s11770	POPTR_0018s11770.1			MRGVLLTKSEFSSRAKKCIGGRNCHRKHVEDGNNK*	0.01	0.226738	9.65124e-165	5.18754e-164	0.226738	9.65124e-165
	V. vinifera	VIT_09s0070g00160	VIT_09s0070g00160.t01		Non-specific serine/threonine protein kinase [Source:UniProtKB/TrEMBL;Acc:F6I3C1]	MERSSLSNSELSVKGNKSIGDRTCHRKHVEDG*	0.01	0.233683	4.41774e-141	3.00884e-140	0.233683	4.41774e-141
HG28	A. thaliana	AT1G67480	AT1G67480.1;AT1G67480.2;AT1G67480.3		F-box/kelch-repeat protein At1g67480 [Source:UniProtKB/Swiss-Prot;Acc:Q9CAG8]	MTFIDTEMCMRRNNINLTTVIDSNEAIGMEHELDSARHQYSSVLTAIPFFSATLFIPLSLKITIRDGFHESL*	0.0102041	0.356934	6.31804e-18	1.23422e-17	0.356934	6.31804e-18
	O. sativa	LOC_Os02g30210	LOC_Os02g30210.1;LOC_Os02g30210.2		Kelch repeat-containing F-box protein-like [Source:UniProtKB/TrEMBL;Acc:Q6K649]	MAIDNCAMCVGGKGFYLNSKETSDPSRKNHSKVSQYRMAFDAPRITKTETSKLKNLISASFKPLSLTIPIGDGFHELFPVGHCHL*	0.01	0.315371	2.61333e-08	3.11111e-08	0.315371	2.61333e-08
		LOC_Os04g31120	LOC_Os04g31120.1;LOC_Os04g31120.2;LOC_Os04g31120.3;LOC_Os04g31120.4;LOC_Os04g31120.5;LOC_Os04g31120.6		OSJNBb0089B03.12 protein [Source:UniProtKB/TrEMBL;Acc:Q7XNP9]	MCKTGTCSYFINKEIRRIHFKVFHHRMAFDTEKIKTEKSELKNLIFASFRPFYLMIPVGDGYHESPC*	0.0111111	0.338401	1.72981e-08	2.09252e-08	0.338401	1.72981e-08
	P. trichocarpa	POPTR_0010s06910	POPTR_0010s06910.1			MESNWARYRKPLAFTAQVIRSAASSMLFSLKIPIGDS*	0.01	0.305428	2.05479e-112	9.51528e-112	0.305428	2.05479e-112
		POPTR_0013s10040	POPTR_0013s10040.2			MAVTDIQAMFAGRDYFRGLEGILYKTTERNYFKSRTSRMEYVSDWTKHRKSSAFTSQVICGATFFMPWSLKIPIGDGFHEFL*	0.01	0.344601	3.51388e-211	2.35039e-210	0.344601	3.51388e-211
HG29	A. thaliana	AT2G22500	AT2G22500.1	PUMP5	UCP5 [Source:UniProtKB/TrEMBL;Acc:A0A178W292]	MSQRSLIPHSSSIAFGLHSHLLISSEISSNSNWSL*	0	0.152661	0	0	0.152661	0
	O. sativa	LOC_Os08g37370	LOC_Os08g37370.1		Os08g0478700 protein [Source:UniProtKB/TrEMBL;Acc:B9G1F6]	MSQRASVPHSSSIAFALHSHLLVSSEMCPSSYWQQ*	0	0.143222	0	0	0.143222	0
	P. trichocarpa	POPTR_0002s10460	POPTR_0002s10460.1		Mitochondrial substrate carrier family protein [Source:UniProtKB/TrEMBL;Acc:B9GN26]	MSQRRNVPHSSSFAFSLHSHFHISSNLKPNW*	0	0.149342	1.39825e-307	1.82989e-306	0.149342	1.39825e-307
	V. vinifera	VIT_18s0001g07320	VIT_18s0001g07320.t01		Putative uncharacterized protein [Source:UniProtKB/TrEMBL;Acc:F6H118]	MSQRPCVPHSSSLVFTLHSHLLVSSELNPDSYWS*	0	0.153327	0	0	0.153327	0
HG30	A. thaliana	AT2G11890	AT2G11890.1;AT2G11890.2	TTM3	Triphosphate tunel metalloenzyme 3 [Source:UniProtKB/Swiss-Prot;Acc:Q9SIY3]	MLRRKPTKIQLKIEDREELEQSRKSQPSTTTTTAPSSSSAASSLHHLIDPKHKNPSSKSDRIGLS*	0.0392157	0.370038	2.08122e-186	8.52792e-186	0.370038	2.08122e-186
HG31	A. thaliana	AT5G01810	AT5G01810.1;AT5G01810.2;AT5G01810.3	CIPK15	CBL-interacting serine/threonine-protein kinase 15 [Source:UniProtKB/Swiss-Prot;Acc:P92937]	MYLKAELNCSTPPSQILCPFGPLFSLIPYVDTHFLNPCFHTFQPSSHNARKNATWKHDLCEDG*	0.287671	0.42784	0.00365353	0.00499018	0.42784	0.00365353
	V. vinifera	VIT_13s0067g02480	VIT_13s0067g02480.t01		Non-specific serine/threonine protein kinase [Source:UniProtKB/TrEMBL;Acc:C4P7W2]	MCVNAGNCCSEAHEILSPLGHPLFILDEVGHASQSTFELYARMHIETTSCSISLVLNRDLVEDG*	0	0.468996	6.22368e-67	3.33695e-66	0.468996	6.22368e-67
HG32	O. sativa	LOC_Os03g21620	LOC_Os03g21620.1		Os03g0334000 protein [Source:UniProtKB/TrEMBL;Acc:Q10LV1]	MNSGSTLASRVSCSSGNNGIFPPCLLPGFLGFPVVFVNFHLFKAIVRSPASSVVLGICGGRLP*	0	0.339077	1.67269e-238	5.22717e-238	0.339077	1.67269e-238
	S. lycopersicum	Solyc03g095510.2	Solyc03g095510.2.1			MVCMFFMNSRSTAAATLSCKAGNENSSLFWILVSLFHQFFGTLVVFENFLLFKAIVRRPSRVVLP*	0	0.348437	1.43994e-265	1.02105e-264	0.348437	1.43994e-265
	P. trichocarpa	POPTR_0006s11010	POPTR_0006s11010.1		Serine/threonine-protein kinase AtPK19 [Source:UniProtKB/TrEMBL;Acc:B9HDJ9]	MNSSTTGASTVSCKSGNKNNFFFWILFCLLPKFLGTPIAYVNFLLIKAIDRRPSVVRVLDTCGEITL*	0	0.383697	1.42184e-258	1.38056e-257	0.383697	1.42184e-258
		POPTR_0016s14530	POPTR_0016s14530.1		Serine/threonine-protein kinase AtPK19 [Source:UniProtKB/TrEMBL;Acc:B9IGV1]	MNSSTTGASTVSCKSGNKNNLFFWILFCLLPKFLGAFIAYVNFLLIKAIDRCPSVVCVLDTCGEIVL*	0	0.35708	1.07065e-254	9.4784e-254	0.35708	1.07065e-254
	V. vinifera	VIT_08s0058g01440	VIT_08s0058g01440.t01		Putative uncharacterized protein [Source:UniProtKB/TrEMBL;Acc:F6GXW1]	MSSKTTVASVVSCKSGNKNDFLWILVCLLPNFLGTAIVYVNFLLIKAIDRSPSAERNLELLS*	0	0.34257	3.06818e-257	4.29545e-256	0.34257	3.06818e-257
HG33	A. thaliana	AT1G30270	AT1G30270.1;AT1G30270.2;AT1G30270.3	CIPK23	CBL-interacting serine/threonine-protein kinase 23 [Source:UniProtKB/Swiss-Prot;Acc:Q93VD3]	MSVAKSQVWQPCKKKRSSS*	0.0291262	0.0310465	1.19655e-272	9.13733e-272	0.0310465	1.19655e-272
	S. lycopersicum	Solyc02g021440.2	Solyc02g021440.2.1		CBL-interacting serine/threonine-protein kinase 23 [Source:Projected from Arabidopsis thaliana (AT1G30270) UniProtKB/Swiss-Prot;Acc:Q93VD3]	MSIAKSQVWQPCKKKRI*	0.03	0.0169267	3.1641e-233	1.64533e-232	0.0169267	3.1641e-233
HG34	A. thaliana	AT2G27350	AT2G27350.5		OTU-containing deubiquitinating enzyme OTU6 [Source:UniProtKB/TrEMBL;Acc:F4IFS7]	MIGRGMQRTFCCEVENGWKESLSQGIVIVGPKARTRDKPWDIL*	0.06	0.24478	1.2814e-89	3.52911e-89	0.24478	1.2814e-89
	S. lycopersicum	Solyc06g074220.2	Solyc06g074220.2.1			MRIFRGMQKVAREDQREVSCCKKSFSKGIGVTAPKARKRDKLKVFL*	0	0.272343	3.94538e-150	1.23096e-149	0.272343	3.94538e-150
	P. trichocarpa	POPTR_0004s20770	POPTR_0004s20770.1			MKIVRGMQKSFRCNDKELSALGWKNSFSQGIGITAPKARTRDKPTSL*	0.01	0.290993	4.91427e-182	2.73925e-181	0.290993	4.91427e-182
		POPTR_0009s16170	POPTR_0009s16170.1		OTU-like cysteine protease family protein [Source:UniProtKB/TrEMBL;Acc:B9HQ41]	MRIVRGMQKSFRRDNKELNALGWKNSFSHGIGITAPKARTRDKPMSL*	0.01	0.268994	7.71235e-196	4.38003e-195	0.268994	7.71235e-196
	V. vinifera	VIT_06s0080g00850	VIT_06s0080g00850.t01		Putative uncharacterized protein [Source:UniProtKB/TrEMBL;Acc:F6HHD7]	MRIVRGMQRLIREEQKAPCWNKSFGRGIDISAPKARTRDKPML*	0.01	0.263767	4.62049e-194	3.88121e-193	0.263767	4.62049e-194
HG35	A. thaliana	AT2G42880	AT2G42880.1;AT2G42880.2	MPK20	Mitogen-activated protein kinase 20 [Source:UniProtKB/Swiss-Prot;Acc:Q9SJG9]	MRNSPAILSLSVIDCRSRTRSDSSFAIWSSGRWGQCG*	0.03	0.136033	1.08176e-134	3.42898e-134	0.136033	1.08176e-134
	O. sativa	LOC_Os06g26340	LOC_Os06g26340.1;LOC_Os06g26340.2;LOC_Os06g26340.3	MPK11	Mitogen-activated protein kinase 11 [Source:UniProtKB/Swiss-Prot;Acc:Q5VN19]	MRRRRRGRHDCGVAIRSRSRWGKCG*	0	0.152047	1.78832e-135	2.98054e-135	0.152047	1.78832e-135
	S. lycopersicum	Solyc07g056350.2	Solyc07g056350.2.1		Mitogen-activated protein kinase 20 [Source:Projected from Arabidopsis thaliana (AT2G42880) UniProtKB/Swiss-Prot;Acc:Q9SJG9]	MILVEGEFMKDQDNVIIIIPVLDNLKRIRWDWDCSFAIRSRGRWGKCG*	0	0.175442	2.74878e-84	7.39328e-84	0.175442	2.74878e-84
	P. trichocarpa	POPTR_0005s22350	POPTR_0005s22350.1		Mitogen-activated protein kinase [Source:UniProtKB/TrEMBL;Acc:B9H811]	MIVIDIILEGGNLELGIGGGRKLEEECMKGLVLNACSVKDSRRIRWDSGLVIRSRGRWGKCG*	0	0.196568	1.25148e-140	6.17533e-140	0.196568	1.25148e-140
HG36	A. thaliana	AT3G15430	AT3G15430.1;AT3G15430.2;AT3G15430.3;AT3G15430.4;AT3G15430.5;AT3G15430.6		MJK13.9 protein [Source:UniProtKB/TrEMBL;Acc:Q9LDU3]	MISFRSSNRPTARFSSITPFSYSISYLFLPSNVFFIHYFNCSRFRLKI*	0.040404	0.200815	1.78004e-104	5.34011e-104	0.200815	1.78004e-104
	P. trichocarpa	POPTR_0001s41320	POPTR_0001s41320.1			MFCFQSFYQKPNLIFSLRPPFSYSIPYIFLPSDVVFFICCFIA*	0.037037	0.22292	9.68004e-65	3.7355e-64	0.22292	9.68004e-65
	V. vinifera	VIT_19s0014g03080	VIT_19s0014g03080.t01			MFYFDSLHQLPVNFSFIAPFVYSISYIFIPSDAFFICFFNCMRFRLKI*	0.05	0.226191	6.45799e-142	4.52059e-141	0.226191	6.45799e-142
HG37	A. thaliana	AT3G55050	AT3G55050.1;AT3G55050.2	PP2C6	Probable protein phosphatase 2C 48 [Source:UniProtKB/Swiss-Prot;Acc:Q94CL8]	MLFTFVNACLNSESWVCGVGIESDKKIGFLHNIVISTDLMNDLIAGSFG*	0.0163934	0.222234	1.84593e-12	3.40788e-12	0.222234	1.84593e-12
HG38	A. thaliana	AT4G10170	AT4G10170.1	PHYL1.1	Phytolongin Phyl1.1 [Source:UniProtKB/Swiss-Prot;Acc:Q9SN26]	MREFILDFEDIAEGFCWYFLLLFDFLSDSIISISLFFFALITDFSSFLFCLNLIS*	0.117647	0.157212	1.20842e-29	2.53769e-29	0.157212	1.20842e-29
	V. vinifera	VIT_18s0089g00870	VIT_18s0089g00870.t01		Putative uncharacterized protein [Source:UniProtKB/TrEMBL;Acc:F6GVY7]	MWDLVLWAFYLNFEYLAQGLCWYLLEALEFFTDELLAFCLVFASFVEEYIGRIFCQILIA*	0.145161	0.214573	1.56113e-63	8.02866e-63	0.214573	1.56113e-63
HG39	A. thaliana	AT4G12790	AT4G12790.1;AT4G12790.6		AT4G12790 protein [Source:UniProtKB/TrEMBL;Acc:Q8W4C1]	MGPCDILRVLFGLGVWCIAYITVAIFASFRIFHCIC*	0.0666667	0.224796	8.63432e-53	2.01467e-52	0.224796	8.63432e-53
HG40	A. thaliana	AT5G02480	AT5G02480.1		AT5g02480/T22P11_70 [Source:UniProtKB/TrEMBL;Acc:Q9C5N0]	MYISRMGLSRSFPPLFGGFREILGLGLDIVFL*	0.155556	0.146985	2.52786e-93	7.07802e-93	0.146985	2.52786e-93
HG41	A. thaliana	AT5G09330	AT5G09330.1;AT5G09330.2;AT5G09330.4;AT5G09330.5	NAC082	NAC domain-containing protein 82 [Source:UniProtKB/Swiss-Prot;Acc:Q9FY82]	MSVDLCKKNPSFLWCDCGYMSRGRLWCFQIILFRHWT*	0	0.201889	2.65639e-176	1.03785e-175	0.201889	2.65639e-176
		AT5G64060	AT5G64060.1	anac103	NAC domain containing protein 103 [Source:UniProtKB/TrEMBL;Acc:Q9FMJ1]	MSVDICKKNPSFLWCDCGYMSRGRLWCFQTIMFSSSS*	0	0.207138	2.49282e-80	6.34536e-80	0.207138	2.49282e-80
	O. sativa	LOC_Os05g35170	LOC_Os05g35170.1;LOC_Os05g35170.2;LOC_Os05g35170.3;LOC_Os05g35170.4;LOC_Os05g35170.5		NAM-like protein [Source:UniProtKB/TrEMBL;Acc:Q60EC0]	MSAEVSEEYPYFLSCYFWFIYCIKFRDFT*	0.133333	0.0401243	0.00750252	0.00817798	0.0401243	0.00750252
	S. lycopersicum	Solyc03g078120.2	Solyc03g078120.2.1			MSVSINQKHHYFVWAALNRRRHWCSGKILFRHWT*	0	0.200341	1.38057e-105	3.84587e-105	0.200341	1.38057e-105
	V. vinifera	VIT_04s0044g01220	VIT_04s0044g01220.t01		Putative uncharacterized protein [Source:UniProtKB/TrEMBL;Acc:D7U4E8]	MSFDLISKKHPRFLLRDFGFTSRGRLCCWRRFLFRHWT*	0	0.201889	4.6433e-172	3.54579e-171	0.201889	4.6433e-172
HG42	A. thaliana	AT5G27920	AT5G27920.1			MNPKLQTVNPIRILEKPVHHSLLYLRAVFLFIPT*	0.0178571	0.224882	7.09295e-05	0.000110335	0.224882	7.09295e-05
	P. trichocarpa	POPTR_0005s02230	POPTR_0005s02230.1			MNWIFKTCLSLARSLSKPSHHPLLHLRLLFLFVPT*	0.112903	0.239573	7.08165e-28	2.15311e-27	0.239573	7.08165e-28
		POPTR_0013s01460	POPTR_0013s01460.1			MIWIFKTCLSLSRSLSKPTHHPLLHLRLLFLFVPT*	0.0517241	0.17396	7.28591e-21	2.08863e-20	0.17396	7.28591e-21
HG43.1	A. thaliana	AT4G17980	AT4G17980.1;AT4G17980.2	anac071	NAC domain containing protein 71 [Source:TAIR;Acc:AT4G17980]	MILSQKGCNQSELQLIFKNKLNVEKSLYF*	0	0.157182	1.39206e-24	2.85202e-24	0.157182	1.39206e-24
		AT5G46590	AT5G46590.1;AT5G46590.2	anac096	NAC domain-containing protein 96 [Source:UniProtKB/Swiss-Prot;Acc:Q9LS24]	MFLSHKEYNRLDLQFFLNNKSSIEKSFYFWIFQILTVIAS*	0	0.102893	5.37419e-89	1.45623e-88	0.102893	5.37419e-89
	O. sativa	LOC_Os10g42130	LOC_Os10g42130.1		Os10g0571600 protein [Source:UniProtKB/TrEMBL;Acc:Q0IVH2]	MILNSGGSFINTCPLDSEQLKTFYFWIFPIFNRYCLCRL*	0.0520833	0.0912676	5.26063e-95	8.05198e-95	0.0912676	5.26063e-95
	S. lycopersicum	Solyc08g077110.2	Solyc08g077110.2.1			MILLLQEYILWKFIVNLETKFSVAKSFYFWIFQIFNRYSCGT*	0	0.0907655	1.49512e-190	5.3009e-190	0.0907655	1.49512e-190
	V. vinifera	VIT_02s0012g01040	VIT_02s0012g01040.t01		Putative uncharacterized protein [Source:UniProtKB/TrEMBL;Acc:D7TTY9]	MILLHKWCILWKLYSILEKKFSVSKSFYFWIFQIFNRYSLDT*	0	0.0536228	7.32207e-243	7.68817e-242	0.0536228	7.32207e-243
HG43.2	P. trichocarpa	POPTR_0003s08830	POPTR_0003s08830.1			MVLASGHCNRFRFWKF*	0	0.108518	1.52416e-05	3.27695e-05	0.108518	1.52416e-05
HG44	P. trichocarpa	POPTR_0009s01700	POPTR_0009s01700.1		auxin response factor 4 [Source:Projected from Arabidopsis thaliana (AT5G60450) TAIR;Acc:AT5G60450]	MGEESFFEFLVII*	0	0.134246	2.36536e-05	5.04946e-05	0.134246	2.36536e-05
	V. vinifera	VIT_06s0004g03130	VIT_06s0004g03130.t01	ARF4	Auxin response factor [Source:UniProtKB/TrEMBL;Acc:D7SKV9]	MGEESYFDFLLIF*	0	0.372701	3.16153e-05	8.21347e-05	0.372701	3.16153e-05
HG45	A. thaliana	AT5G63640	AT5G63640.1		ENTH/VHS/GAT family protein [Source:UniProtKB/TrEMBL;Acc:Q9FFQ0]	MLKLIRVYQLFLNFLVISFVILSVFSA*	0.0212766	0.286063	3.03225e-09	5.36229e-09	0.286063	3.03225e-09
	P. trichocarpa	POPTR_0004s14580	POPTR_0004s14580.1;POPTR_0004s14580.2		VHS domain-containing family protein [Source:UniProtKB/TrEMBL;Acc:U5GFF3]	MLKIFRAYQLFVDFLLIFSVFLAVFLTE*	0.0294118	0.307143	1.96942e-11	4.89913e-11	0.307143	1.96942e-11
HG46	A. thaliana	AT1G14560	AT1G14560.1;AT1G14560.2;AT1G14560.3		CoAc1 [Source:UniProtKB/TrEMBL;Acc:F4HW79]	MNIAVREEEENLLLSFSSYSFLGFLRFSSLDFNKKSASTVNPRFRWDKVFFQIKGENFPNLT*	0.0634921	0.32683	9.04363e-23	1.80873e-22	0.32683	9.04363e-23
	S. lycopersicum	Solyc08g062860.2	Solyc08g062860.2.1			MRIVIIGEKQGRLVNIRCSIPVVLRPLVEQKVLPFCIPRDRWDKEFYNLQGG*	0.057971	0.268134	5.35529e-170	1.81614e-169	0.268134	5.35529e-170
	P. trichocarpa	POPTR_0006s24280	POPTR_0006s24280.1;POPTR_0006s24280.2		Mitochondrial substrate carrier family protein [Source:Projected from Arabidopsis thaliana (AT1G14560) TAIR;Acc:AT1G14560]	MNIVILEEEDRLVNFPNSLLGVLRPLDLLVERKVFSFCIPRDRWDKEFFKLQSG*	0.0379747	0.25016	5.50368e-213	3.76502e-212	0.25016	5.50368e-213
	V. vinifera	VIT_04s0008g01060	VIT_04s0008g01060.t01		Putative uncharacterized protein [Source:UniProtKB/TrEMBL;Acc:D7STP5]	MYMVVIGGKDRLVNTPYLFLGVLRLLCLPFEEKVFSFCIPRDRWDREFFELQAG*	0.142857	0.256089	2.9935e-240	3.01745e-239	0.256089	2.9935e-240
HG47	A. thaliana	AT1G68100	AT1G68100.1;AT1G68100.2	IAR1	IAA-alanine resistance protein 1 [Source:UniProtKB/Swiss-Prot;Acc:Q9M647]	MDVVTFGIIIGIIILFFCIVCFITIEGTRFNRRSS*	0.188235	0.104431	5.45394e-251	3.27237e-250	0.104431	5.45394e-251
	O. sativa	LOC_Os08g36420	LOC_Os08g36420.1;LOC_Os08g36420.2;LOC_Os08g36420.3;LOC_Os08g36420.4;LOC_Os08g36420.5		IAA-alanine resistance protein 1 [Source:Projected from Arabidopsis thaliana (AT1G68100) UniProtKB/Swiss-Prot;Acc:Q9M647]	MDVVTFGVVVGILVLLFVLVLVVTIEGVCKRRSSS*	0.232558	0.113104	8.44012e-256	2.87731e-255	0.113104	8.44012e-256
	S. lycopersicum	Solyc04g008340.2	Solyc04g008340.2.1			MDVVTFGIIIGIIILFFCAVCVITIEGTCKNRSS*	0.193548	0.096216	7.64911e-255	4.58947e-254	0.096216	7.64911e-255
	V. vinifera	VIT_01s0011g06340	VIT_01s0011g06340.t01	IAR1	Putative uncharacterized protein [Source:UniProtKB/TrEMBL;Acc:D7T8F6]	MDVITFGVIIAIILLFFCAVCFITIEGTCKRRPS*	0.146341	0.0873593	8.5722e-281	1.2707e-279	0.0873593	8.5722e-281
HG48	A. thaliana	AT1G72820	AT1G72820.1;AT1G72820.2		At1g72820/F3N23_2 [Source:UniProtKB/TrEMBL;Acc:Q9SSP4]	MLLLELDPHGFGDRFGSKTWFHRRKKCRRLLL*	0.05	0.253332	0.000525236	0.000787853	0.253332	0.000525236
	P. trichocarpa	POPTR_0018s05460	POPTR_0018s05460.1		Mitochondrial substrate carrier family protein [Source:UniProtKB/TrEMBL;Acc:B9IKC8]	MVIHWSEICWHRRRKKNPTPPIFNFCFT*	0.133333	0.061434	0.000114293	0.000230888	0.061434	0.000114293
	V. vinifera	VIT_04s0008g01660	VIT_04s0008g01660.t01		Putative uncharacterized protein [Source:UniProtKB/TrEMBL;Acc:F6H3R4]	MIHPFMVVHVRSQIWLRRRQKALFRG*	0.105263	0.0491241	5.32921e-53	2.53389e-52	0.0491241	5.32921e-53
HG49	A. thaliana	AT5G14720	AT5G14720.1;AT5G14720.2		Protein kinase family protein [Source:UniProtKB/TrEMBL;Acc:Q84WU5]	MLANWKKPHTD*	0	0.137529	0.00059431	0.000883577	0.137529	0.00059431
	S. lycopersicum	Solyc02g086790.2	Solyc02g086790.2.1			MLYNWKKPHILFSKVLDGFYIAI*	0.175	0.0563596	2.4223e-11	4.97209e-11	0.0563596	2.4223e-11
	V. vinifera	VIT_14s0066g01170	VIT_14s0066g01170.t01		Putative uncharacterized protein [Source:UniProtKB/TrEMBL;Acc:F6HUZ1]	MPEKCWVKDNLDEVIGLVYRFALNRGEMLPCWRKPHINLVLPSFLYILFTFSGTSRNKEGVDDLL*	0	0.27565	5.42555e-48	2.53192e-47	0.285921	3.44986e-45
HG50.1	S. lycopersicum	Solyc10g005080.2	Solyc10g005080.2.1			MTETTTSVCLQHGFLRRFRHHAVRFVVLHYQVLLYNTTDRLYLIVTDVVGRIGRRFVLYPLFVPEDLKQR*	0.01	0.419507	2.10982e-09	4.11416e-09	0.419507	2.10982e-09
	P. trichocarpa	POPTR_0002s18170	POPTR_0002s18170.1			MVANSIRTCTAFLHHDFLARNWSLCVRFVAADFLILWNSNKTTALLVVLGGARNEGRLLFYPLLVSEDLKQR*	0	0.417125	1.03242e-07	2.39044e-07	0.417125	1.03242e-07
HG50.2	O. sativa	LOC_Os08g06110	LOC_Os08g06110.2;LOC_Os08g06110.3;LOC_Os08g06110.4;LOC_Os08g06110.5		Os08g0157600 protein [Source:UniProtKB/TrEMBL;Acc:Q0J7W9]	MRYYLRQVQRLVGDMEGGVLLFVEDLNSN*	0.295775	0.160911	7.59631e-08	8.76497e-08	0.160911	7.59631e-08
HG51	A. thaliana	AT4G15180	AT4G15180.1	ATXR3	Histone-lysine N-methyltransferase ATXR3 [Source:UniProtKB/Swiss-Prot;Acc:O23372]	MSIDFPGKGES*	0	0.0555939	2.77322e-06	4.52331e-06	0.0555939	2.77322e-06
	V. vinifera	VIT_12s0059g02740	VIT_12s0059g02740.t01		Putative uncharacterized protein [Source:UniProtKB/TrEMBL;Acc:F6HIM5]	MSIDSPGKGEN*	0	0.146577	4.57867e-22	1.83147e-21	0.146577	4.57867e-22
HG52.1	P. trichocarpa	POPTR_0006s10720	POPTR_0006s10720.1		Transducin family protein [Source:UniProtKB/TrEMBL;Acc:B9HD96]	MRRWFSGFVD*	0.015873	0.0879626	5.82347e-54	2.03821e-53	0.0879626	5.82347e-54
		POPTR_0016s13950	POPTR_0016s13950.1		Transducin family protein [Source:UniProtKB/TrEMBL;Acc:B9IGP0]	MRRWFSGFVD*	0.015873	0.0879626	5.82347e-54	2.03821e-53	0.0879626	5.82347e-54
	V. vinifera	VIT_08s0058g00890	VIT_08s0058g00890.t01		Putative uncharacterized protein [Source:UniProtKB/TrEMBL;Acc:D7SR28]	MRRWFSGFVD*	0.015873	0.0806691	2.07567e-43	9.51036e-43	0.0806691	2.07567e-43
HG52.2	S. lycopersicum	Solyc09g014780.2	Solyc09g014780.2.1			MSFTPKSVRLGQG*	0	0.104044	0.00197579	0.00313092	0.104044	0.00197579
HG53	A. thaliana	AT1G62400	AT1G62400.1	HT1	Serine/threonine-protein kinase HT1 [Source:UniProtKB/Swiss-Prot;Acc:Q2MHE4]	MFLNQFMHFLKSIHTFRRKNLV*	0.12	0.151403	5.57986e-65	1.37855e-64	0.151403	5.57986e-65
HG54	A. thaliana	AT1G65320	AT1G65320.1	CBSX6	CBS domain-containing protein CBSX6 [Source:UniProtKB/Swiss-Prot;Acc:Q8GZA4]	MVNSLLLLLLILLRSPITGLHLLLIFLHSLL*	0.056338	0.0502566	0.0331014	0.0410118	0.0502566	0.0331014
	S. lycopersicum	Solyc04g056630.2	Solyc04g056630.2.1		CBS domain-containing protein CBSX6 [Source:Projected from Arabidopsis thaliana (AT1G65320) UniProtKB/Swiss-Prot;Acc:Q8GZA4]	MANLLPLSHFTISSSLIRFRITRFHLLLIFLHSLL*	0.0298507	0.239753	0.002007	0.00313092	0.239753	0.002007
	V. vinifera	VIT_04s0023g00310	VIT_04s0023g00310.t01			MANSFVSATPTTVTLLSILHRLPITRFHLLLIFLHTLL*	0.164557	0.186876	3.74586e-17	1.38817e-16	0.186876	3.74586e-17
HG55	O. sativa	LOC_Os03g61760	LOC_Os03g61760.1	SPL6	Squamosa promoter-binding-like protein 6 [Source:UniProtKB/Swiss-Prot;Acc:Q75LH6]	MWVSLVWIRGCVGVTFVDYLGGREAE*	0.08	0.0540918	2.71941e-173	5.09889e-173	0.0540918	2.71941e-173
	P. trichocarpa	POPTR_0002s18970	POPTR_0002s18970.1			MWVAVNWNHGCVGVVFLYFWGRSEAD*	0.0217391	0.0423381	4.03884e-232	3.28565e-231	0.0423381	4.03884e-232
		POPTR_0014s10960	POPTR_0014s10960.1			MWVAVNWNHGCVGVVFLYFWGRSDAD*	0.0217391	0.0375445	1.04527e-229	8.27967e-229	0.0375445	1.04527e-229
	V. vinifera	VIT_05s0020g00700	VIT_05s0020g00700.t01		Putative uncharacterized protein [Source:UniProtKB/TrEMBL;Acc:F6HE38]	MWVALFWIHGCVGVLFLDLWGRTGVD*	0	0.0349885	6.53681e-244	7.48762e-243	0.0349885	6.53681e-244
		VIT_07s0005g02260	VIT_07s0005g02260.t01		Putative uncharacterized protein [Source:UniProtKB/TrEMBL;Acc:F6HZE3]	MWVALNWNHGCVGVLFLDFWGRTEAD*	0	0.0374296	1.31985e-256	1.66301e-255	0.0374296	1.31985e-256
HG56.1	S. lycopersicum	Solyc02g076920.2	Solyc02g076920.2.1			MISFWFAPTTRPPGAEP*	0	0.0959763	8.47656e-116	2.54297e-115	0.0959763	8.47656e-116
		Solyc07g053290.2	Solyc07g053290.2.1			MEVPISRIEKISKPSPRISVWSSPTNRPPGFVL*	0.057971	0.075211	6.11154e-77	1.589e-76	0.075211	6.11154e-77
	P. trichocarpa	POPTR_0004s05490	POPTR_0004s05490.1			MSFQTQKCPFSVMEFMIIAKTTSRLTNKAVKQQNFPLQMLSFWFAPTTRPPGLLFCTFGS*	0.0285714	0.080993	1.32369e-148	6.75307e-148	0.080993	1.32369e-148
	V. vinifera	VIT_10s0003g01170	VIT_10s0003g01170.t01		Putative uncharacterized protein [Source:UniProtKB/TrEMBL;Acc:F6HM92]	MEGMSLTITARTVLSTKDRQRKLRFRTLSFWFAPTTRPPGLSFFGSG*	0.0133333	0.092136	2.24583e-90	1.28625e-89	0.092136	2.24583e-90
HG56.2	P. trichocarpa	POPTR_0004s05490	POPTR_0004s05490.1			MLFKSIKKKMWIFFC*	0	0.0254759	1.64799e-20	4.63594e-20	0.0254759	1.64799e-20
	V. vinifera	VIT_10s0003g01170	VIT_10s0003g01170.t01		Putative uncharacterized protein [Source:UniProtKB/TrEMBL;Acc:F6HM92]	MLQFKTIKKKMWMFSH*	0.0212766	0.0220163	3.80481e-87	2.1307e-86	0.0220163	3.80481e-87
HG57	A. thaliana	AT1G54095	AT1G54095.1		At1g54095 [Source:UniProtKB/TrEMBL;Acc:Q6NNH0]	MILFFELFYGEVQVAEWEKER*	0	0.0656977	0.0228661	0.0288835	0.0656977	0.0228661
		AT1G72510	AT1G72510.1		At1g72510 [Source:UniProtKB/TrEMBL;Acc:Q9C9E9]	MILFCEIFLGEESNLEDGEWQNEI*	0.0196078	0.249264	1.59393e-05	2.52624e-05	0.249264	1.59393e-05
	P. trichocarpa	POPTR_0001s16710	POPTR_0001s16710.1			MNLIHEIFFAGEEKVEGEWEKERVFTKAKVASRSKETERHT*	0	0.172343	6.65452e-54	2.30231e-53	0.172343	6.65452e-54
		POPTR_0003s06580	POPTR_0003s06580.1			MNLMCEVFFAEEEEKVEEGEWEKER*	0.03125	0.0640718	3.59712e-75	1.5038e-74	0.0640718	3.59712e-75
		POPTR_0006s23570	POPTR_0006s23570.1			MHLMFGIPVVQGDHKVEERKWEKER*	0	0.0484108	4.64187e-20	1.27018e-19	0.0484108	4.64187e-20
HG58	A. thaliana	AT2G24530	AT2G24530.1;AT2G24530.2		Putative uncharacterized protein [Source:UniProtKB/TrEMBL;Acc:Q58G10]	MKMRFGFALYGFGNC*	0	0.287093	6.82979e-07	1.12491e-06	0.287093	6.82979e-07
	V. vinifera	VIT_04s0008g02410	VIT_04s0008g02410.t01		Putative uncharacterized protein [Source:UniProtKB/TrEMBL;Acc:F6H3A4]	MGLGSALCGMWVEEFGVVWKQS*	0	0.452522	2.85057e-07	8.35284e-07	0.452522	2.85057e-07
HG59	A. thaliana	AT2G35940	AT2G35940.3	BLH1	BEL1-like homeodomain protein 1 [Source:UniProtKB/Swiss-Prot;Acc:Q9SJ56]	MIMKHVHPQISINPGSSSFIIFIFSFNF*	0.0208333	0.434905	4.0127e-09	7.02222e-09	0.434905	4.0127e-09
	P. trichocarpa	POPTR_0006s21950	POPTR_0006s21950.7			MIMKHVHTQFSITTGLQ*	0.0111111	0.46049	3.01005e-11	7.42644e-11	0.46049	3.01005e-11
		POPTR_0016s07040	POPTR_0016s07040.3		BEL1-like homeodomain 1 family protein [Source:UniProtKB/TrEMBL;Acc:B9IIL1]	MIMKHVHTQISITTGSNYIKT*	0.0105263	0.439197	5.51056e-17	1.45498e-16	0.439197	5.51056e-17
HG60	A. thaliana	AT3G12570	AT3G12570.2	FYD	FYD [Source:UniProtKB/TrEMBL;Acc:Q9LHA9]	MMKISLNCIYGFVD*	0.148148	0.0431422	0.000330787	0.000505202	0.0431422	0.000330787
	P. trichocarpa	POPTR_0008s05420	POPTR_0008s05420.1			MKIFMSCLFGFVD*	0.114286	0.0195783	0.000117541	0.000235865	0.0195783	0.000117541
		POPTR_0010s21340	POPTR_0010s21340.1;POPTR_0010s21340.2			MKMFMSCLFGFVD*	0.121212	0.0534754	0.000334823	0.000641921	0.0534754	0.000334823
HG61	A. thaliana	AT5G55600	AT5G55600.1;AT5G55600.2		AT5g55600/MDF20_4 [Source:UniProtKB/TrEMBL;Acc:Q8W109]	MLKLITAVKVVSWCLAALSSLDQCFHGLVSDLSTDLHNSPLTGFLSAFSNPNFFFVRII*	0.125	0.483064	0.000449026	0.000679606	0.483064	0.000449026
	P. trichocarpa	POPTR_0001s37450	POPTR_0001s37450.1		agenet domain-containing protein / bromo-adjacent homology (BAH) domain-containing protein [Source:Projected from Arabidopsis thaliana (AT5G55600) TAIR;Acc:AT5G55600]	MILLLNSVKAISWWLLLLSGLDFSFDNWVTHLLSDLRTIDFSHFCAAFSTTNFFFGRLL*	0	0.499212	2.78485e-05	5.9031e-05	0.499212	2.78485e-05
HG62	S. lycopersicum	Solyc04g005430.2	Solyc04g005430.2.1			MTAYNFHSSWRLRLKEIASTL*	0.0217391	0.358811	9.73805e-09	1.8526e-08	0.358811	9.73805e-09
		Solyc05g012450.2	Solyc05g012450.2.1			MPVEIVWILGDIYGRWSLMIYYIFHSCWRFRLKQ*	0.0169492	0.336375	4.74607e-12	1.00052e-11	0.336375	4.74607e-12
	P. trichocarpa	POPTR_0008s09440	POPTR_0008s09440.1			MLVGVVRINGNIYRSFYAMIGLFSALLGDLGLSRIISGF*	0	0.310902	0.000172494	0.000339351	0.310902	0.000172494
HG63	S. lycopersicum	Solyc04g071860.2	Solyc04g071860.2.1		S-acyltransferase [Source:UniProtKB/TrEMBL;Acc:K4BTH3]	MNLLKFQVFDSVPA*	0	0.0270716	5.64813e-75	1.42114e-74	0.0270716	5.64813e-75
	V. vinifera	VIT_07s0031g01960	VIT_07s0031g01960.t01		S-acyltransferase [Source:UniProtKB/TrEMBL;Acc:D7SW97]	MNTHKFQIFDSLPA*	0	0.0338127	4.33861e-119	2.73332e-118	0.0338127	4.33861e-119
HG64	P. trichocarpa	POPTR_0002s08640	POPTR_0002s08640.1		Phosphatidylinositol-4-phosphate 5-kinase family protein [Source:UniProtKB/TrEMBL;Acc:B9GU62]	MSPAAKITTLIRISRYRRAQ*	0	0.0415978	1.55471e-28	4.77518e-28	0.0415978	1.55471e-28
	V. vinifera	VIT_18s0001g03290	VIT_18s0001g03290.t01		Putative uncharacterized protein [Source:UniProtKB/TrEMBL;Acc:F6H0T3]	MSPAVSTTLVIRISRYRRAH*	0	0.0458057	5.48077e-42	2.42308e-41	0.0458057	5.48077e-42
HG65	P. trichocarpa	POPTR_0002s09080	POPTR_0002s09080.1		Serine hydroxymethyltransferase [Source:UniProtKB/TrEMBL;Acc:B9GUH3]	METSSVNTLRVRYSRCNCFKRCCHCFCCFYSYP*	0.148936	0.0470503	4.423e-05	9.11864e-05	0.0470503	4.423e-05
	V. vinifera	VIT_12s0034g02380	VIT_12s0034g02380.t01		Serine hydroxymethyltransferase [Source:UniProtKB/TrEMBL;Acc:F6H906]	MEAASTSRRPLFRYCYCNCLKRSCRCFCCCYCCSRP*	0.178571	0.0459345	5.28492e-05	0.000134525	0.0459345	5.28492e-05
		VIT_18s0001g04340	VIT_18s0001g04340.t01		Putative uncharacterized protein [Source:UniProtKB/TrEMBL;Acc:F6H0N8]	METPVNPSNSRSNRSPLRYLYCSCFRRCCRCFCCCYSYP*	0.12	0.20127	0.000307313	0.000723766	0.20127	0.000307313
HG66	P. trichocarpa	POPTR_0004s20000	POPTR_0004s20000.1			MLQNSHREPESQRSSSALGFPRLRFFRYRRLR*	0.015625	0.249795	1.36933e-72	5.56986e-72	0.249795	1.36933e-72
		POPTR_0009s15140	POPTR_0009s15140.1			MIVNSYRKPESQRSSPALGFPRPRFLRYRRLR*	0.015873	0.270145	2.27275e-65	8.88441e-65	0.270145	2.27275e-65
	V. vinifera	VIT_06s0061g01250	VIT_06s0061g01250.t01			MVASYRRKPKSTSSSPLLGFPRLRFVRYRRLR*	0	0.230745	5.60059e-66	2.94031e-65	0.230745	5.60059e-66
HG67	P. trichocarpa	POPTR_0006s23550	POPTR_0006s23550.1;POPTR_0006s23550.2			MDPFDLVRKGFG*	0	0.00935599	1.44404e-40	4.72453e-40	0.00935599	1.44404e-40
		POPTR_0018s08370	POPTR_0018s08370.1			MDPFDLIRKGFG*	0	0.00935599	2.67885e-32	8.48771e-32	0.00935599	2.67885e-32
	V. vinifera	VIT_04s0008g02100	VIT_04s0008g02100.t01	CID7	Putative uncharacterized protein [Source:UniProtKB/TrEMBL;Acc:F6H2T5]	MDPFHPVSFIVELRKGFG*	0	0.174957	9.76933e-43	4.3962e-42	0.174957	9.76933e-43
HG68	P. trichocarpa	POPTR_0011s08940	POPTR_0011s08940.1		VITAMIN C DEFECTIVE 2 family protein [Source:UniProtKB/TrEMBL;Acc:B9I155]	MSGLYDVRVV*	0	0	9.19989e-06	1.99221e-05	0	9.19989e-06
HG69	P. trichocarpa	POPTR_0013s05200	POPTR_0013s05200.1;POPTR_0013s05200.2			MGVCEWLLELLCVHATDGDDFSGLAVYGNSSLYLDGNLFLMLLILKLENQLAWTRKILFHGPGALLVRW*	0.225806	0.19846	1.61086e-22	4.70746e-22	0.19846	1.61086e-22
	V. vinifera	VIT_08s0032g00280	VIT_08s0032g00280.t01			MGVCEWLLQLVCVHNTGGDDDGGIAVNHFQSCI*	0.125	0.130657	5.65561e-33	2.41562e-32	0.130657	5.65561e-33
HG70	A. thaliana	AT3G52490	AT3G52490.1	SMXL3	Protein SMAX1-LIKE 3 [Source:UniProtKB/Swiss-Prot;Acc:Q9SVD0]	MHSTLHYKIHFGPSKNPPNFLPLSQEKHTHFPPSPSSYI*	0	0.475136	1.23861e-09	2.23748e-09	0.475136	1.23861e-09
HG71	A. thaliana	AT3G61970	AT3G61970.1	NGA2	NGA2 [Source:UniProtKB/TrEMBL;Acc:A0A178V7R1]	MVEKGQEAHMNRTRLFMGPPLTSLFFPLDPYLYQSYIT*	0.108108	0.448395	0.0353214	0.0433138	0.448395	0.0353214
HG72.1	A. thaliana	AT4G34610	AT4G34610.1;AT4G34610.3	BLH6	BEL1-like homeodomain protein 6 [Source:UniProtKB/Swiss-Prot;Acc:O65685]	MKREGFRSTNWLLKIETP*	0	0.193983	0.0015625	0.00220588	0.193983	0.0015625
HG72.2	V. vinifera	VIT_03s0038g00050	VIT_03s0038g00050.t01		Putative uncharacterized protein [Source:UniProtKB/TrEMBL;Acc:F6I1B0]	MMDREYMIRKKDQTK*	0	0.211459	0.00135238	0.00298946	0.211459	0.00135238
HG73	A. thaliana	AT5G53660	AT5G53660.1	GRF7	Growth-regulating factor 7 [Source:UniProtKB/Swiss-Prot;Acc:Q9FJB8]	MSEAWKHSIGQSWRQPITTPYPLYPPKSLSLSLYICYISMI*	0	0.406631	1.75467e-08	3.03901e-08	0.406631	1.75467e-08
HG74	O. sativa	LOC_Os04g36058	LOC_Os04g36058.1;LOC_Os04g36058.2		OSJNBa0064D20.12 protein [Source:UniProtKB/TrEMBL;Acc:Q7FA13]	MGFRGTAGAAPSSSRTSDLPPSTPWFRELWGVNADK*	0	0.287934	7.76521e-05	8.82411e-05	0.287934	7.76521e-05
HG75	O. sativa	LOC_Os11g16280	LOC_Os11g16280.1			MSQSDVVYSCGSCGYPLNLSSSNRSTSDVGSSYQKSVKKGLISFITVDLSRFTQVDEISCFPLTWRSYRPKTKLLCRKCGASIGYGYGEPAVLCSFDPASSSSSTSQKYLIKIQALQPSDSTQ*	0.0793651	0.128157	8.24034e-131	1.34353e-130	0.136306	2.75101e-111
HG76	S. lycopersicum	Solyc02g091660.2	Solyc02g091660.2.1			MGSRHFLAGD*	0	0.00851808	0.00209054	0.00319729	0.00851808	0.00209054
HG77	S. lycopersicum	Solyc03g118620.2	Solyc03g118620.2.1			MAVSLPSIPPKPPFLSLI*	0.130435	0.0558194	1.82758e-18	4.07289e-18	0.0558194	1.82758e-18
HG78	S. lycopersicum	Solyc04g079900.2	Solyc04g079900.2.1			MWRGLHFFWKTESIGETPCTAGI*	0.153846	0.218761	0.0169726	0.0236404	0.218761	0.0169726
HG79	S. lycopersicum	Solyc08g082320.2	Solyc08g082320.2.1			MAGKCPYSPFCLE*	0.153846	0.313893	0.00540145	0.00794931	0.313893	0.00540145
HG80	A. thaliana	AT4G35270	AT4G35270.3	NLP2	Protein NLP2 [Source:UniProtKB/Swiss-Prot;Acc:Q7X9B9]	MFLQPLQIGYVDNDERNLKGTSKTLGLAGS*	0.0263158	0.160738	0.0243904	0.030579	0.160738	0.0243904
	P. trichocarpa	POPTR_0001s30040	POPTR_0001s30040.1			MVLRLDHIGFLDTSNNNPSWKSLLLFFIFTVPWCSAS*	0.0285714	0.304387	2.46428e-45	8.33425e-45	0.304387	2.46428e-45
		POPTR_0004s21550	POPTR_0004s21550.1		Nodule inception family protein [Source:UniProtKB/TrEMBL;Acc:U5GKC2]	MFSLQLLLPVVLSGLDLLIVLPDAYNITVHKIKFLLAMFLQDGHIGFTDTSNSNPSWKFLFLFFIYTVLMCFGS*	0.0142857	0.251863	1.5519e-49	5.30819e-49	0.251863	1.5519e-49
		POPTR_0009s16830	POPTR_0009s16830.1		RWP-RK domain-containing family protein [Source:UniProtKB/TrEMBL;Acc:B9HPY0]	MFLQDGHIGFSETSDRNPSWKFLFLFFIFTVLLCFGS*	0.0285714	0.280906	1.1851e-33	3.79484e-33	0.280906	1.1851e-33
HG81	P. trichocarpa	POPTR_0001s36900	POPTR_0001s36900.1		Auxin response factor [Source:UniProtKB/TrEMBL;Acc:B9GJG2]	MRLKSIVFCSKTGFG*	0	0.132234	4.00066e-108	1.77088e-107	0.132234	4.00066e-108
		POPTR_0011s09450	POPTR_0011s09450.1		Auxin response factor [Source:UniProtKB/TrEMBL;Acc:B9I195]	MRLKSIVFFSKTGFG*	0	0.15627	3.52926e-40	1.14227e-39	0.15627	3.52926e-40
HG82	P. trichocarpa	POPTR_0001s38480	POPTR_0001s38480.1	XM_002300382.1	predicted protein, mRNA [source:RefSeq DNA_predicted;Acc:XM_002300382.1]	MRSQRSLISFLTKHCHTYQWHHQGLLFL*	0.14	0.420421	9.05005e-08	2.11168e-07	0.420421	9.05005e-08
HG83	P. trichocarpa	POPTR_0001s41040	POPTR_0001s41040.1			MGMEEEDRSVKMRFLKGNY*	0.166667	0.0965553	0.00775145	0.0125539	0.0965553	0.00775145
HG86	P. trichocarpa	POPTR_0003s08760	POPTR_0003s08760.1		Glycine cleavage system protein H [Source:UniProtKB/TrEMBL;Acc:A9PG07]	MTIGLRMRLVLPTIHPG*	0	0.406566	0.000144699	0.000286543	0.406566	0.000144699
HG87	P. trichocarpa	POPTR_0004s03900	POPTR_0004s03900.1;POPTR_0004s03900.2		Dof-type zinc finger domain-containing family protein [Source:UniProtKB/TrEMBL;Acc:B9H263]	MLTSHHLPTLFLATFATIVSPVSLEQYFLTVWLTRNNLILLLFFILISLLAPRSKG*	0.0285714	0.459476	3.55761e-18	9.6472e-18	0.459476	3.55761e-18
		POPTR_0011s04730	POPTR_0011s04730.1		Dof-type zinc finger domain-containing family protein [Source:UniProtKB/TrEMBL;Acc:B9HYL3]	MLTSHHLPTHFLATFHSIISPISLEQYFTVRLTRINLILLLFFILISLLAPRSKG*	0.204545	0.417593	2.73406e-20	7.55003e-20	0.417593	2.73406e-20
HG88	P. trichocarpa	POPTR_0004s05670	POPTR_0004s05670.1			MHIYCCPFGSHRTGIWNCCRERNLLLDAYL*	0	0.318207	0.000289395	0.000558383	0.318207	0.000289395
		POPTR_0011s07260	POPTR_0011s07260.1			MHLYGCPFGSHKTGFWNCCRERESCCWMLTCKLEQIKLFF*	0	0.362231	0.00321563	0.00556267	0.362231	0.00321563
HG89	P. trichocarpa	POPTR_0004s19490	POPTR_0004s19490.1			MKFPFLNQTTPLPNHSFICNSYFTFL*	0	0.27796	0.00358829	0.00613678	0.27796	0.00358829
		POPTR_0009s14620	POPTR_0009s14620.1			MKFPSLNQTSPLPNISFTCNSYFTFL*	0	0.408107	0.00532229	0.00900005	0.408107	0.00532229
HG90	P. trichocarpa	POPTR_0005s02640	POPTR_0005s02640.1		Formin-like protein [Source:UniProtKB/TrEMBL;Acc:U5G9R9]	MRREVKKAQYNYSCQSSGVSWSSIKDTALHLLHCYNTYTTQKQIFFQEKRV*	0.22973	0.39047	0.0166232	0.0261759	0.39047	0.0166232
HG91	P. trichocarpa	POPTR_0005s07290	POPTR_0005s07290.1			MGTEGEDGVVVLKREKDGRDNRGVEGYCCIQLDCTSWSGYIHESSYK*	0.1	0.423013	0.000286009	0.00055541	0.423013	0.000286009
		POPTR_0007s05010	POPTR_0007s05010.1		Putative uncharacterized protein [Source:UniProtKB/TrEMBL;Acc:A9PHT9]	MGTEGEEEVVVLKLEKDGRDSRGQEGYRCIQQDCTSWSSYIHENSYR*	0.1	0.344225	0.0183408	0.0284567	0.344225	0.0183408
HG92.1	P. trichocarpa	POPTR_0005s11030	POPTR_0005s11030.1		Phosphatase 2C family protein [Source:UniProtKB/TrEMBL;Acc:A9PFH7]	MYCFVYFRSPSFSSCLIQ*	0.0172414	0.243051	2.11226e-31	6.55453e-31	0.243051	2.11226e-31
		POPTR_0007s09220	POPTR_0007s09220.1;POPTR_0007s09220.2			MYCFVYFRSPSFSSCSIQ*	0	0.223342	5.7257e-26	1.72344e-25	0.223342	5.7257e-26
HG92.2	V. vinifera	VIT_03s0038g02650	VIT_03s0038g02650.t01		Putative uncharacterized protein [Source:UniProtKB/TrEMBL;Acc:D7U527]	MWRIWRVVWMR*	0	0.0188671	6.87926e-19	2.66704e-18	0.0188671	6.87926e-19
HG93	P. trichocarpa	POPTR_0005s11480	POPTR_0005s11480.1			MGGNHKHFLHSSSIYQSKKTCPGYCSSAPSYLIDPFFTCHREMYHQILLVHCQ*	0.1	0.187052	0.000624341	0.00118193	0.187052	0.000624341
HG94	P. trichocarpa	POPTR_0005s27810	POPTR_0005s27810.1		RNA recognition motif-containing family protein [Source:UniProtKB/TrEMBL;Acc:B9H5W4]	MDSQYISSTSRVFLGFLS*	0	0.428193	0.00207155	0.00366785	0.428193	0.00207155
HG95	P. trichocarpa	POPTR_0006s07660	POPTR_0006s07660.1			MNLVRYKRRYYCDFGFDPSVKTS*	0.0689655	0.407975	5.6781e-14	1.46078e-13	0.407975	5.6781e-14
HG96	P. trichocarpa	POPTR_0006s13860	POPTR_0006s13860.1;POPTR_0006s13860.2			MLYLKQPSSIVCKGCDSLFQ*	0	0.0532846	1.38853e-15	3.63433e-15	0.0532846	1.38853e-15
		POPTR_0018s07360	POPTR_0018s07360.1			MLYLKQPSSIVCKCCDSFF*	0	0.0549055	1.13034e-25	3.36862e-25	0.0549055	1.13034e-25
HG97	P. trichocarpa	POPTR_0006s14740	POPTR_0006s14740.1		CCAAT-binding transcription factor family protein [Source:UniProtKB/TrEMBL;Acc:B9HDV6]	MVVWRVSREGDMPNFFPTASS*	0.0588235	0.32155	2.31365e-09	5.44068e-09	0.32155	2.31365e-09
HG98	P. trichocarpa	POPTR_0006s22890	POPTR_0006s22890.1		RNA recognition motif-containing family protein [Source:UniProtKB/TrEMBL;Acc:B9HC85]	MLLASVLASQLPCKLLLLDT*	0.03	0.435421	5.24447e-17	1.39698e-16	0.435421	5.24447e-17
HG99	P. trichocarpa	POPTR_0006s27080	POPTR_0006s27080.1			MWTSGGHTKTQPS*	0	0.294476	0.00825641	0.0132389	0.294476	0.00825641
HG100	P. trichocarpa	POPTR_0008s10350	POPTR_0008s10350.1		DNA replication complex GINS protein SLD5 [Source:UniProtKB/TrEMBL;Acc:B9HIM4]	MALDSRTNSRSVSSTTPNRSVLAPIPIPPFSIFPLEFNTLLTFLSISP*	0	0.439543	0.00711655	0.0116418	0.439543	0.00711655
HG101.1	P. trichocarpa	POPTR_0008s15440	POPTR_0008s15440.1;POPTR_0008s15440.2			MHVWSVDHDSWGSLCMSVL*	0	0.139156	0.0062909	0.0104602	0.139156	0.0062909
		POPTR_0010s09580	POPTR_0010s09580.1			MHVWSVDHNSRGPLCMSVL*	0	0.130844	0.00865441	0.013783	0.130844	0.00865441
HG101.2	V. vinifera	VIT_05s0020g03670	VIT_05s0020g03670.t01			MHVCALIMTREVLFACRF*	0	0.16797	0.000128702	0.000321117	0.16797	0.000128702
HG102	P. trichocarpa	POPTR_0008s19310	POPTR_0008s19310.1;POPTR_0008s19310.2		Leucine-rich repeat family protein [Source:UniProtKB/TrEMBL;Acc:B9HLS6]	MVVELQSSSGTEQGKGRRNQTYANVEFVGINQNLKPTFSDL*	0.117647	0.17933	1.41333e-06	3.19859e-06	0.17933	1.41333e-06
HG103	P. trichocarpa	POPTR_0009s15460	POPTR_0009s15460.1		Elongation factor Tu family protein [Source:UniProtKB/TrEMBL;Acc:B9HQI9]	MLSRTQSYREITRTTTSRKSRVSPILHRKEPNRYKKSLLVMHPFCLI*	0	0.0713489	3.30223e-10	7.95178e-10	0.0713489	3.30223e-10
HG104	P. trichocarpa	POPTR_0010s01710	POPTR_0010s01710.1		Kinesin-like protein [Source:UniProtKB/TrEMBL;Acc:B9HXU3]	MFCFGFGFYPPSVVINRS*	0	0.333141	0.0061229	0.0102389	0.333141	0.0061229
HG105	P. trichocarpa	POPTR_0010s09600	POPTR_0010s09600.1			MSLVTWRKLWHLSLLLALSLSNQP*	0.0333333	0.459947	2.69487e-06	6.0534e-06	0.459947	2.69487e-06
HG106	P. trichocarpa	POPTR_0010s11700	POPTR_0010s11700.1;POPTR_0010s11700.2			MFRFEQEKMRKRISISFSF*	0	0.0134416	5.78644e-87	2.45313e-86	0.0134416	5.78644e-87
HG107	P. trichocarpa	POPTR_0013s08000	POPTR_0013s08000.1			MEIRFSLPRSSTYTSFRFIRFSLFFSGG*	0	0.378703	0.000126373	0.000251909	0.378703	0.000126373
HG108	P. trichocarpa	POPTR_0013s13670	POPTR_0013s13670.1			MKMLSMEDSRSHANLLLSMARTVSISIAVRTRRSQTVSFPIRFTLPQQRICTVSGY*	0	0.494805	0.0286029	0.043703	0.494805	0.0286029
HG109	P. trichocarpa	POPTR_0014s02470	POPTR_0014s02470.1;POPTR_0014s02470.2;POPTR_0014s02470.3			MKDLPPQPSGLVWDVYVVKAKENDSGCCLCSYLFHLY*	0.137931	0.0988464	3.35572e-05	7.01439e-05	0.0988464	3.35572e-05
HG110	P. trichocarpa	POPTR_0014s03370	POPTR_0014s03370.1;POPTR_0014s03370.2			MPLICTSQTFSDAKSVETLSALFIFLFCFTCTLLSSLSLPLSGS*	0	0.34296	3.97714e-07	9.06908e-07	0.34296	3.97714e-07
HG111	P. trichocarpa	POPTR_0014s09590	POPTR_0014s09590.1			MDFVSLFLPFFVVKLVVKLKYSNCFIIRSLFQATTINN*	0	0.124426	2.87564e-23	8.48597e-23	0.124426	2.87564e-23
HG112	P. trichocarpa	POPTR_0014s15970	POPTR_0014s15970.1			MNMPSIYILIMPPLRS*	0.0506329	0.424715	0.00344406	0.00592379	0.424715	0.00344406
HG113	P. trichocarpa	POPTR_0019s11580	POPTR_0019s11580.1			MDWNFSGDSNWYCGDFDVTRDYIFSFKVI*	0.0491803	0.208987	7.92292e-06	1.72812e-05	0.174262	8.28682e-06
HG114	P. trichocarpa	POPTR_0019s13560	POPTR_0019s13560.1		Glycosyltransferase family 14 family protein [Source:UniProtKB/TrEMBL;Acc:A9PDW8]	MLFIYLKRRLWLYYRTSLLLFGSLLFSRLVGVLL*	0	0.3848	7.97326e-05	0.000163262	0.3848	7.97326e-05
HG115	V. vinifera	VIT_01s0010g03770	VIT_01s0010g03770.t01			MEVCPWWLYDSNSSNGVWTIKGGSSLDL*	0.142857	0.393174	0.019089	0.0334057	0.393174	0.019089
HG116	V. vinifera	VIT_01s0137g00230	VIT_01s0137g00230.t01			MLMSFQESWSLGYVLRPEVC*	0	0.350209	0.000130658	0.000322801	0.350209	0.000130658
HG117	V. vinifera	VIT_01s0146g00180	VIT_01s0146g00180.t01		Putative uncharacterized protein [Source:UniProtKB/TrEMBL;Acc:F6I1N4]	MSNTMRPRSKVMLYLAYDRG*	0.113208	0.0330163	3.82157e-179	3.00949e-178	0.0330163	3.82157e-179
HG118	V. vinifera	VIT_04s0008g01420	VIT_04s0008g01420.t01		Putative uncharacterized protein [Source:UniProtKB/TrEMBL;Acc:F6H3P7]	MEVAREGSRDEEIDKA*	0	0.32199	0.00762357	0.0146532	0.32199	0.00762357
HG119.1	V. vinifera	VIT_04s0008g04480	VIT_04s0008g04480.t01		Putative uncharacterized protein [Source:UniProtKB/TrEMBL;Acc:A5C608]	MQCYWLLSHCWRLGRSSMLHYNYYRGFL*	0	0.24597	9.8238e-06	2.66193e-05	0.24597	9.8238e-06
HG119.2	V. vinifera	VIT_04s0008g04480	VIT_04s0008g04480.t01		Putative uncharacterized protein [Source:UniProtKB/TrEMBL;Acc:A5C608]	MLLNIFLYAGAFGLLSASR*	0.2	0.458754	0.00324106	0.00658666	0.458754	0.00324106
HG120	V. vinifera	VIT_05s0020g00460	VIT_05s0020g00460.t01		Putative uncharacterized protein [Source:UniProtKB/TrEMBL;Acc:F6HE16]	MFPKTPSPISKLSIVNLQQLSRSTMA*	0.0625	0.467082	0.00155673	0.00329661	0.467082	0.00155673
HG121	V. vinifera	VIT_05s0029g00470	VIT_05s0029g00470.t01			MLLVLGFGCKREVMVLYWPRRQHKRSDFTGPFLFLRKPFGLT*	0.0315789	0.360939	1.03078e-57	5.09327e-57	0.360939	1.03078e-57
HG122	V. vinifera	VIT_06s0004g02980	VIT_06s0004g02980.t01		Putative uncharacterized protein [Source:UniProtKB/TrEMBL;Acc:D7SKX3]	MDKINRWRMLACKYLNLSSDYWERERELRHSVNDVPSACCLFAKLV*	0.153846	0.0523323	2.36036e-18	9.01228e-18	0.0523323	2.36036e-18
HG123	V. vinifera	VIT_11s0016g01790	VIT_11s0016g01790.t01			MSCSTTVLTCTTVLTGFLIWRICGN*	0.1	0.444606	1.83918e-06	5.09311e-06	0.444606	1.83918e-06
HG124	V. vinifera	VIT_11s0016g02880	VIT_11s0016g02880.t01		Putative uncharacterized protein [Source:UniProtKB/TrEMBL;Acc:A5BJQ5]	MNSGLLYKDENFVEDFRSS*	0	0.0856169	0.00346706	0.00693411	0.0856169	0.00346706
HG125	V. vinifera	VIT_14s0066g00370	VIT_14s0066g00370.t01		Putative uncharacterized protein [Source:UniProtKB/TrEMBL;Acc:D7TWH5]	MWVFILCLLNKSISQSFSLFLNLRE*	0.244186	0.177677	2.459e-12	8.48862e-12	0.177677	2.459e-12
HG126	V. vinifera	VIT_14s0108g00970	VIT_14s0108g00970.t01		Putative uncharacterized protein [Source:UniProtKB/TrEMBL;Acc:F6H5U4]	MTLPCPLCFFLCLGTIQAGLTP*	0	0.324402	5.71953e-05	0.000144132	0.324402	5.71953e-05
HG127	V. vinifera	VIT_18s0001g08100	VIT_18s0001g08100.t01			MLFSLNSIPPFCLLCQHQIHLKQNHFFSASTKSTYNRER*	0.214286	0.462608	0.000181539	0.000439884	0.462608	0.000181539
HG128	V. vinifera	VIT_18s0001g10680	VIT_18s0001g10680.t01	PAH2	Putative uncharacterized protein [Source:UniProtKB/TrEMBL;Acc:F6H004]	MTGLAHSNNLMRICFYRPQLFFALRFYYGWLKGLFHMGCLSKWGVSELGLLSLQDFLVCFWI*	0	0.318911	0.00333155	0.00671641	0.318911	0.00333155
HG129	V. vinifera	VIT_18s0001g13200	VIT_18s0001g13200.t01	CKX5	Putative uncharacterized protein [Source:UniProtKB/TrEMBL;Acc:F6H1K3]	MLRGKSLKRNPAYVCSTTPHDAATRFCSLPTTTRTQIPSARCAQFSYPSPSISL*	0.130435	0.407358	7.44689e-08	2.26098e-07	0.407358	7.44689e-08
HG130	V. vinifera	VIT_18s0157g00020	VIT_18s0157g00020.t01	GI	Putative uncharacterized protein [Source:UniProtKB/TrEMBL;Acc:F6H6Q8]	MRGTVKYDILVLDW*	0	0.0173969	4.69595e-25	1.90868e-24	0.0173969	4.69595e-25
HG149	P. trichocarpa	POPTR_0005s23660	POPTR_0005s23660.1		Zinc finger family protein [Source:UniProtKB/TrEMBL;Acc:B9H8D5]	MMPFCFYNSLPPVHQQNFV*	0	0.487931	0.000728884	0.00137121	0.487931	0.000728884
HG150	P. trichocarpa	POPTR_0007s12170	POPTR_0007s12170.2			MSESFLSLHTLKLQEI*	0.0238095	0.0943603	0.00166953	0.00299124	0.0943603	0.00166953
HG151	V. vinifera	VIT_01s0137g00280	VIT_01s0137g00280.t01	DIS1	Putative uncharacterized protein [Source:UniProtKB/TrEMBL;Acc:F6GVJ5]	MDGGVITYFNRPRCALSRRFHFRSTSTSPSLPPYWRRLQRP*	0	0.470021	0.00151815	0.00324215	0.470021	0.00151815
† Gene description is based on information contained in Ensembl Plants (https://plants.ensembl.org/index.html).
