# Supplementary material for: Comprehensive genome-wide identification of angiosperm upstream ORFs with peptide sequences conserved in various taxonomic ranges using a novel pipeline, ESUCA
Source: BMC Genomics. 2020 Mar 30;21:260. doi: 10.1186/s12864-020-6662-5 (PMC7106846; doi:10.1186/s12864-020-6662-5)
Supplement: Supplementary file 2 — Additional file 2 : Supplementary Table S2. Taxonomic range of sequence conservation of the CPuORFs. [file 12864_2020_6662_MOESM2_ESM.xls]

## Sheet: Supplementary Table S2
Supplementary Table S2. Taxonomic range of sequence conservation of the CPuORFs.
HG number	Species	Gene ID	Taxonomic category **
			Lamiids	Asterids*	Malvids	Fabids	Eudicots*	Commelinids	Monocots*	Angiospermae*	Gymnospermae	Polypodiopsida	Embryophyta*	Streptophyta*	Viridiplantae*
HG1	A. thaliana	AT1G75390	4	6	3	7	6	3	6	4	0	0	0	0	0
		AT2G18160	4	6	3	7	6	3	6	4	0	0	0	0	0
		AT3G62420	3	6	3	6	6	3	6	3	0	0	0	0	0
		AT4G34590	4	6	3	7	6	3	5	4	0	0	0	0	0
		AT5G49450	3	6	3	6	6	3	6	3	0	0	0	0	0
	O. sativa	LOC_Os02g03960	4	6	4	7	6	2	6	4	0	0	0	0	0
		LOC_Os03g19370	3	6	4	6	6	2	6	3	0	0	0	0	0
		LOC_Os05g03860	4	6	4	7	6	2	6	4	0	0	0	0	0
		LOC_Os08g26880	4	6	4	7	6	2	6	4	0	0	0	0	0
		LOC_Os09g13570	4	6	4	7	6	2	6	4	0	0	0	0	0
		LOC_Os12g37410	4	6	4	7	6	2	6	4	0	0	0	0	0
	S. lycopersicum	Solyc01g079480.2	3	6	4	7	6	3	6	4	0	0	0	0	0
		Solyc01g100460.2	2	5	4	6	6	3	6	4	0	0	0	0	0
		Solyc01g109880.2	3	6	4	7	6	3	6	4	0	0	0	0	0
	P. trichocarpa	POPTR_0002s19720	4	6	4	6	6	3	6	4	0	0	0	0	0
		POPTR_0004s16560	4	6	4	6	6	3	5	4	0	0	0	0	0
		POPTR_0005s25290	4	6	4	6	6	3	6	4	0	0	0	0	0
		POPTR_0007s13380	4	6	4	6	6	3	6	4	0	0	0	0	0
		POPTR_0008s10620	3	5	4	5	6	3	6	3	0	0	0	0	0
		POPTR_0009s12250	4	6	4	6	6	3	5	4	0	0	0	0	0
		POPTR_0010s15280	3	6	4	5	6	3	6	3	0	0	0	0	0
		POPTR_0014s11590	4	6	4	6	6	3	6	4	0	0	0	0	0
	V. vinifera	VIT_03s0038g04450	4	6	4	7	5	3	6	4	0	0	0	0	0
		VIT_04s0023g02430	4	6	4	7	5	3	6	4	0	0	0	0	0
		VIT_05s0077g01140	4	6	4	7	5	3	6	4	0	0	0	0	0
		VIT_07s0005g01450	4	6	4	7	5	3	6	4	0	0	0	0	0
		VIT_14s0060g01210	4	6	4	7	5	3	6	4	0	0	0	0	0
HG2	A. thaliana	AT1G06150	3	6	3	6	6	3	5	0	4	2	0	0	0
		AT2G27230	3	6	3	6	6	3	5	0	4	2	0	0	0
		AT2G31280	3	6	3	6	6	3	5	0	4	2	0	0	0
	O. sativa	LOC_Os11g06010	3	6	4	6	6	2	5	0	3	0	0	0	0
		LOC_Os12g06330	3	6	4	6	6	2	5	0	3	0	0	0	0
	S. lycopersicum	Solyc06g074110.2	2	6	4	6	6	3	5	0	4	2	0	0	0
		Solyc09g011170.2	2	6	4	6	6	3	5	0	3	1	0	0	0
		Solyc09g066280.2	2	6	4	6	6	3	5	0	4	1	0	0	0
	P. trichocarpa	POPTR_0001s22450	3	6	4	5	6	3	5	0	4	1	0	0	0
		POPTR_0005s24390	3	6	4	5	6	3	5	0	4	2	0	0	0
		POPTR_0006s09100	3	6	4	5	6	3	5	0	4	1	0	0	0
	V. vinifera	VIT_08s0007g00940	3	6	4	6	5	3	5	0	3	0	0	0	0
HG2.2	P. trichocarpa	POPTR_0001s22450	0	1	2	5	0	0	0	0	0	0	0	0	0
HG3	A. thaliana	AT3G02470	4	6	3	6	6	3	5	3	6	4	1	3	2
		AT3G25570	4	6	3	6	6	3	5	3	6	4	1	3	1
		AT5G15950	4	6	3	6	6	3	5	3	6	4	1	3	2
	O. sativa	LOC_Os02g39790	4	6	4	6	6	2	5	3	5	4	1	3	3
		LOC_Os04g42090	4	6	4	6	6	2	5	3	6	4	1	2	2
		LOC_Os09g25620	4	6	4	6	6	2	5	3	5	4	1	3	1
	S. lycopersicum	Solyc01g010050.2	3	6	4	6	6	3	5	3	6	4	1	3	3
	P. trichocarpa	POPTR_0004s10660	4	6	4	5	6	3	5	3	6	4	1	3	5
		POPTR_0010s14390	4	6	4	5	6	3	5	3	6	4	1	3	3
		POPTR_0017s14280	4	6	4	5	6	3	5	3	6	4	1	3	0
		POPTR_0018s11040	4	6	4	5	6	3	5	3	6	4	1	3	4
HG4	A. thaliana	AT4G25670	3	5	3	7	6	3	5	2	3	0	0	0	0
		AT4G25690	3	5	3	7	6	3	5	2	3	0	0	0	0
		AT5G52550	3	5	3	7	6	3	5	2	3	0	0	0	0
	O. sativa	LOC_Os02g01360	3	5	4	7	6	2	5	2	3	0	0	0	0
	P. trichocarpa	POPTR_0004s07800	3	4	4	6	6	3	5	2	3	0	0	0	0
		POPTR_0017s01640	3	4	4	6	6	3	5	2	3	0	0	0	0
HG5	A. thaliana	AT5G07840	3	6	3	6	6	3	4	2	3	1	0	0	0
		AT5G61230	3	6	3	6	6	3	4	3	3	0	0	0	0
	O. sativa	LOC_Os02g01240	3	6	4	6	6	2	4	2	3	0	0	0	0
	P. trichocarpa	POPTR_0001s01190	3	6	4	5	6	3	4	2	3	2	0	0	0
		POPTR_0003s10350	3	6	4	5	6	3	4	2	3	0	0	0	0
	V. vinifera	VIT_02s0087g00100	3	5	4	6	5	3	4	2	3	2	0	0	0
HG6	A. thaliana	AT2G43020	1	1	2	4	2	1	2	1	0	0	0	0	0
		AT3G59050	0	1	2	2	0	0	0	1	0	0	0	0	0
	S. lycopersicum	Solyc02g081390.2	2	6	4	4	5	3	4	1	1	0	0	0	0
	P. trichocarpa	POPTR_0004s07430	3	6	3	3	5	0	2	0	1	0	0	0	0
	V. vinifera	VIT_04s0043g00220	3	6	4	4	4	3	4	1	1	0	0	0	0
HG7	A. thaliana	AT1G36730	4	6	3	7	6	3	5	1	3	1	1	0	0
	V. vinifera	VIT_18s0001g04160	4	6	4	7	5	3	5	1	4	2	1	0	0
HG8	A. thaliana	AT3G12010	3	2	3	6	6	3	4	0	3	2	3	2	0
	O. sativa	LOC_Os10g26140	3	2	4	6	6	2	4	0	3	2	3	2	0
	P. trichocarpa	POPTR_0006s20960	3	2	4	5	6	3	4	0	3	2	3	2	0
HG9	A. thaliana	AT1G64140	4	6	3	6	6	3	4	2	4	0	0	0	0
		AT5G09670	3	5	3	6	6	3	4	1	4	0	0	0	0
		AT5G64550	4	5	3	7	6	3	4	1	4	0	0	0	0
	O. sativa	LOC_Os01g43370	3	4	4	5	6	2	4	2	4	0	0	0	0
		LOC_Os02g15880	3	4	4	5	6	2	4	2	4	0	0	0	0
		LOC_Os02g36590	3	5	4	6	6	2	4	1	4	0	0	0	0
		LOC_Os04g38520	3	5	4	6	6	2	4	1	4	0	0	0	0
		LOC_Os04g54830	3	5	4	6	6	2	4	1	4	0	0	0	0
		LOC_Os06g33180	3	5	4	6	6	2	4	2	4	0	0	0	0
	P. trichocarpa	POPTR_0001s10090	3	5	3	5	6	3	4	1	4	0	0	0	0
		POPTR_0001s21410	4	5	4	6	6	3	4	1	4	0	0	0	0
		POPTR_0003s01750	4	5	4	6	6	3	4	1	4	0	0	0	0
		POPTR_0003s13400	4	6	4	5	6	3	4	2	4	0	0	0	0
	V. vinifera	VIT_02s0025g00710	4	6	4	6	5	3	4	2	4	0	0	0	0
		VIT_11s0065g00090	4	6	4	6	4	3	5	2	4	0	0	0	0
HG9.2	P. trichocarpa	POPTR_0003s01750	1	2	2	6	5	1	3	1	1	1	0	0	0
HG10	A. thaliana	AT4G19110	3	3	2	6	3	3	4	0	4	0	0	0	0
		AT5G45430	3	3	2	6	3	3	4	0	4	0	0	0	0
	O. sativa	LOC_Os02g47220	3	1	3	4	2	2	2	0	0	0	0	0	0
		LOC_Os06g02550	3	3	3	6	3	2	4	0	2	0	0	0	0
HG11	A. thaliana	AT4G12430	3	6	3	5	5	3	4	2	3	0	0	0	0
		AT4G22590	3	5	3	5	5	3	4	2	3	0	0	0	0
	O. sativa	LOC_Os02g44230	3	5	4	5	5	2	4	1	2	0	0	0	0
		LOC_Os10g40550	3	5	4	5	5	2	4	2	3	0	0	0	0
	S. lycopersicum	Solyc03g083960.2	2	6	4	5	6	3	4	2	3	0	0	0	0
	P. trichocarpa	POPTR_0003s11190	3	6	4	5	6	3	4	2	3	0	0	0	0
		POPTR_0012s14700	3	6	4	4	6	3	4	2	3	0	0	0	0
		POPTR_0015s14810	3	6	4	4	6	3	4	2	3	0	0	0	0
	V. vinifera	VIT_02s0154g00110	3	6	4	5	5	3	4	2	3	0	0	0	0
HG12	A. thaliana	AT1G23150	4	6	3	5	6	3	4	1	3	0	0	0	0
		AT1G70780	4	6	3	6	6	3	4	1	3	0	0	0	0
	O. sativa	LOC_Os02g21920	4	6	4	5	6	2	4	1	2	0	0	0	0
	S. lycopersicum	Solyc02g091540.2	2	5	4	5	5	3	3	0	1	0	0	0	0
		Solyc04g007840.2	3	6	4	5	6	3	5	1	2	0	0	0	0
		Solyc04g074100.2	3	6	4	6	6	3	5	1	3	0	0	0	0
	P. trichocarpa	POPTR_0004s08870	4	5	4	4	4	2	4	1	2	0	0	0	0
		POPTR_0008s13080	4	6	4	5	6	3	5	1	3	0	0	0	0
		POPTR_0010s12090	4	6	4	5	6	3	5	1	3	0	0	0	0
HG13	A. thaliana	AT1G48600	3	2	3	3	1	1	0	0	2	0	2	0	0
		AT1G73600	3	2	2	6	2	2	1	0	2	0	0	0	0
		AT3G18000	3	3	3	5	4	1	1	0	2	0	2	0	0
	O. sativa	LOC_Os01g50030	3	0	3	3	3	1	1	0	2	0	0	0	0
		LOC_Os05g47540	3	2	2	3	1	0	0	0	2	0	0	0	0
	P. trichocarpa	POPTR_0012s04490	3	3	3	3	4	2	1	0	2	0	0	0	0
	V. vinifera	VIT_17s0000g02430	3	3	3	6	3	3	1	0	2	0	0	0	0
HG14	A. thaliana	AT3G01470	4	6	3	6	5	3	6	1	5	0	0	0	0
	O. sativa	LOC_Os02g49700	4	6	4	6	5	2	6	1	5	0	0	0	0
		LOC_Os08g32080	4	6	4	6	5	2	5	1	4	0	0	0	0
		LOC_Os09g21180	4	3	4	6	5	2	5	1	5	0	0	0	0
	S. lycopersicum	Solyc02g086930.2	3	6	4	6	5	3	5	1	5	0	0	0	0
		Solyc03g113270.2	2	6	3	5	5	2	6	1	0	0	0	0	0
	P. trichocarpa	POPTR_0012s07270	4	6	3	5	5	2	6	1	0	0	0	0	0
		POPTR_0015s07640	3	6	3	5	5	2	6	1	0	0	0	0	0
	V. vinifera	VIT_01s0026g01550	4	6	3	6	4	2	6	1	0	0	0	0	0
		VIT_14s0066g01440	4	6	4	6	4	3	5	1	5	0	0	0	0
		VIT_17s0000g05630	3	6	3	6	4	2	6	1	0	0	0	0	0
HG15.1	A. thaliana	AT1G29950	1	2	1	6	6	3	2	0	0	0	0	0	0
		AT5G09460	3	3	3	7	3	3	4	1	4	0	0	0	0
		AT5G50010	1	0	3	4	2	0	2	0	1	0	0	0	0
		AT5G64340	3	3	3	7	3	3	4	1	3	0	0	0	0
	O. sativa	LOC_Os01g43680	2	2	0	6	5	2	4	0	3	0	0	0	0
		LOC_Os02g21090	1	2	0	4	2	2	1	0	0	0	0	0	0
		LOC_Os03g27390	3	3	4	6	3	2	4	1	4	0	0	0	0
		LOC_Os03g39432	3	2	1	6	3	2	2	0	0	0	0	0	0
	P. trichocarpa	POPTR_0007s03530	3	3	4	6	4	3	4	1	4	0	0	0	0
		POPTR_0011s02710	3	4	3	5	6	3	5	0	3	0	0	0	0
HG15.2	A. thaliana	AT5G09460	0	0	2	4	0	0	0	0	0	0	0	0	0
		AT5G50010	1	0	3	6	1	0	0	0	0	0	0	0	0
		AT5G64340	0	0	1	2	0	0	0	0	0	0	0	0	0
	P. trichocarpa	POPTR_0007s03530	1	0	3	4	0	0	0	0	0	0	0	0	0
HG15.3	A. thaliana	AT1G29950	3	6	3	6	6	3	5	1	4	4	0	0	0
		AT5G09460	3	6	3	6	6	3	5	1	4	4	0	0	0
		AT5G50010	3	6	3	6	5	3	5	1	4	4	0	0	0
		AT5G64340	3	6	3	6	6	3	5	1	4	4	0	0	0
	O. sativa	LOC_Os01g43680	3	6	4	6	6	2	5	1	4	4	0	0	0
		LOC_Os02g21090	3	6	4	6	6	2	5	1	4	4	0	0	0
		LOC_Os03g27390	3	6	4	6	6	2	5	1	4	4	0	0	0
		LOC_Os03g39432	3	5	4	6	6	2	5	1	4	4	0	0	0
	P. trichocarpa	POPTR_0007s03530	3	6	4	6	6	3	5	1	4	4	0	0	0
		POPTR_0011s02710	3	5	4	5	6	3	5	1	4	4	0	0	0
		POPTR_0017s07520	3	6	4	6	6	3	5	1	4	4	0	0	0
HG16	A. thaliana	AT3G51630	3	5	3	7	5	3	3	1	3	0	0	0	0
	P. trichocarpa	POPTR_0013s15110	3	5	4	6	5	3	3	1	4	0	0	0	0
	V. vinifera	VIT_06s0004g07920	4	5	4	7	4	3	3	1	4	0	0	0	0
		VIT_08s0058g01130	4	5	4	7	4	3	3	1	4	0	0	0	0
HG16.2	A. thaliana	AT3G51630	3	4	2	5	2	0	0	0	0	0	0	0	0
	P. trichocarpa	POPTR_0013s15110	3	4	4	6	5	2	3	0	0	0	0	0	0
HG17	A. thaliana	AT1G58120	3	6	3	6	6	3	4	3	4	2	0	0	0
		AT3G53400	3	6	3	6	6	3	5	1	4	2	0	0	0
		AT5G01710	3	6	3	6	6	3	5	2	4	3	0	0	0
		AT5G03190	3	6	3	6	6	3	5	1	4	3	0	0	0
	S. lycopersicum	Solyc01g105720.2	2	6	4	6	6	3	5	3	4	2	0	0	0
	P. trichocarpa	POPTR_0006s13070	3	6	4	5	6	3	5	1	4	2	0	0	0
		POPTR_0007s03500	3	6	4	5	6	3	4	1	4	2	0	0	0
	V. vinifera	VIT_12s0028g03930	3	6	4	6	5	3	4	2	4	2	0	0	0
HG18	A. thaliana	AT4G36990	4	6	3	6	6	3	2	2	0	0	0	0	0
	O. sativa	LOC_Os09g28354	4	6	4	6	6	2	2	1	0	0	0	0	0
	S. lycopersicum	Solyc02g090820.2	3	6	4	6	6	3	2	2	0	0	0	0	0
		Solyc04g016000.2	3	4	4	6	6	3	2	2	0	0	0	0	0
	P. trichocarpa	POPTR_0006s04770	3	5	4	5	5	3	2	1	0	0	0	0	0
		POPTR_0016s05680	3	5	4	5	5	3	2	1	0	0	0	0	0
	V. vinifera	VIT_07s0031g00670	4	6	4	6	5	3	2	2	0	0	0	0	0
		VIT_08s0007g08750	3	4	4	6	4	3	2	1	0	0	0	0	0
HG19	A. thaliana	AT5G53590	4	5	3	6	5	3	4	2	5	0	0	0	0
	O. sativa	LOC_Os10g36703	4	5	4	6	5	2	4	2	5	0	0	0	0
	S. lycopersicum	Solyc01g091030.2	3	6	4	6	5	3	4	2	5	0	0	0	0
		Solyc01g096340.2	3	5	4	6	4	3	3	2	2	0	0	0	0
	P. trichocarpa	POPTR_0002s14620	4	6	4	5	5	3	4	2	5	0	0	0	0
		POPTR_0014s06240	4	6	4	5	5	3	4	3	5	0	0	0	0
		POPTR_0015s00920	4	5	4	5	5	3	4	2	5	0	0	0	0
	V. vinifera	VIT_15s0048g00530	4	6	4	6	4	3	4	3	5	0	0	0	0
		VIT_16s0098g01150	4	5	4	6	4	3	4	2	5	0	0	0	0
HG20	A. thaliana	AT2G37480	3	5	3	5	3	2	4	0	0	0	0	0	0
		AT3G53670	3	4	3	5	3	2	4	0	0	0	0	0	0
	P. trichocarpa	POPTR_0006s08210	1	2	3	4	1	2	0	0	0	0	0	0	0
	V. vinifera	VIT_08s0040g03310	3	4	4	5	3	2	4	0	0	0	0	0	0
HG21	A. thaliana	AT1G25470	4	6	3	6	6	1	1	0	0	0	0	0	0
		AT1G68550	4	6	3	6	6	1	2	0	0	0	0	0	0
		AT3G25890	3	6	3	6	5	0	0	0	0	0	0	0	0
	O. sativa	LOC_Os09g13940	0	0	0	0	0	2	4	0	0	0	0	0	0
	P. trichocarpa	POPTR_0008s11900	3	6	4	5	6	1	2	0	0	0	0	0	0
		POPTR_0010s13540	3	6	4	5	6	1	2	0	0	0	0	0	0
HG23	A. thaliana	AT1G64630	2	4	3	6	6	2	1	0	0	0	0	0	0
	P. trichocarpa	POPTR_0001s11210	3	6	4	5	5	2	2	0	0	0	0	0	0
		POPTR_0003s14520	3	5	4	5	5	2	3	1	0	0	0	0	0
	V. vinifera	VIT_02s0025g02360	3	5	4	6	5	2	3	0	0	0	0	0	0
HG24	A. thaliana	AT3G22970	0	2	0	3	1	0	0	0	0	0	0	0	0
		AT4G14620	2	4	3	5	1	0	0	0	0	0	0	0	0
	P. trichocarpa	POPTR_0008s15960	3	4	2	4	2	0	0	0	0	0	0	0	0
		POPTR_0010s09080	3	5	2	4	3	0	0	0	0	0	0	0	0
HG25	A. thaliana	AT3G45240	4	4	3	6	5	1	1	1	1	0	0	0	0
		AT5G60550	4	4	3	7	5	0	1	1	1	0	0	0	0
	V. vinifera	VIT_06s0004g02990	4	5	4	7	5	1	1	2	2	0	0	0	0
HG26	A. thaliana	AT3G10910	2	3	2	5	1	0	0	0	0	0	0	0	0
	P. trichocarpa	POPTR_0019s08600	2	5	3	5	1	0	0	0	0	0	0	0	0
	V. vinifera	VIT_13s0067g02880	2	4	4	6	2	0	0	0	0	0	0	0	0
HG27	A. thaliana	AT4G30960	4	6	3	7	6	3	4	2	0	0	0	0	0
	O. sativa	LOC_Os08g34240	4	6	4	7	6	2	5	2	0	0	0	0	0
		LOC_Os09g25100	4	6	4	7	6	2	5	2	0	0	0	0	0
	P. trichocarpa	POPTR_0006s20030	4	6	4	6	6	3	4	2	0	0	0	0	0
		POPTR_0018s11770	4	6	4	6	6	3	4	1	0	0	0	0	0
	V. vinifera	VIT_09s0070g00160	4	6	4	7	5	3	5	2	0	0	0	0	0
HG28	A. thaliana	AT1G67480	4	5	3	7	4	3	5	0	0	0	0	0	0
	O. sativa	LOC_Os02g30210	2	3	4	7	5	2	5	0	0	0	0	0	0
		LOC_Os04g31120	1	2	4	7	5	2	5	0	0	0	0	0	0
	P. trichocarpa	POPTR_0010s06910	3	5	4	6	4	1	2	0	0	0	0	0	0
		POPTR_0013s10040	4	5	4	6	5	3	5	0	1	0	0	0	0
HG29	A. thaliana	AT2G22500	4	5	3	7	6	3	5	1	3	0	0	0	0
	O. sativa	LOC_Os08g37370	4	5	4	7	6	2	5	1	3	0	0	0	0
	P. trichocarpa	POPTR_0002s10460	4	4	4	6	6	3	5	1	3	0	0	0	0
	V. vinifera	VIT_18s0001g07320	4	5	4	7	5	3	5	1	3	0	0	0	0
HG30	A. thaliana	AT2G11890	3	6	2	6	5	3	4	2	3	0	1	2	1
HG31	A. thaliana	AT5G01810	0	0	3	4	1	1	0	0	0	0	0	0	0
	V. vinifera	VIT_13s0067g02480	4	6	4	6	5	2	4	1	0	0	0	0	0
HG32	O. sativa	LOC_Os03g21620	3	3	4	6	5	2	5	3	2	0	0	0	0
	S. lycopersicum	Solyc03g095510.2	2	4	4	6	6	3	5	3	2	0	0	0	0
	P. trichocarpa	POPTR_0006s11010	3	4	4	5	5	3	5	3	2	0	0	0	0
		POPTR_0016s14530	3	4	4	5	5	3	5	3	2	0	0	0	0
	V. vinifera	VIT_08s0058g01440	3	4	4	6	4	3	5	3	2	0	0	0	0
HG33	A. thaliana	AT1G30270	4	5	3	6	5	2	5	1	4	0	0	0	0
	S. lycopersicum	Solyc02g021440.2	3	4	4	6	5	1	5	1	4	0	0	0	0
HG34	A. thaliana	AT2G27350	3	2	3	5	5	1	4	1	0	0	0	0	0
	S. lycopersicum	Solyc06g074220.2	2	3	4	5	6	3	4	1	4	0	0	0	0
	P. trichocarpa	POPTR_0004s20770	3	3	4	4	6	2	4	2	4	0	0	0	0
		POPTR_0009s16170	3	3	4	4	6	2	4	2	4	0	0	0	0
	V. vinifera	VIT_06s0080g00850	3	3	4	5	5	3	4	2	4	0	0	0	0
HG35	A. thaliana	AT2G42880	3	6	2	5	5	3	5	2	4	0	0	0	0
	O. sativa	LOC_Os06g26340	3	6	4	5	5	2	5	2	4	0	0	0	0
	S. lycopersicum	Solyc07g056350.2	2	6	4	5	5	3	5	2	4	0	0	0	0
	P. trichocarpa	POPTR_0005s22350	3	6	4	4	5	3	5	2	4	0	0	0	0
HG36	A. thaliana	AT3G15430	4	4	3	6	4	0	0	0	0	0	0	0	0
	P. trichocarpa	POPTR_0001s41320	3	2	3	5	4	0	0	0	0	0	0	0	0
	V. vinifera	VIT_19s0014g03080	4	4	4	6	4	0	0	0	0	0	0	0	0
HG37	A. thaliana	AT3G55050	0	3	3	3	1	0	0	0	0	0	0	0	0
HG38	A. thaliana	AT4G10170	2	3	2	4	4	0	0	0	0	0	0	0	0
	V. vinifera	VIT_18s0089g00870	2	3	3	4	3	0	0	0	0	0	0	0	0
HG39	A. thaliana	AT4G12790	3	2	2	6	4	1	2	1	1	0	0	0	0
HG40	A. thaliana	AT5G02480	3	4	2	5	3	2	1	0	0	0	0	0	0
HG41	A. thaliana	AT5G09330	3	6	3	6	5	3	4	0	0	0	0	0	0
		AT5G64060	3	5	2	6	3	2	3	0	0	0	0	0	0
	O. sativa	LOC_Os05g35170	0	0	0	0	0	2	0	0	0	0	0	0	0
	S. lycopersicum	Solyc03g078120.2	2	6	4	5	2	3	4	1	0	0	0	0	0
	V. vinifera	VIT_04s0044g01220	3	5	4	6	3	2	3	0	0	0	0	0	0
HG42	A. thaliana	AT5G27920	0	0	2	1	2	0	0	0	0	0	0	0	0
	P. trichocarpa	POPTR_0005s02230	1	1	3	3	4	0	1	0	0	0	0	0	0
		POPTR_0013s01460	1	1	3	2	3	0	1	0	0	0	0	0	0
HG43.1	A. thaliana	AT4G17980	1	4	2	3	3	1	0	0	0	0	0	0	0
		AT5G46590	2	5	3	5	5	3	4	1	0	0	0	0	0
	O. sativa	LOC_Os10g42130	3	4	4	5	5	2	4	1	0	0	0	0	0
	S. lycopersicum	Solyc08g077110.2	2	5	4	5	5	3	4	1	0	0	0	0	0
	V. vinifera	VIT_02s0012g01040	3	5	4	5	4	3	4	1	0	0	0	0	0
HG43.2	P. trichocarpa	POPTR_0003s08830	0	1	1	2	0	0	0	0	0	0	0	0	0
HG44	P. trichocarpa	POPTR_0009s01700	2	1	3	3	3	0	0	0	0	0	0	0	0
	V. vinifera	VIT_06s0004g03130	2	1	2	4	1	0	0	0	0	0	0	0	0
HG45	A. thaliana	AT5G63640	0	0	1	4	1	0	0	0	0	0	0	0	0
	P. trichocarpa	POPTR_0004s14580	0	0	3	4	1	0	0	0	0	0	0	0	0
HG46	A. thaliana	AT1G14560	2	4	3	5	3	0	0	0	0	0	0	0	0
	S. lycopersicum	Solyc08g062860.2	2	5	4	6	5	2	5	3	3	1	0	0	0
	P. trichocarpa	POPTR_0006s24280	3	5	4	5	5	2	5	3	3	1	0	0	0
	V. vinifera	VIT_04s0008g01060	3	5	4	6	4	2	5	3	3	1	0	0	0
HG47	A. thaliana	AT1G68100	4	6	3	6	5	3	3	1	0	0	0	0	0
	O. sativa	LOC_Os08g36420	4	5	4	5	6	2	4	1	0	0	0	0	0
	S. lycopersicum	Solyc04g008340.2	3	5	4	6	6	3	4	1	0	0	0	0	0
	V. vinifera	VIT_01s0011g06340	4	5	4	6	5	3	3	1	0	0	0	0	0
HG48	A. thaliana	AT1G72820	1	0	1	5	0	0	0	0	0	0	0	0	0
	P. trichocarpa	POPTR_0018s05460	0	1	1	1	0	0	0	0	0	0	0	0	0
	V. vinifera	VIT_04s0008g01660	3	4	2	5	2	0	0	0	0	0	0	0	0
HG49	A. thaliana	AT5G14720	0	0	1	2	0	0	0	0	0	0	0	0	0
	S. lycopersicum	Solyc02g086790.2	0	0	4	2	1	0	1	0	0	0	0	0	0
	V. vinifera	VIT_14s0066g01170	0	4	4	5	3	0	1	0	0	0	0	0	0
HG50.1	S. lycopersicum	Solyc10g005080.2	2	2	2	6	0	0	0	0	0	0	0	0	0
	P. trichocarpa	POPTR_0002s18170	2	2	3	3	0	0	0	0	0	0	0	0	0
HG50.2	O. sativa	LOC_Os08g06110	0	0	0	0	0	2	3	0	0	0	0	0	0
HG51	A. thaliana	AT4G15180	0	0	3	2	0	0	0	0	0	0	0	0	0
	V. vinifera	VIT_12s0059g02740	2	2	4	5	2	0	0	0	0	0	0	0	0
HG52.1	P. trichocarpa	POPTR_0006s10720	0	6	4	4	4	2	2	0	0	0	0	0	0
		POPTR_0016s13950	0	6	4	4	4	2	2	0	0	0	0	0	0
	V. vinifera	VIT_08s0058g00890	1	6	4	5	4	2	2	0	0	0	0	0	0
HG52.2	S. lycopersicum	Solyc09g014780.2	2	0	0	0	0	0	0	0	0	0	0	0	0
HG53	A. thaliana	AT1G62400	3	2	3	5	2	0	0	0	0	0	0	0	0
HG54	A. thaliana	AT1G65320	2	0	0	0	0	0	0	0	1	0	0	0	0
	S. lycopersicum	Solyc04g056630.2	1	1	1	0	0	0	0	0	0	0	0	0	0
	V. vinifera	VIT_04s0023g00310	2	1	2	1	1	0	0	0	0	0	0	0	0
HG55	O. sativa	LOC_Os03g61760	3	5	3	5	3	2	4	1	0	0	0	0	0
	P. trichocarpa	POPTR_0002s18970	3	3	4	5	5	3	4	1	0	0	0	0	0
		POPTR_0014s10960	3	3	4	5	5	3	4	1	0	0	0	0	0
	V. vinifera	VIT_05s0020g00700	3	4	4	6	4	3	4	1	0	0	0	0	0
		VIT_07s0005g02260	3	4	4	6	4	3	4	1	0	0	0	0	0
HG56.1	S. lycopersicum	Solyc02g076920.2	2	5	3	5	6	2	3	0	0	0	0	0	0
		Solyc07g053290.2	2	5	3	4	2	2	4	1	1	0	0	0	0
	P. trichocarpa	POPTR_0004s05490	3	5	3	4	5	3	4	0	0	0	0	0	0
	V. vinifera	VIT_10s0003g01170	3	5	3	5	4	3	4	0	0	0	0	0	0
HG56.2	P. trichocarpa	POPTR_0004s05490	1	2	2	3	1	0	0	0	0	0	0	0	0
	V. vinifera	VIT_10s0003g01170	3	5	3	4	4	0	0	0	0	0	0	0	0
HG57	A. thaliana	AT1G54095	0	0	2	0	0	0	0	0	0	0	0	0	0
		AT1G72510	0	2	0	4	0	0	0	0	0	0	0	0	0
	P. trichocarpa	POPTR_0001s16710	3	2	2	4	4	0	0	0	0	0	0	0	0
		POPTR_0003s06580	3	3	4	4	3	0	1	0	0	0	0	0	0
		POPTR_0006s23570	3	1	2	4	0	0	0	0	0	0	0	0	0
HG58	A. thaliana	AT2G24530	0	0	2	3	0	0	0	0	0	0	0	0	0
	V. vinifera	VIT_04s0008g02410	0	1	3	4	0	0	0	0	0	0	0	0	0
HG59	A. thaliana	AT2G35940	0	3	1	6	1	0	0	0	0	0	0	0	0
	P. trichocarpa	POPTR_0006s21950	1	3	3	5	1	0	0	0	0	0	0	0	0
		POPTR_0016s07040	1	4	2	5	2	0	0	0	0	0	0	0	0
HG60	A. thaliana	AT3G12570	0	1	0	2	0	0	0	0	0	0	0	0	0
	P. trichocarpa	POPTR_0008s05420	0	0	2	1	0	0	0	0	0	0	0	0	0
		POPTR_0010s21340	0	0	2	1	0	0	0	0	0	0	0	0	0
HG61	A. thaliana	AT5G55600	0	0	2	2	0	0	0	0	0	0	0	0	0
	P. trichocarpa	POPTR_0001s37450	0	0	3	1	0	0	0	0	0	0	0	0	0
HG62	S. lycopersicum	Solyc04g005430.2	2	1	2	3	0	0	0	0	0	0	0	0	0
		Solyc05g012450.2	2	3	1	3	0	0	0	0	0	0	0	0	0
	P. trichocarpa	POPTR_0008s09440	1	0	2	3	0	0	0	0	0	0	0	0	0
HG63	S. lycopersicum	Solyc04g071860.2	0	5	2	5	4	0	1	0	0	0	0	0	0
	V. vinifera	VIT_07s0031g01960	2	6	2	6	4	0	3	0	0	0	0	0	0
HG64	P. trichocarpa	POPTR_0002s08640	0	0	3	5	2	0	0	0	0	0	0	0	0
	V. vinifera	VIT_18s0001g03290	0	1	3	6	2	0	0	0	0	0	0	0	0
HG65	P. trichocarpa	POPTR_0002s09080	0	1	1	1	0	0	0	0	0	0	0	0	0
	V. vinifera	VIT_12s0034g02380	0	1	1	1	0	0	0	0	0	0	0	0	0
		VIT_18s0001g04340	0	0	1	2	0	0	0	0	0	0	0	0	0
HG66	P. trichocarpa	POPTR_0004s20000	3	3	3	3	3	1	1	1	1	0	0	0	0
		POPTR_0009s15140	3	3	3	3	3	0	1	1	0	0	0	0	0
	V. vinifera	VIT_06s0061g01250	3	3	3	4	2	0	1	1	0	0	0	0	0
HG67	P. trichocarpa	POPTR_0006s23550	1	1	4	5	0	0	0	0	0	0	0	0	0
		POPTR_0018s08370	0	1	4	5	0	0	0	0	0	0	0	0	0
	V. vinifera	VIT_04s0008g02100	4	5	0	0	3	0	2	0	0	0	0	0	0
HG68	P. trichocarpa	POPTR_0011s08940	0	1	0	3	0	0	0	0	0	0	0	0	0
HG69	P. trichocarpa	POPTR_0013s05200	0	3	1	2	2	0	0	0	1	0	0	0	0
	V. vinifera	VIT_08s0032g00280	1	3	2	3	2	0	0	0	2	0	1	0	0
HG70	A. thaliana	AT3G52490	0	2	1	3	2	0	0	0	0	0	0	0	0
HG71	A. thaliana	AT3G61970	0	0	2	1	1	0	0	0	0	0	0	0	0
HG72.1	A. thaliana	AT4G34610	1	0	1	1	0	0	0	0	0	0	0	0	0
HG72.2	V. vinifera	VIT_03s0038g00050	2	0	1	2	0	0	0	0	0	0	0	0	0
HG73	A. thaliana	AT5G53660	1	0	3	3	2	0	0	0	0	0	0	0	0
HG74	O. sativa	LOC_Os04g36058	0	0	0	0	1	2	1	1	0	0	0	0	0
HG75	O. sativa	LOC_Os11g16280	2	2	2	4	3	2	3	0	1	0	0	0	0
HG76	S. lycopersicum	Solyc02g091660.2	0	2	0	0	0	0	0	0	0	0	0	0	0
HG77	S. lycopersicum	Solyc03g118620.2	1	2	1	2	2	0	0	0	0	0	0	0	0
HG78	S. lycopersicum	Solyc04g079900.2	0	0	1	1	0	0	0	0	0	0	0	0	0
HG79	S. lycopersicum	Solyc08g082320.2	0	0	0	3	0	0	0	0	0	0	0	0	0
HG80	A. thaliana	AT4G35270	0	0	2	0	1	0	0	0	0	0	0	0	0
	P. trichocarpa	POPTR_0001s30040	3	4	3	1	3	0	0	0	0	0	0	0	0
		POPTR_0004s21550	3	2	3	1	3	0	0	0	0	0	0	0	0
		POPTR_0009s16830	3	4	1	1	2	0	0	0	0	0	0	0	0
HG81	P. trichocarpa	POPTR_0001s36900	3	6	4	5	4	0	0	0	0	0	0	0	0
		POPTR_0011s09450	1	3	4	4	1	0	0	0	0	0	0	0	0
HG82	P. trichocarpa	POPTR_0001s38480	2	1	2	2	0	0	0	0	0	0	0	0	0
HG83	P. trichocarpa	POPTR_0001s41040	0	0	2	0	0	0	0	0	0	0	0	0	0
HG86	P. trichocarpa	POPTR_0003s08760	1	1	2	3	0	0	0	0	0	0	0	0	0
HG87	P. trichocarpa	POPTR_0004s03900	1	2	3	4	3	0	0	0	0	0	0	0	0
		POPTR_0011s04730	1	2	4	4	3	0	0	0	0	0	0	0	0
HG88	P. trichocarpa	POPTR_0004s05670	0	0	1	2	0	0	0	0	0	0	0	0	0
		POPTR_0011s07260	0	0	1	2	0	0	0	0	0	0	0	0	0
HG89	P. trichocarpa	POPTR_0004s19490	0	0	2	0	0	0	0	0	0	0	0	0	0
		POPTR_0009s14620	0	0	2	0	0	0	0	0	0	0	0	0	0
HG90	P. trichocarpa	POPTR_0005s02640	0	1	2	2	1	0	0	0	0	0	0	0	0
HG91	P. trichocarpa	POPTR_0005s07290	0	1	1	3	0	0	0	0	0	0	0	0	0
		POPTR_0007s05010	0	0	1	3	0	0	0	0	0	0	0	0	0
HG92.1	P. trichocarpa	POPTR_0005s11030	3	2	2	4	2	0	0	0	0	0	0	0	0
		POPTR_0007s09220	2	1	2	4	2	0	0	0	0	0	0	0	0
HG92.2	V. vinifera	VIT_03s0038g02650	3	4	2	6	2	0	1	0	0	0	0	0	0
HG93	P. trichocarpa	POPTR_0005s11480	0	0	1	0	2	0	0	0	0	0	0	0	0
HG94	P. trichocarpa	POPTR_0005s27810	0	0	1	2	0	0	0	0	0	0	0	0	0
HG95	P. trichocarpa	POPTR_0006s07660	1	1	1	4	2	1	1	0	0	0	0	0	0
HG96	P. trichocarpa	POPTR_0006s13860	0	2	3	2	1	0	0	0	0	0	0	0	0
		POPTR_0018s07360	0	3	3	3	2	0	0	0	0	0	0	0	0
HG97	P. trichocarpa	POPTR_0006s14740	2	3	1	2	2	0	0	0	0	0	0	0	0
HG98	P. trichocarpa	POPTR_0006s22890	1	2	2	4	3	2	0	1	0	0	0	0	0
HG99	P. trichocarpa	POPTR_0006s27080	0	0	1	0	1	0	0	0	0	0	0	0	0
HG100	P. trichocarpa	POPTR_0008s10350	0	0	2	1	0	0	0	0	0	0	0	0	0
HG101.1	P. trichocarpa	POPTR_0008s15440	0	0	0	2	0	0	0	0	0	0	0	0	0
		POPTR_0010s09580	0	0	0	2	0	0	0	0	0	0	0	0	0
HG101.2	V. vinifera	VIT_05s0020g03670	0	0	0	3	0	0	0	0	0	0	0	0	0
HG102	P. trichocarpa	POPTR_0008s19310	0	1	0	3	2	0	0	0	0	0	0	0	0
HG103	P. trichocarpa	POPTR_0009s15460	2	2	1	0	3	0	1	0	0	0	0	0	0
HG104	P. trichocarpa	POPTR_0010s01710	0	1	2	0	0	0	0	0	0	0	0	0	0
HG105	P. trichocarpa	POPTR_0010s09600	2	1	1	3	0	0	0	0	0	0	0	0	0
HG106	P. trichocarpa	POPTR_0010s11700	3	5	1	4	4	0	0	0	0	0	0	0	0
HG107	P. trichocarpa	POPTR_0013s08000	0	0	2	4	0	0	0	0	0	0	0	0	0
HG108	P. trichocarpa	POPTR_0013s13670	0	0	2	1	0	0	0	0	0	0	0	0	0
HG109	P. trichocarpa	POPTR_0014s02470	0	0	1	1	1	0	1	0	0	0	0	0	0
HG110	P. trichocarpa	POPTR_0014s03370	0	2	1	3	0	0	0	0	0	0	0	0	0
HG111	P. trichocarpa	POPTR_0014s09590	0	0	3	4	1	0	0	0	0	0	0	0	0
HG112	P. trichocarpa	POPTR_0014s15970	0	2	0	3	2	0	0	0	0	0	0	0	0
HG113	P. trichocarpa	POPTR_0019s11580	0	2	1	2	1	0	0	0	0	0	0	0	0
HG114	P. trichocarpa	POPTR_0019s13560	0	0	2	0	2	1	0	0	0	0	0	0	0
HG115	V. vinifera	VIT_01s0010g03770	0	0	0	1	1	0	0	0	0	0	0	0	0
HG116	V. vinifera	VIT_01s0137g00230	0	0	2	3	0	0	0	0	0	0	0	0	0
HG117	V. vinifera	VIT_01s0146g00180	4	3	4	5	3	2	3	2	2	0	0	0	0
HG118	V. vinifera	VIT_04s0008g01420	0	0	0	3	0	0	0	0	0	0	0	0	0
HG119.1	V. vinifera	VIT_04s0008g04480	1	0	2	0	2	0	0	0	0	0	0	0	0
HG119.2	V. vinifera	VIT_04s0008g04480	0	0	0	4	0	0	0	0	0	0	0	0	0
HG120	V. vinifera	VIT_05s0020g00460	0	1	0	2	0	1	0	0	0	0	0	0	0
HG121	V. vinifera	VIT_05s0029g00470	3	2	3	5	4	0	0	0	0	0	0	0	0
HG122	V. vinifera	VIT_06s0004g02980	1	3	2	3	0	0	0	0	0	0	0	0	0
HG123	V. vinifera	VIT_11s0016g01790	2	3	1	4	1	0	0	0	0	0	0	0	0
HG124	V. vinifera	VIT_11s0016g02880	0	0	1	2	0	0	0	0	0	0	0	0	0
HG125	V. vinifera	VIT_14s0066g00370	1	0	0	4	1	0	0	0	0	0	0	0	0
HG126	V. vinifera	VIT_14s0108g00970	0	0	0	4	0	0	0	0	0	0	0	0	0
HG127	V. vinifera	VIT_18s0001g08100	1	0	1	3	0	0	0	0	0	0	0	0	0
HG128	V. vinifera	VIT_18s0001g10680	0	0	1	1	0	0	0	0	0	0	0	0	0
HG129	V. vinifera	VIT_18s0001g13200	0	1	1	2	1	0	0	0	0	0	0	0	0
HG130	V. vinifera	VIT_18s0157g00020	0	0	3	4	1	1	0	0	0	0	0	0	0
HG149	P. trichocarpa	POPTR_0005s23660	0	1	1	2	1	0	0	0	0	0	0	0	0
HG150	P. trichocarpa	POPTR_0007s12170	0	0	0	3	0	0	0	0	0	0	0	0	0
HG151	V. vinifera	VIT_01s0137g00280	0	1	1	2	1	0	0	0	0	0	0	0	0
** Numbers of orders from which uORF-tBLASTn and mORF-tBLASTn hits were extracted are indicated. The presence of the uORF-tBLASTn and mORF-tBLASTn
hits in each of the 13 categories is indicated by highlighting cells in red.
* Orders included in lower taxonomic categories were excluded.
