# Supplementary material for: Comprehensive genome-wide identification of angiosperm upstream ORFs with peptide sequences conserved in various taxonomic ranges using a novel pipeline, ESUCA
Source: BMC Genomics. 2020 Mar 30;21:260. doi: 10.1186/s12864-020-6662-5 (PMC7106846; doi:10.1186/s12864-020-6662-5)
Supplement: Supplementary file 3 — Additional file 3 : Supplementary Table S3. Multiple CPuORF sequence alignments. [file 12864_2020_6662_MOESM3_ESM.xls]

## Sheet: Supplementary Table S3
Supplementary Table S3. Multiple CPuORF sequence alignments.
HG number	Species	Gene ID	CPuORF amino acid sequence alignments	CPuORF nucleotide sequence alignments	CPuORF amino acid sequence alignments used for Ka/Ks analysis *	Codon-based CPuORF nucleotide sequence alignments used for Ka/Ks analysis *	GenBank accession numbers of RefSeqs, ESTs and TSAs on which the sequence used for generating the multiple uORF sequence alignments and calculating Ka/Ks ratios were based
HG1	A. thaliana	AT1G75390	Arabidopsis_thaliana MSPVISEILRSGLTIDSSLRR-RTHLVQSFSVVFLYWFYVFS----------- Acorus_americanus --------------MNIA--TLSFCFLHSFSVVFLYWFYVFS----------- Posidonia_oceanica MSPVICEILLSGFMINSTLRL-RTHLVQSFSVVFLYWFYVFS----------- Amborella_trichopoda --------------MVFSTLESLLHQVQSFSVVFLYWFHEFS----------- Panax_ginseng MSPVLSEILRSGFMINSSLRRSRTHLVQSFSVSFLYWFYVFS----------- Ilex_paraguariensis MSPVLSEILRSGFMIN…	Arabidopsis_thaliana ATGTCTCCGGTGATTAGTGAAATCCTTAGATCTGGTTTAACTATAGACTCGTCTCTTAGACGCA---GGACCCATCTTGTTCAATCTTTCTCCGTCGTCTTTCTCTACTGGTTCTATGTTTTCTCATAA--------------------------------- Acorus_americanus ------------------------------------------------ATGAACATTGCAACTCTCTCGTTCTGTTTCCTCCACTCCTTCTCCGTCGTCTTCCTCTACTGGTTCTACGTCTTCTCATGA--------------------------------- Posidonia_oceanica ATGTCTCCTGTCATC…	Arabidopsis_thaliana MSPVISEILRSGLTIDSSLRR-RTHLVQSFSVVFLYWFYVFS----------- Acorus_americanus --------------MNIA--TLSFCFLHSFSVVFLYWFYVFS----------- Posidonia_oceanica MSPVICEILLSGFMINSTLRL-RTHLVQSFSVVFLYWFYVFS----------- Amborella_trichopoda --------------MVFSTLESLLHQVQSFSVVFLYWFHEFS----------- Panax_ginseng MSPVLSEILRSGFMINSSLRRSRTHLVQSFSVSFLYWFYVFS----------- Ilex_paraguariensis MSPVLSEILRSGFMIN…	Arabidopsis_thaliana ATGTCTCCGGTGATTAGTGAAATCCTTAGATCTGGTTTAACTATAGACTCGTCTCTTAGACGC---AGGACCCATCTTGTTCAATCTTTCTCCGTCGTCTTTCTCTACTGGTTCTATGTTTTCTCA---------------------------------TAA Acorus_americanus ------------------------------------------ATGAACATTGCA------ACTCTCTCGTTCTGTTTCCTCCACTCCTTCTCCGTCGTCTTCCTCTACTGGTTCTACGTCTTCTCA---------------------------------TGA Posidonia_oceanica ATGTCTCCTGTCATC…	CV005618;GEMD01014431;XM_011623592;GAAG01061252;GAAG01066248;GDQW01065355;JI156750;JI162640;GEWR01055675;GEWR01055507;GEWR01059234;GEWR01076200;GEWR01076201;XM_008786729;GAHU01008580;CD850333;GE508733;XM_010674618;GAVZ01046456;GACF01039361;GACF01039359;GACF01039358;GACF01039362;GACF01039360;GANF01016864;GANG01050456;GBCR01083871;GAAY01011512;FG410321;GR402464;GEUR01004299;FS624382;FS626399;FS6349…
		AT2G18160	Arabidopsis_thaliana MTPVLCEILLSGLTVKSALCR-RTHLVQSFSVVFLYWFYNVS------------ Acorus_americanus --------------MN--IATLSFCFLHSFSVVFLYWFYVFS------------ Epipremnum_aureum MSPILSEILLSGFMINSTLRR-RTHLVQSFSVVFLYWFYVFS------------ Amborella_trichopoda -------------MVFSTLE-SLLHQVQSFSVVFLYWFHEFS------------ Panax_ginseng MSPVLSEILRSGFMINSSLRRSRTHLVQSFSVSFLYWFYVFS------------ Ilex_paraguariensis MSPVLSEILRSG…	Arabidopsis_thaliana ATGACTCCCGTTCTCTGCGAAATCCTGCTCTCTGGGCTCACGGTCAAATCTGCTCTCTGCCGTA---GAACCCATCTCGTTCAATCTTTCTCCGTCGTCTTCCTCTACTGGTTTTACAACGTTTCATGA------------------------------------ Acorus_americanus ------------------------------------------------ATGAACATTGCAACTCTCTCGTTCTGTTTCCTCCACTCCTTCTCCGTCGTCTTCCTCTACTGGTTCTACGTCTTCTCATGA------------------------------------ Epipremnum_aureum ATGTCTCCAA…	Arabidopsis_thaliana MTPVLCEILLSGLTVKSALCR-RTHLVQSFSVVFLYWFYNVS------------ Acorus_americanus --------------MN--IATLSFCFLHSFSVVFLYWFYVFS------------ Epipremnum_aureum MSPILSEILLSGFMINSTLRR-RTHLVQSFSVVFLYWFYVFS------------ Amborella_trichopoda -------------MVFSTLE-SLLHQVQSFSVVFLYWFHEFS------------ Panax_ginseng MSPVLSEILRSGFMINSSLRRSRTHLVQSFSVSFLYWFYVFS------------ Ilex_paraguariensis MSPVLSEILRSG…	Arabidopsis_thaliana ATGACTCCCGTTCTCTGCGAAATCCTGCTCTCTGGGCTCACGGTCAAATCTGCTCTCTGCCGT---AGAACCCATCTCGTTCAATCTTTCTCCGTCGTCTTCCTCTACTGGTTTTACAACGTTTCA------------------------------------TGA Acorus_americanus ------------------------------------------ATGAAC------ATTGCAACTCTCTCGTTCTGTTTCCTCCACTCCTTCTCCGTCGTCTTCCTCTACTGGTTCTACGTCTTCTCA------------------------------------TGA Epipremnum_aureum ATGTCTCCAA…	CV005618;GEMW01010738;XM_011623592;GAAG01061252;GAAG01066248;GDQW01065355;JI156750;JI162640;GEWR01055675;GEWR01055507;GEWR01059234;GEWR01076200;GEWR01076201;XM_010941816;GAHU01008580;GAHU01012098;GAHU01012099;GAHU01013930;GAHU01013929;GAHU01050207;EH696358;GAPX01005144;GAPY01009184;GAPZ01006658;GAVZ01046456;GACF01039361;GACF01039359;GACF01039358;GACF01039362;GACF01039360;CV004654;GDIL01038119;GH2…
		AT3G62420	Arabidopsis_thaliana -----------------------------------------------------------------MSYSILFRRIRILHSFSVVYLYYTYVFS---------------- Acorus_americanus -------------------------------------------------------------------MNIATLSFCFLHSFSVVFLYWFYVFS---------------- Anthurium_amnicola -----------------------------------------------------------------MSYSTVLRRVRLVHSFSVVFLYWFYAVS---------------- Daucus_caro…	Arabidopsis_thaliana ---------------------------------------------------------------------------------------------------------------------------------------------------------------------------------------------ATGAGCTACTCAATCCTGTTTCGTCGGATTCGAATTCTACACTCTTTCTCCGTCGTTTACCTCTACTACACCTACGTTTTCTCATGA------------------------------------------------ Acorus_americanus -----------------------------------…	Arabidopsis_thaliana -----------------------------------------------------------------MSYSILFRRIRILHSFSVVYLYYTYVFS---------------- Acorus_americanus -------------------------------------------------------------------MNIATLSFCFLHSFSVVFLYWFYVFS---------------- Anthurium_amnicola -----------------------------------------------------------------MSYSTVLRRVRLVHSFSVVFLYWFYAVS---------------- Daucus_caro…	Arabidopsis_thaliana ---------------------------------------------------------------------------------------------------------------------------------------------------------------------------------------------------ATGAGCTACTCAATCCTGTTTCGTCGGATTCGAATTCTACACTCTTTCTCCGTCGTTTACCTCTACTACACCTACGTTTTCTCA------------------------------------------------TGA Acorus_americanus -----------------------------…	CV005618;GDJX01003498;GDJX01013216;XM_017376232;GEWR01064676;GDFT01040930;GAEL01010959;GEWS01009501;GEUK01012439;HS013686;HS013685;HS258908;HS258907;GACF01012849;GACF01012848;XM_008456072;GBCR01065053;GAAY01007787;GBSJ01377066;GEHN01004798;GEUR01025893;GAMW01019430;JL335066;JP636079;JP659905;DW222723;DW222728;GBKS01011851;JZ879175;AI163419;BU886581;XM_017772652;XM_010039984;HO771741;JK688847;JK69…
		AT4G34590	Arabidopsis_thaliana -MSPIILSEIFLSGFMLNSTIRR-RTHLVQSFSVVFLYWLYYVS------- Epipremnum_aureum --MSPILSEILLSGFMINSTLRR-RTHLVQSFSVVFLYWFYVFS------- Amborella_trichopoda ---------------MVFSTLE-SLLHQVQSFSVVFLYWFHEFS------- Panax_ginseng --MSPVLSEILRSGFMINSSLRRSRTHLVQSFSVSFLYWFYVFS------- Ilex_paraguariensis --MSPVLSEILRSGFMINSSLRR-RTHLVQSFSVVFLYWFYVFS------- Elaeis_guineensis --MSPILSEILLSGFMISSSLRR-RTH…	Arabidopsis_thaliana ---ATGTCTCCAATAATACTCAGTGAGATCTTTCTCTCTGGGTTTATGTTAAATTCCACAATCAGGCGCA---GGACCCATCTTGTTCAATCTTTCTCTGTTGTCTTCCTTTACTGGCTTTACTATGTCTCATGA--------------------- Epipremnum_aureum ------ATGTCTCCAATCCTCAGTGAAATCCTCCTCTCCGGGTTTATGATAAATTCCACACTGCGGCGCA---GGACCCACCTGGTTCAATCCTTCTCTGTGGTTTTCCTCTACTGGTTCTACGTTTTCTCATGA--------------------- Amborella_trichopoda -------------------------…	Arabidopsis_thaliana -MSPIILSEIFLSGFMLNSTIRR-RTHLVQSFSVVFLYWLYYVS------- Epipremnum_aureum --MSPILSEILLSGFMINSTLRR-RTHLVQSFSVVFLYWFYVFS------- Amborella_trichopoda ---------------MVFSTLE-SLLHQVQSFSVVFLYWFHEFS------- Panax_ginseng --MSPVLSEILRSGFMINSSLRRSRTHLVQSFSVSFLYWFYVFS------- Ilex_paraguariensis --MSPVLSEILRSGFMINSSLRR-RTHLVQSFSVVFLYWFYVFS------- Elaeis_guineensis --MSPILSEILLSGFMISSSLRR-RTH…	Arabidopsis_thaliana ---ATGTCTCCAATAATACTCAGTGAGATCTTTCTCTCTGGGTTTATGTTAAATTCCACAATCAGGCGC---AGGACCCATCTTGTTCAATCTTTCTCTGTTGTCTTCCTTTACTGGCTTTACTATGTCTCA---------------------TGA Epipremnum_aureum ------ATGTCTCCAATCCTCAGTGAAATCCTCCTCTCCGGGTTTATGATAAATTCCACACTGCGGCGC---AGGACCCACCTGGTTCAATCCTTCTCTGTGGTTTTCCTCTACTGGTTCTACGTTTTCTCA---------------------TGA Amborella_trichopoda -------------------------…	GEMW01010738;XM_011623592;GAAG01061252;GAAG01066248;GDQW01065355;JI156750;JI162640;GEWR01055675;GEWR01055507;GEWR01059234;GEWR01076200;GEWR01076201;XM_010938364;GAHU01008580;GAHU01012098;GAHU01012099;GAHU01013930;GAHU01013929;GAHU01050207;GE508463;GE510664;GE510663;GH291973;JO767670;GAVZ01044832;GACF01039361;GACF01039359;GACF01039358;GACF01039362;GACF01039360;XM_004152637;GBJW01027684;GBJW0108125…
		AT5G49450	Arabidopsis_thaliana -------------------MINLNQFLVYHSISVVILHWFYVIS---------------- Acorus_americanus -----------------MN-IATLSFCFLHSFSVVFLYWFYVFS---------------- Cymodocea_nodosa MSATIAEVILPGSLLSMINSTFNRRNTLVQSFSVVFLYWFYVFSWELF------------ Daucus_carota ---------------MNLA-TILRGIQLLQSFSVVFLYWFYVIS---------------- Ilex_paraguariensis MSPVLSEILRSGF--MINS-SLRRRTHLVQSFSVVFLYWFYVFS---------------- Elae…	Arabidopsis_thaliana ---------------------------------------------------------ATGATAAATCTCAACCAATTCCTTGTTTATCATTCTATATCAGTTGTGATTCTTCATTGGTTTTACGTTATCTCTTGA------------------------------------------------ Acorus_americanus ------------------------------------------------------ATGAACATTGCAACTCTCTCGTTCTGTTTCCTCCACTCCTTCTCCGTCGTCTTCCTCTACTGGTTCTACGTCTTCTCATGA-----------------------------------------…	Arabidopsis_thaliana -------------------MINLNQFLVYHSISVVILHWFYVIS---------------- Acorus_americanus -----------------MN-IATLSFCFLHSFSVVFLYWFYVFS---------------- Cymodocea_nodosa MSATIAEVILPGSLLSMINSTFNRRNTLVQSFSVVFLYWFYVFSWELF------------ Daucus_carota ---------------MNLA-TILRGIQLLQSFSVVFLYWFYVIS---------------- Ilex_paraguariensis MSPVLSEILRSGF--MINS-SLRRRTHLVQSFSVVFLYWFYVFS---------------- Elae…	Arabidopsis_thaliana ---------------------------------------------------------ATGATAAATCTCAACCAATTCCTTGTTTATCATTCTATATCAGTTGTGATTCTTCATTGGTTTTACGTTATCTCT------------------------------------------------TGA Acorus_americanus ---------------------------------------------------ATGAAC---ATTGCAACTCTCTCGTTCTGTTTCCTCCACTCCTTCTCCGTCGTCTTCCTCTACTGGTTCTACGTCTTCTCA--------------------------------------------…	CV005618;GEMM01013538;GEMM01013537;GEMM01015022;GEMM01015021;XM_017368423;GEWR01055675;GEWR01055507;GEWR01059234;GEWR01076200;GEWR01076201;XM_010912831;GEZV01029424;DY661102;DY665653;XM_010681078;HS013686;HS013685;HS258908;HS258907;GACF01012849;GACF01012848;XM_008456072;GBCR01006687;GAAY01007787;GBSJ01377066;GCVR01006806;GCVR01007473;GCZV01004924;GCZV01005895;GEEB01035216;GEEB01035537;KA404749;EG…
	O. sativa	LOC_Os02g03960	Oryza_sativa MSPVISEILLSGFMINSTLRR-RTHLVQSFSVVFLYWFYVFS----------- Acorus_americanus --------------MNIA--TLSFCFLHSFSVVFLYWFYVFS----------- Epipremnum_aureum MSPILSEILLSGFMINSTLRR-RTHLVQSFSVVFLYWFYVFS----------- Amborella_trichopoda --------------MVFSTLESLLHQVQSFSVVFLYWFHEFS----------- Panax_ginseng MSPVLSEILRSGFMINSSLRRSRTHLVQSFSVSFLYWFYVFS----------- Ilex_paraguariensis MSPVLSEILRSGFMINSSLRR-RTH…	Oryza_sativa ATGTCGCCTGTGATCAGTGAGATCCTCCTCTCGGGGTTTATGATCAACTCCACACTCCGGCGCC---GCACCCATCTCGTCCAGTCTTTCTCCGTCGTCTTCCTCTACTGGTTCTATGTCTTCTCATAA--------------------------------- Acorus_americanus ------------------------------------------------ATGAACATTGCAACTCTCTCGTTCTGTTTCCTCCACTCCTTCTCCGTCGTCTTCCTCTACTGGTTCTACGTCTTCTCATGA--------------------------------- Epipremnum_aureum ATGTCTCCAATCCTCAGTGAAATC…	Oryza_sativa MSPVISEILLSGFMINSTLRR-RTHLVQSFSVVFLYWFYVFS----------- Acorus_americanus --------------MNIA--TLSFCFLHSFSVVFLYWFYVFS----------- Epipremnum_aureum MSPILSEILLSGFMINSTLRR-RTHLVQSFSVVFLYWFYVFS----------- Amborella_trichopoda --------------MVFSTLESLLHQVQSFSVVFLYWFHEFS----------- Panax_ginseng MSPVLSEILRSGFMINSSLRRSRTHLVQSFSVSFLYWFYVFS----------- Ilex_paraguariensis MSPVLSEILRSGFMINSSLRR-RTH…	Oryza_sativa ATGTCGCCTGTGATCAGTGAGATCCTCCTCTCGGGGTTTATGATCAACTCCACACTCCGGCGC---CGCACCCATCTCGTCCAGTCTTTCTCCGTCGTCTTCCTCTACTGGTTCTATGTCTTCTCA---------------------------------TAA Acorus_americanus ------------------------------------------ATGAACATTGCA------ACTCTCTCGTTCTGTTTCCTCCACTCCTTCTCCGTCGTCTTCCTCTACTGGTTCTACGTCTTCTCA---------------------------------TGA Epipremnum_aureum ATGTCTCCAATCCTCAGTGAAATC…	CV005618;GEMW01010738;XM_011623592;GAAG01061252;GAAG01066248;GDQW01065355;JI156750;JI162640;GEWR01055675;GEWR01055507;GEWR01059234;GEWR01076200;GEWR01076201;XM_008786729;GAHU01008580;DW097339;EL987126;ES022346;ES030812;ES053511;ES115588;ES133836;ES163592;JW689567;GAVZ01046456;GACF01039361;GACF01039359;GACF01039358;GACF01039362;GACF01039360;GDIG01020653;GBCR01083871;GAAY01011512;FG410321;FO999799;…
		LOC_Os03g19370	Oryza_sativa ------------MSI-TEASLHFCYLHSLSVVFLYFFYVIS--------------------------- Acorus_americanus --------------M-NIATLSFCFLHSFSVVFLYWFYVFS--------------------------- Zantedeschia_aethiopica -------------MNCATVLRRVRLLHSFSVVFLYWFYAVS--------------------------- Daucus_carota ------------MNLA-TILRGIQLLQSFSVVFLYWFYVIS--------------------------- Ilex_paraguariensis ------------MTYT-ILMRRIRILHSFSVVFL…	Oryza_sativa ---------------------------------------ATGTCGATCACGGAGGCTAGCCTCCACTTCTGCTACCTCCACTCGCTCTCCGTCGTGTTCCTCTACTTCTTCTACGTGATTTCCTGA--------------------------------------------------------------------------------- Acorus_americanus ---------------------------------------------ATGAACATTGCAACTCTCTCGTTCTGTTTCCTCCACTCCTTCTCCGTCGTCTTCCTCTACTGGTTCTACGTCTTCTCATGA----------------------------------…	Oryza_sativa ------------MSI-TEASLHFCYLHSLSVVFLYFFYVIS--------------------------- Acorus_americanus --------------M-NIATLSFCFLHSFSVVFLYWFYVFS--------------------------- Zantedeschia_aethiopica -------------MNCATVLRRVRLLHSFSVVFLYWFYAVS--------------------------- Daucus_carota ------------MNLA-TILRGIQLLQSFSVVFLYWFYVIS--------------------------- Ilex_paraguariensis ------------MTYT-ILMRRIRILHSFSVVFL…	Oryza_sativa ------------------------------------ATGTCGATC---ACGGAGGCTAGCCTCCACTTCTGCTACCTCCACTCGCTCTCCGTCGTGTTCCTCTACTTCTTCTACGTGATTTCC---------------------------------------------------------------------------------TGA Acorus_americanus ------------------------------------------ATG---AACATTGCAACTCTCTCGTTCTGTTTCCTCCACTCCTTCTCCGTCGTCTTCCTCTACTGGTTCTACGTCTTCTCA-------------------------------------…	CV005618;GAOT01011202;XM_017368423;GEWR01064676;XM_010912831;GEZV01028421;GBDN01023405;XM_010525623;AW266697;FX936793;HS013686;HS013685;HS258908;HS258907;GACF01012849;GACF01012848;XM_004152178;GBCR01006687;GAAY01007787;GEER01053834;GBYE01017036;GDAX01010940;EG560413;GCZU01013899;DW222723;DW222728;GAGV01016060;JZ879175;BP961677;GETW01003419;CO106846;CO106847;GEYY01046167;HO771741;JK688847;JK690015…
		LOC_Os05g03860	Oryza_sativa ---------------MKLNV--L--RRRRSHSFSVAFLYWFYVFS----------- Acorus_americanus -----------------MNI--ATLSFCFLHSFSVVFLYWFYVFS----------- Elodea_nuttallii ---------------MNFSA--ILRKRLGLHSFSYAFLYWFYVFS----------- Amborella_trichopoda ---------------MVFST--LESLLHQVQSFSVVFLYWFHEFS----------- Panax_ginseng --MSPVLSEILRSGFMINSS-LRRSRTHLVQSFSVSFLYWFYVFS----------- Ilex_paraguariensis --MSPVLSEIL…	Oryza_sativa ---------------------------------------------------------ATGAAGTTGAACGTGCTCCGCCGCCGCCGTTCCCACTCCTTCTCCGTCGCCTTCCTCTACTGGTTCTACGTCTTCTCATGA--------------------------------- Acorus_americanus ---------------------------------------------------------ATGAACATTGCAACTCTCTCGTTCTGTTTCCTCCACTCCTTCTCCGTCGTCTTCCTCTACTGGTTCTACGTCTTCTCATGA--------------------------------- Elodea_nuttallii -------…	Oryza_sativa ---------------MKLNV--L--RRRRSHSFSVAFLYWFYVFS----------- Acorus_americanus -----------------MNI--ATLSFCFLHSFSVVFLYWFYVFS----------- Elodea_nuttallii ---------------MNFSA--ILRKRLGLHSFSYAFLYWFYVFS----------- Amborella_trichopoda ---------------MVFST--LESLLHQVQSFSVVFLYWFHEFS----------- Panax_ginseng --MSPVLSEILRSGFMINSS-LRRSRTHLVQSFSVSFLYWFYVFS----------- Ilex_paraguariensis --MSPVLSEIL…	Oryza_sativa ---------------------------------------------ATGAAGTTGAACGTG------CTC------CGCCGCCGCCGTTCCCACTCCTTCTCCGTCGCCTTCCTCTACTGGTTCTACGTCTTCTCA---------------------------------TGA Acorus_americanus ---------------------------------------------------ATGAACATT------GCAACTCTCTCGTTCTGTTTCCTCCACTCCTTCTCCGTCGTCTTCCTCTACTGGTTCTACGTCTTCTCA---------------------------------TGA Elodea_nuttallii -------…	CV005618;GAFQ01005671;GAFQ01005668;GAFQ01019533;GAFQ01019538;GAFQ01019537;GBEN01036536;GBEN01036535;GBEN01045333;GBEN01045332;GBEN01095022;GBEN01095023;XM_011623592;GAAG01061252;GAAG01066248;GDQW01065355;JI156750;JI162640;GEWR01055675;GEWR01055507;GEWR01059234;GEWR01076200;GEWR01076201;XM_008786729;GENW01040676;JI647230;JI756048;EL514078;GAQY01018528;AW266697;FX936793;GAVZ01046456;GACF01039361;GA…
		LOC_Os08g26880	Oryza_sativa MSPILSEVILSGFMISSTLRR-GSHLVLSFSVVFLYWFYVFSVTS-------- Acorus_americanus --------------MN--IATLSFCFLHSFSVVFLYWFYVFS----------- Epipremnum_aureum MSPILSEILLSGFMINSTLRR-RTHLVQSFSVVFLYWFYVFS----------- Amborella_trichopoda -------------MVFSTL-ESLLHQVQSFSVVFLYWFHEFS----------- Panax_ginseng MSPVLSEILRSGFMINSSLRRSRTHLVQSFSVSFLYWFYVFS----------- Ilex_paraguariensis MSPVLSEILRSGFMINSSLRR-RTH…	Oryza_sativa ATGTCACCAATCCTCTCCGAGGTCATCCTCTCCGGATTTATGATCAGCTCGACGCTCCGGCGAG---GCTCTCATCTTGTCCTCTCTTTCTCCGTCGTCTTCCTTTACTGGTTCTATGTCTTCTCAGTAACATCCTAG------------------------ Acorus_americanus ------------------------------------------------ATGAACATTGCAACTCTCTCGTTCTGTTTCCTCCACTCCTTCTCCGTCGTCTTCCTCTACTGGTTCTACGTCTTCTCATGA--------------------------------- Epipremnum_aureum ATGTCTCCAATCCTCAGTGAAATC…	Oryza_sativa MSPILSEVILSGFMISSTLRR-GSHLVLSFSVVFLYWFYVFSVTS-------- Acorus_americanus --------------MN--IATLSFCFLHSFSVVFLYWFYVFS----------- Epipremnum_aureum MSPILSEILLSGFMINSTLRR-RTHLVQSFSVVFLYWFYVFS----------- Amborella_trichopoda -------------MVFSTL-ESLLHQVQSFSVVFLYWFHEFS----------- Panax_ginseng MSPVLSEILRSGFMINSSLRRSRTHLVQSFSVSFLYWFYVFS----------- Ilex_paraguariensis MSPVLSEILRSGFMINSSLRR-RTH…	Oryza_sativa ATGTCACCAATCCTCTCCGAGGTCATCCTCTCCGGATTTATGATCAGCTCGACGCTCCGGCGA---GGCTCTCATCTTGTCCTCTCTTTCTCCGTCGTCTTCCTTTACTGGTTCTATGTCTTCTCAGTAACATCC------------------------TAG Acorus_americanus ------------------------------------------ATGAAC------ATTGCAACTCTCTCGTTCTGTTTCCTCCACTCCTTCTCCGTCGTCTTCCTCTACTGGTTCTACGTCTTCTCA---------------------------------TGA Epipremnum_aureum ATGTCTCCAATCCTCAGTGAAATC…	CV005618;GEMW01010738;XM_011623592;GAAG01061252;GAAG01066248;GDQW01065355;JI156750;JI162640;GEWR01055675;GEWR01055507;GEWR01059234;GEWR01076200;GEWR01076201;XM_008786729;GAHU01008580;DW097339;GDQO01014862;AI822663;AI856913;BE576849;BG269043;BM301107;FX933427;GBLK01017762;GAVZ01046456;GACF01039361;GACF01039359;GACF01039358;GACF01039362;GACF01039360;XM_004152637;GBCR01083871;GAAY01006421;GAAC010419…
		LOC_Os09g13570	Oryza_sativa MLLLIIPEHLLSRFMTGPA---ITQLVQSFSVVFLYWFYVFSVSSL------ Acorus_americanus --------------MNIATL--SFCFLHSFSVVFLYWFYVFS---------- Zantedeschia_aethiopica -MSAIVSEILLSGFMINSTLRRRTHLVQSFSVVFLYWFYVFS---------- Amborella_trichopoda --------------MVFSTLESLLHQVQSFSVVFLYWFHEFS---------- Bupleurum_chinense -MSPVISEILRSGFMINTYLR---HLVQSFSVCFLYWFYDFS---------- Ilex_paraguariensis -MSPVLSEILRSGFMINSS…	Oryza_sativa ATGTTGTTGCTCATCATCCCTGAGCACCTCCTCTCTAGATTT---------ATGACTGGCCCAGCCATAACCCAGCTTGTTCAGTCCTTCTCTGTTGTCTTCCTCTACTGGTTCTATGTCTTCTCAGTAAGCTCCCTGTAG------------------ Acorus_americanus ------------------------------------------------ATGAACATTGCAACTCTCTCGTTCTGTTTCCTCCACTCCTTCTCCGTCGTCTTCCTCTACTGGTTCTACGTCTTCTCATGA------------------------------ Zantedeschia_aethiopica ---ATGTCTGCAATCGTCAGTGAG…	Oryza_sativa MLLLIIPEHLLSRFMTGPA---ITQLVQSFSVVFLYWFYVFSVSSL------ Acorus_americanus --------------MNIATL--SFCFLHSFSVVFLYWFYVFS---------- Zantedeschia_aethiopica -MSAIVSEILLSGFMINSTLRRRTHLVQSFSVVFLYWFYVFS---------- Amborella_trichopoda --------------MVFSTLESLLHQVQSFSVVFLYWFHEFS---------- Bupleurum_chinense -MSPVISEILRSGFMINTYLR---HLVQSFSVCFLYWFYDFS---------- Ilex_paraguariensis -MSPVLSEILRSGFMINSS…	Oryza_sativa ATGTTGTTGCTCATCATCCCTGAGCACCTCCTCTCTAGATTTATGACTGGCCCAGCC---------ATAACCCAGCTTGTTCAGTCCTTCTCTGTTGTCTTCCTCTACTGGTTCTATGTCTTCTCAGTAAGCTCCCTG------------------TAG Acorus_americanus ------------------------------------------ATGAACATTGCAACTCTC------TCGTTCTGTTTCCTCCACTCCTTCTCCGTCGTCTTCCTCTACTGGTTCTACGTCTTCTCA------------------------------TGA Zantedeschia_aethiopica ---ATGTCTGCAATCGTCAGTGAG…	CV005618;GAOT01034410;XM_011623592;FG341848;GEWR01055675;GEWR01055507;GEWR01059234;GEWR01076200;GEWR01076201;XM_010938364;GEZV01033324;GEOH01051268;GDRJ01015211;JW664975;GAVZ01046456;GACF01039361;GACF01039359;GACF01039358;GACF01039362;GACF01039360;GANF01016864;GANG01050456;GBJW01027684;GBJW01081258;GBJW01081267;GAAY01011512;GELI01004956;GBSN01008312;GBSS01008296;JP700681;JP703752;FS624382;FS62639…
		LOC_Os12g37410	Oryza_sativa -------------MKIATH-L---RRSCFLHSFSVVFLYWFYVIS---------------- Acorus_americanus -------------MNIA---T---LSFCFLHSFSVVFLYWFYVFS---------------- Zantedeschia_aethiopica -------------MNCATV-L---RRVRLLHSFSVVFLYWFYAVS---------------- Amborella_trichopoda ----------------MVFSTL-ESLLHQVQSFSVVFLYWFHEFS---------------- Panax_ginseng -MSPVL--SEILRSGFMINSSLRRSRTHLVQSFSVSFLYWFYVFS----------------…	Oryza_sativa ------------------------------------------ATGAAGATCGCCACTCACCTGCGCCGCTCCTGCTTCCTCCACTCCTTCTCGGTTGTCTTCCTCTACTGGTTTTATGTGATCTCATAA------------------------------------------------ Acorus_americanus ------------------------------------------------ATGAACATTGCAACTCTCTCGTTCTGTTTCCTCCACTCCTTCTCCGTCGTCTTCCTCTACTGGTTCTACGTCTTCTCATGA------------------------------------------------ Zantedeschia…	Oryza_sativa -------------MKIATH-L---RRSCFLHSFSVVFLYWFYVIS---------------- Acorus_americanus -------------MNIA---T---LSFCFLHSFSVVFLYWFYVFS---------------- Zantedeschia_aethiopica -------------MNCATV-L---RRVRLLHSFSVVFLYWFYAVS---------------- Amborella_trichopoda ----------------MVFSTL-ESLLHQVQSFSVVFLYWFHEFS---------------- Panax_ginseng -MSPVL--SEILRSGFMINSSLRRSRTHLVQSFSVSFLYWFYVFS----------------…	Oryza_sativa ---------------------------------------ATGAAGATCGCCACTCAC---CTG---------CGCCGCTCCTGCTTCCTCCACTCCTTCTCGGTTGTCTTCCTCTACTGGTTTTATGTGATCTCA------------------------------------------------TAA Acorus_americanus ---------------------------------------ATGAACATTGCA---------ACT---------CTCTCGTTCTGTTTCCTCCACTCCTTCTCCGTCGTCTTCCTCTACTGGTTCTACGTCTTCTCA----------------------------------------------…	CV005618;GAOT01011202;XM_011623592;GAAG01061252;GAAG01066248;GDQW01065355;JI156750;JI162640;GEWR01026075;GEWR01026074;GEWR01051424;GEWR01064676;GEWR01064674;GEWR01064675;GEWR01067420;GEWR01067421;GEWR01067419;GEWR01067418;XM_010933447;GBHM01006026;GBHM01011618;GBHM01030021;GBHM01030022;GBHM01057853;GANI01025189;XM_010523139;AW266697;FX936793;HS013686;HS013685;HS258908;HS258907;GACF01012849;GACF01…
	S. lycopersicum	Solyc01g079480.2	Solanum_lycopersicum ----------------MIHMRRVRIMHSFSVVFLYWFYVFS---------------- Acorus_americanus ---------------MNIATLSFCFLHSFSVVFLYWFYVFS---------------- Landoltia_punctata -------------MRFGCVLRRVRLQHSFSVVFLYWFYSVS---------------- Amborella_trichopoda -------------MVFSTLESLLHQVQSFSVVFLYWFHEFS---------------- Daucus_carota -------------MNLATILRGIQLLQSFSVVFLYWFYVIS---------------- Ilex_paraguarien…	Solanum_lycopersicum ---------------------------------------------------ATGATCCACATGCGTCGAGTTCGCATTATGCACTCTTTCTCCGTTGTCTTCCTGTACTGGTTCTATGTGTTTTCATGA------------------------------------------------ Acorus_americanus ------------------------------------------------ATGAACATTGCAACTCTCTCGTTCTGTTTCCTCCACTCCTTCTCCGTCGTCTTCCTCTACTGGTTCTACGTCTTCTCATGA------------------------------------------------ Land…	Solanum_lycopersicum ----------------MIHMRRVRIMHSFSVVFLYWFYVFS---------------- Acorus_americanus ---------------MNIATLSFCFLHSFSVVFLYWFYVFS---------------- Landoltia_punctata -------------MRFGCVLRRVRLQHSFSVVFLYWFYSVS---------------- Amborella_trichopoda -------------MVFSTLESLLHQVQSFSVVFLYWFHEFS---------------- Daucus_carota -------------MNLATILRGIQLLQSFSVVFLYWFYVIS---------------- Ilex_paraguarien…	Solanum_lycopersicum ------------------------------------------------ATGATCCACATGCGTCGAGTTCGCATTATGCACTCTTTCTCCGTTGTCTTCCTGTACTGGTTCTATGTGTTTTCA------------------------------------------------TGA Acorus_americanus ---------------------------------------------ATGAACATTGCAACTCTCTCGTTCTGTTTCCTCCACTCCTTCTCCGTCGTCTTCCTCTACTGGTTCTACGTCTTCTCA------------------------------------------------TGA Landoltia_…	CV005618;GAQZ01015176;XM_011623592;XM_017368423;GEWR01026075;GEWR01026074;GEWR01051424;GEWR01064676;GEWR01064674;GEWR01064675;GEWR01067420;GEWR01067421;GEWR01067419;GEWR01067418;XM_010912831;GAEL01010959;EL419294;XM_010523139;AW266697;FX936793;HS013686;HS013685;HS258908;HS258907;GACF01012849;GACF01012848;XM_004152178;GBCR01014170;GBCR01014169;GAAY01007787;FX149990;GCKC01053858;GEUS01042392;FS6243…
		Solyc01g100460.2	Solanum_lycopersicum -----------------MISAISITFLGDCFRQSFSVLFLYHFYDFS----------- Acorus_americanus ------------------MNI---ATLSFCFLHSFSVVFLYWFYVFS----------- Cymodocea_nodosa ---MSATIAEVILPGSLLSMINSTFNRRNTLVQSFSVVFLYWFYVFSWELF------- Amborella_trichopoda -------------------MVFSTLESLLHQVQSFSVVFLYWFHEFS----------- Bupleurum_chinense ---MSPVISEILRSGF---MINTYLR---HLVQSFSVCFLYWFYDFS----------- Ilex_par…	Solanum_lycopersicum ------------------------------------------ATGATCTCTGCCATTTCCATCACTTTTTTAGGCGATTGTTTTCGTCAATCTTTCTCTGTGCTGTTTCTCTACCATTTTTATGATTTTTCATGA--------------------------------- Acorus_americanus ------------------------------------------------------ATGAACATTGCAACTCTCTCGTTCTGTTTCCTCCACTCCTTCTCCGTCGTCTTCCTCTACTGGTTCTACGTCTTCTCATGA--------------------------------- Cymodocea_nodosa ATGTC…	Solanum_lycopersicum -----------------MISAISITFLGDCFRQSFSVLFLYHFYDFS----------- Acorus_americanus ------------------MNI---ATLSFCFLHSFSVVFLYWFYVFS----------- Cymodocea_nodosa ---MSATIAEVILPGSLLSMINSTFNRRNTLVQSFSVVFLYWFYVFSWELF------- Amborella_trichopoda -------------------MVFSTLESLLHQVQSFSVVFLYWFHEFS----------- Bupleurum_chinense ---MSPVISEILRSGF---MINTYLR---HLVQSFSVCFLYWFYDFS----------- Ilex_par…	Solanum_lycopersicum ---------------------------------------------------ATGATCTCTGCCATTTCCATCACTTTTTTAGGCGATTGTTTTCGTCAATCTTTCTCTGTGCTGTTTCTCTACCATTTTTATGATTTTTCA---------------------------------TGA Acorus_americanus ------------------------------------------------------ATGAACATT---------GCAACTCTCTCGTTCTGTTTCCTCCACTCCTTCTCCGTCGTCTTCCTCTACTGGTTCTACGTCTTCTCA---------------------------------TGA Cymo…	CV005618;GEMM01013538;GEMM01013537;GEMM01015022;GEMM01015021;XM_011623592;FG341848;GEWR01055675;GEWR01055507;GEWR01059234;GEWR01076200;GEWR01076201;XM_008782884;GDHD01004747;GACN01012287;GDBL01032033;GDQO01014862;AW266697;FX936793;GAVZ01046456;GACF01047271;CV004654;GDIL01038119;GH270262;JW940581;GBJW01069733;GBSJ01108345;GEOZ01014669;GDAX01009582;GACD01037139;GACD01037141;GACD01037140;GBJB0100281…
		Solyc01g109880.2	Solanum_lycopersicum ----------------MINSTYRR-RTHLVQSFSVVFLYWFYFIS------- Acorus_americanus -----------------MN--IATLSFCFLHSFSVVFLYWFYVFS------- Zantedeschia_aethiopica ---MSAIVSEILLSGFMINSTLRR-RTHLVQSFSVVFLYWFYVFS------- Amborella_trichopoda ----------------MVFSTLES-LLHQVQSFSVVFLYWFHEFS------- Panax_ginseng ---MSPVLSEILRSGFMINSSLRRSRTHLVQSFSVSFLYWFYVFS------- Ilex_paraguariensis ---MSPVLSEILRSGF…	Solanum_lycopersicum ------------------------------------------------ATGATAAATTCCACATATAGGCGC---AGGACCCATTTGGTGCAATCTTTCTCTGTTGTTTTTCTTTACTGGTTTTACTTCATCTCATAG--------------------- Acorus_americanus ---------------------------------------------------------ATGAACATTGCAACTCTCTCGTTCTGTTTCCTCCACTCCTTCTCCGTCGTCTTCCTCTACTGGTTCTACGTCTTCTCATGA--------------------- Zantedeschia_aethiopica ---------ATGTCTG…	Solanum_lycopersicum ----------------MINSTYRR-RTHLVQSFSVVFLYWFYFIS------- Acorus_americanus -----------------MN--IATLSFCFLHSFSVVFLYWFYVFS------- Zantedeschia_aethiopica ---MSAIVSEILLSGFMINSTLRR-RTHLVQSFSVVFLYWFYVFS------- Amborella_trichopoda ----------------MVFSTLES-LLHQVQSFSVVFLYWFHEFS------- Panax_ginseng ---MSPVLSEILRSGFMINSSLRRSRTHLVQSFSVSFLYWFYVFS------- Ilex_paraguariensis ---MSPVLSEILRSGF…	Solanum_lycopersicum ------------------------------------------------ATGATAAATTCCACATATAGGCGC---AGGACCCATTTGGTGCAATCTTTCTCTGTTGTTTTTCTTTACTGGTTTTACTTCATCTCA---------------------TAG Acorus_americanus ---------------------------------------------------ATGAAC------ATTGCAACTCTCTCGTTCTGTTTCCTCCACTCCTTCTCCGTCGTCTTCCTCTACTGGTTCTACGTCTTCTCA---------------------TGA Zantedeschia_aethiopica ---------ATGTCTG…	CV005618;GAOT01034410;XM_011623592;GAAG01061252;GAAG01066248;GDQW01065355;JI156750;JI162640;GEWR01055675;GEWR01055507;GEWR01059234;GEWR01076200;GEWR01076201;GBGK01040974;GBGL01046722;GAEL01008122;DW053302;GDRJ01015775;GH291973;JO767670;GAVZ01046456;GACF01039361;GACF01039359;GACF01039358;GACF01039362;GACF01039360;GANF01016864;GANG01050456;GBCR01083871;GAAY01011512;GEFY01027765;FE673317;GR408142;GE…
	P. trichocarpa	POPTR_0002s19720	Populus_trichocarpa -------------MSYAILMRRIRILHSFSVVFLYWFYVFS---------------- Acorus_americanus --------------MN-IATLSFCFLHSFSVVFLYWFYVFS---------------- Anthurium_andraeanum -------------MSFATVLRGIRLLHSFSVVFLYWFYAVS---------------- Amborella_trichopoda -------------MVFSTLESLLHQVQSFSVVFLYWFHEFS---------------- Daucus_carota -------------MNLATILRGIQLLQSFSVVFLYWFYVIS---------------- Ilex_paraguarie…	Populus_trichocarpa ---------------------------------------ATGAGTTACGCTATACTCATGCGTCGAATTCGGATTCTTCACTCTTTCTCGGTTGTGTTTCTCTACTGGTTTTATGTGTTCTCATGA------------------------------------------------ Acorus_americanus ---------------------------------------------ATGAACATTGCAACTCTCTCGTTCTGTTTCCTCCACTCCTTCTCCGTCGTCTTCCTCTACTGGTTCTACGTCTTCTCATGA------------------------------------------------ Anthurium_a…	Populus_trichocarpa -------------MSYAILMRRIRILHSFSVVFLYWFYVFS---------------- Acorus_americanus --------------MN-IATLSFCFLHSFSVVFLYWFYVFS---------------- Anthurium_andraeanum -------------MSFATVLRGIRLLHSFSVVFLYWFYAVS---------------- Amborella_trichopoda -------------MVFSTLESLLHQVQSFSVVFLYWFHEFS---------------- Daucus_carota -------------MNLATILRGIQLLQSFSVVFLYWFYVIS---------------- Ilex_paraguarie…	Populus_trichocarpa ---------------------------------------ATGAGTTACGCTATACTCATGCGTCGAATTCGGATTCTTCACTCTTTCTCGGTTGTGTTTCTCTACTGGTTTTATGTGTTCTCA------------------------------------------------TGA Acorus_americanus ------------------------------------------ATGAAC---ATTGCAACTCTCTCGTTCTGTTTCCTCCACTCCTTCTCCGTCGTCTTCCTCTACTGGTTCTACGTCTTCTCA------------------------------------------------TGA Anthurium_a…	CV005618;GBKP01022745;XM_011623592;XM_017368423;GEWR01064676;GDFT01040930;GAEL01010959;EL462190;XM_010523139;GDIJ01010907;GDIJ01010908;GDIJ01010906;HS013686;HS013685;HS258908;HS258907;GACF01012849;GACF01012848;XM_008456072;GBCR01065053;GAAY01007787;FX149990;GCKC01053858;JT783518;FS624382;FS626399;FS634923;FY909986;FY912003;FY920533;GAMW01019430;JL335066;JP636079;JP659905;DW222723;DW222728;GBKS010…
		POPTR_0004s16560	Populus_trichocarpa ---MSPILSEIFITGCMINSTFRR-RTHLVQSFSVVFLYWLYYVS------- Epipremnum_aureum ---MSPILSEILLSGFMINSTLRR-RTHLVQSFSVVFLYWFYVFS------- Amborella_trichopoda ----------------MVFSTLE-SLLHQVQSFSVVFLYWFHEFS------- Panax_ginseng ---MSPVLSEILRSGFMINSSLRRSRTHLVQSFSVSFLYWFYVFS------- Ilex_paraguariensis ---MSPVLSEILRSGFMINSSLRR-RTHLVQSFSVVFLYWFYVFS------- Elaeis_guineensis ---MSPILSEILLSGFMISSSLR…	Populus_trichocarpa ---------ATGTCTCCAATTCTCAGTGAAATCTTCATTACTGGGTGCATGATAAATTCTACCTTCAGGCGCAG---GACCCATTTAGTTCAATCATTCTCAGTTGTTTTCCTTTACTGGTTGTATTACGTTTCATGA--------------------- Epipremnum_aureum ---------ATGTCTCCAATCCTCAGTGAAATCCTCCTCTCCGGGTTTATGATAAATTCCACACTGCGGCGCAG---GACCCACCTGGTTCAATCCTTCTCTGTGGTTTTCCTCTACTGGTTCTACGTTTTCTCATGA--------------------- Amborella_trichopoda --------------------…	Populus_trichocarpa ---MSPILSEIFITGCMINSTFRR-RTHLVQSFSVVFLYWLYYVS------- Epipremnum_aureum ---MSPILSEILLSGFMINSTLRR-RTHLVQSFSVVFLYWFYVFS------- Amborella_trichopoda ----------------MVFSTLE-SLLHQVQSFSVVFLYWFHEFS------- Panax_ginseng ---MSPVLSEILRSGFMINSSLRRSRTHLVQSFSVSFLYWFYVFS------- Ilex_paraguariensis ---MSPVLSEILRSGFMINSSLRR-RTHLVQSFSVVFLYWFYVFS------- Elaeis_guineensis ---MSPILSEILLSGFMISSSLR…	Populus_trichocarpa ---------ATGTCTCCAATTCTCAGTGAAATCTTCATTACTGGGTGCATGATAAATTCTACCTTCAGGCGC---AGGACCCATTTAGTTCAATCATTCTCAGTTGTTTTCCTTTACTGGTTGTATTACGTTTCA---------------------TGA Epipremnum_aureum ---------ATGTCTCCAATCCTCAGTGAAATCCTCCTCTCCGGGTTTATGATAAATTCCACACTGCGGCGC---AGGACCCACCTGGTTCAATCCTTCTCTGTGGTTTTCCTCTACTGGTTCTACGTTTTCTCA---------------------TGA Amborella_trichopoda --------------------…	GEMW01010738;XM_011623592;GAAG01061252;GAAG01066248;GDQW01065355;JI156750;JI162640;GEWR01055675;GEWR01055507;GEWR01059234;GEWR01076200;GEWR01076201;XM_010941816;GAEL01008122;GANI01025189;GDRJ01015775;XM_010673034;GAVZ01044832;GACF01039361;GACF01039359;GACF01039358;GACF01039362;GACF01039360;XM_004152637;GBCR01083871;GAAY01011512;GBFL01013630;GBFL01019939;GBFL01036111;GCKC01038019;GCKC01038021;GCKC…
		POPTR_0005s25290	Populus_trichocarpa MSPVVSEIIRSGFMINSSFRR-RTHLVQSFSVVFLYWFYVFSEIIFQLCLVCNI Acorus_americanus --------------MN--IATLSFCFLHSFSVVFLYWFYVFS------------ Posidonia_oceanica MSPVICEILLSGFMINSTLRL-RTHLVQSFSVVFLYWFYVFS------------ Amborella_trichopoda -------------MVF-STLESLLHQVQSFSVVFLYWFHEFS------------ Panax_ginseng MSPVLSEILRSGFMINSSLRRSRTHLVQSFSVSFLYWFYVFS------------ Ilex_paraguariensis MSPVLSEILRSG…	Populus_trichocarpa ATGTCTCCAGTTGTCAGTGAAATCATCCGGTCCGGGTTTATGATCAATTCCTCTTTCAGACGCAG---GACCCATCTTGTTCAATCTTTCTCGGTTGTGTTCCTTTACTGGTTCTATGTTTTTTCAGAAATAATCTTTCAACTCTGCCTGGTTTGTAATATATAA Acorus_americanus ------------------------------------------------ATGAACATTGCAACTCTCTCGTTCTGTTTCCTCCACTCCTTCTCCGTCGTCTTCCTCTACTGGTTCTACGTCTTCTCATGA------------------------------------ Posidonia_oceanica ATGTCTCCTG…	Populus_trichocarpa MSPVVSEIIRSGFMINSSFRR-RTHLVQSFSVVFLYWFYVFSEIIFQLCLVCNI Acorus_americanus --------------MN--IATLSFCFLHSFSVVFLYWFYVFS------------ Posidonia_oceanica MSPVICEILLSGFMINSTLRL-RTHLVQSFSVVFLYWFYVFS------------ Amborella_trichopoda -------------MVF-STLESLLHQVQSFSVVFLYWFHEFS------------ Panax_ginseng MSPVLSEILRSGFMINSSLRRSRTHLVQSFSVSFLYWFYVFS------------ Ilex_paraguariensis MSPVLSEILRSG…	Populus_trichocarpa ATGTCTCCAGTTGTCAGTGAAATCATCCGGTCCGGGTTTATGATCAATTCCTCTTTCAGACGC---AGGACCCATCTTGTTCAATCTTTCTCGGTTGTGTTCCTTTACTGGTTCTATGTTTTTTCAGAAATAATCTTTCAACTCTGCCTGGTTTGTAATATATAA Acorus_americanus ------------------------------------------ATGAAC------ATTGCAACTCTCTCGTTCTGTTTCCTCCACTCCTTCTCCGTCGTCTTCCTCTACTGGTTCTACGTCTTCTCA------------------------------------TGA Posidonia_oceanica ATGTCTCCTG…	CV005618;GEMD01014431;XM_011623592;GAAG01061252;GAAG01066248;GDQW01065355;JI156750;JI162640;GEWR01055675;GEWR01055507;GEWR01059234;GEWR01076200;GEWR01076201;XM_010941816;GAHU01008580;JW897268;GAQY01016047;JW664975;GAVZ01046456;GACF01039361;GACF01039359;GACF01039358;GACF01039362;GACF01039360;GANF01016864;GANG01050456;GBCR01083871;GAAY01011512;FG410321;GBRP01032265;GDAX01054942;GDAX01054940;FS62438…
		POPTR_0007s13380	Populus_trichocarpa MTPVLCEILLSGFTINSTLRR-GTHLVQSFSVVFLYWFYVFS----------- Acorus_americanus --------------MN--IATLSFCFLHSFSVVFLYWFYVFS----------- Posidonia_oceanica MSPVICEILLSGFMINSTLRL-RTHLVQSFSVVFLYWFYVFS----------- Amborella_trichopoda -------------MVFST-LESLLHQVQSFSVVFLYWFHEFS----------- Panax_ginseng MSPVLSEILRSGFMINSSLRRSRTHLVQSFSVSFLYWFYVFS----------- Ilex_paraguariensis MSPVLSEILRSGFMINS…	Populus_trichocarpa ATGACTCCTGTACTCTGTGAAATCCTCCTTTCTGGTTTCACGATAAACTCAACTCTTAGGCGCGG---GACTCACCTTGTTCAATCCTTCTCTGTTGTCTTCCTCTACTGGTTCTATGTTTTCTCATGA--------------------------------- Acorus_americanus ------------------------------------------------ATGAACATTGCAACTCTCTCGTTCTGTTTCCTCCACTCCTTCTCCGTCGTCTTCCTCTACTGGTTCTACGTCTTCTCATGA--------------------------------- Posidonia_oceanica ATGTCTCCTGTCATCT…	Populus_trichocarpa MTPVLCEILLSGFTINSTLRR-GTHLVQSFSVVFLYWFYVFS----------- Acorus_americanus --------------MN--IATLSFCFLHSFSVVFLYWFYVFS----------- Posidonia_oceanica MSPVICEILLSGFMINSTLRL-RTHLVQSFSVVFLYWFYVFS----------- Amborella_trichopoda -------------MVFST-LESLLHQVQSFSVVFLYWFHEFS----------- Panax_ginseng MSPVLSEILRSGFMINSSLRRSRTHLVQSFSVSFLYWFYVFS----------- Ilex_paraguariensis MSPVLSEILRSGFMINS…	Populus_trichocarpa ATGACTCCTGTACTCTGTGAAATCCTCCTTTCTGGTTTCACGATAAACTCAACTCTTAGGCGC---GGGACTCACCTTGTTCAATCCTTCTCTGTTGTCTTCCTCTACTGGTTCTATGTTTTCTCA---------------------------------TGA Acorus_americanus ------------------------------------------ATGAAC------ATTGCAACTCTCTCGTTCTGTTTCCTCCACTCCTTCTCCGTCGTCTTCCTCTACTGGTTCTACGTCTTCTCA---------------------------------TGA Posidonia_oceanica ATGTCTCCTGTCATCT…	CV005618;GEMD01014431;XM_011623592;GAAG01061252;GAAG01066248;GDQW01065355;JI156750;JI162640;GEWR01055675;GEWR01055507;GEWR01059234;GEWR01076200;GEWR01076201;XM_010941816;GAHU01008580;DW097339;GDQO01014862;XM_010674618;GAVZ01046456;GACF01039361;GACF01039359;GACF01039358;GACF01039362;GACF01039360;CV004654;GDIL01038119;GH270262;JW940581;GBCR01083871;GAAY01011512;GAAC01041912;GAAC01042682;GARM0104254…
		POPTR_0008s10620	Populus_trichocarpa -------------------------MKIFHSVKVVLLYWFYVFS------------ Acorus_americanus ----------------M--NIATLSFCFLHSFSVVFLYWFYVFS------------ Epipremnum_aureum -------------MTFGTV---LRGIRLLHSFSAVFLYWFYAVS------------ Daucus_carota -------------MNLATI---LRGIQLLQSFSVVFLYWFYVIS------------ Ilex_paraguariensis MSPVLSEILRSGFMINSSL---RRRTHLVQSFSVVFLYWFYVFS------------ Phoenix_dactylifera ----…	Populus_trichocarpa ------------------------------------------------------------------ATGAAAATCTTCCATTCAGTAAAGGTTGTCCTCCTGTACTGGTTCTACGTCTTTTCTTAA------------------------------------ Acorus_americanus ---------------------------------------------ATGAACATTGCAACTCTCTCGTTCTGTTTCCTCCACTCCTTCTCCGTCGTCTTCCTCTACTGGTTCTACGTCTTCTCATGA------------------------------------ Epipremnum_aureum -----------------…	Populus_trichocarpa -------------------------MKIFHSVKVVLLYWFYVFS------------ Acorus_americanus ----------------M--NIATLSFCFLHSFSVVFLYWFYVFS------------ Epipremnum_aureum -------------MTFGTV---LRGIRLLHSFSAVFLYWFYAVS------------ Daucus_carota -------------MNLATI---LRGIQLLQSFSVVFLYWFYVIS------------ Ilex_paraguariensis MSPVLSEILRSGFMINSSL---RRRTHLVQSFSVVFLYWFYVFS------------ Phoenix_dactylifera ----…	Populus_trichocarpa ---------------------------------------------------------------------------ATGAAAATCTTCCATTCAGTAAAGGTTGTCCTCCTGTACTGGTTCTACGTCTTTTCT------------------------------------TAA Acorus_americanus ------------------------------------------------ATG------AACATTGCAACTCTCTCGTTCTGTTTCCTCCACTCCTTCTCCGTCGTCTTCCTCTACTGGTTCTACGTCTTCTCA------------------------------------TGA Epipremnum_aureum…	CV005618;GEMW01026375;XM_017368423;GEWR01055675;GEWR01055507;GEWR01059234;GEWR01076200;GEWR01076201;XM_008782884;GAHT01016825;GEWS01018043;GEWS01046917;GEMC01022134;AW266697;FX936793;HS013686;HS013685;HS258908;HS258907;GACF01012849;GACF01012848;XM_004152178;GBCR01006687;FX149990;GBYE01017036;KA404749;GAMW01019430;JL335066;JP636079;JP659905;CV000389;CV003088;FD502856;GAGV01016060;JZ879175;XM_01777…
		POPTR_0009s12250	Populus_trichocarpa ---MSPILSEIFISGCMINSTFRR-RTHLVQSFSVVFLYWLYYVS------- Epipremnum_aureum ---MSPILSEILLSGFMINSTLRR-RTHLVQSFSVVFLYWFYVFS------- Amborella_trichopoda ----------------MVFSTLE-SLLHQVQSFSVVFLYWFHEFS------- Panax_ginseng ---MSPVLSEILRSGFMINSSLRRSRTHLVQSFSVSFLYWFYVFS------- Ilex_paraguariensis ---MSPVLSEILRSGFMINSSLRR-RTHLVQSFSVVFLYWFYVFS------- Phoenix_dactylifera ---MSPILSEILLSGFMISSS…	Populus_trichocarpa ---------ATGTCTCCAATTCTCAGTGAGATTTTCATTTCTGGGTGTATGATAAATTCCACCTTCAGGCGCAG---GACCCATTTAGTTCAATCATTCTCAGTTGTTTTCCTTTACTGGTTGTATTACGTTTCATGA--------------------- Epipremnum_aureum ---------ATGTCTCCAATCCTCAGTGAAATCCTCCTCTCCGGGTTTATGATAAATTCCACACTGCGGCGCAG---GACCCACCTGGTTCAATCCTTCTCTGTGGTTTTCCTCTACTGGTTCTACGTTTTCTCATGA--------------------- Amborella_trichopoda --------------------…	Populus_trichocarpa ---MSPILSEIFISGCMINSTFRR-RTHLVQSFSVVFLYWLYYVS------- Epipremnum_aureum ---MSPILSEILLSGFMINSTLRR-RTHLVQSFSVVFLYWFYVFS------- Amborella_trichopoda ----------------MVFSTLE-SLLHQVQSFSVVFLYWFHEFS------- Panax_ginseng ---MSPVLSEILRSGFMINSSLRRSRTHLVQSFSVSFLYWFYVFS------- Ilex_paraguariensis ---MSPVLSEILRSGFMINSSLRR-RTHLVQSFSVVFLYWFYVFS------- Phoenix_dactylifera ---MSPILSEILLSGFMISSS…	Populus_trichocarpa ---------ATGTCTCCAATTCTCAGTGAGATTTTCATTTCTGGGTGTATGATAAATTCCACCTTCAGGCGC---AGGACCCATTTAGTTCAATCATTCTCAGTTGTTTTCCTTTACTGGTTGTATTACGTTTCA---------------------TGA Epipremnum_aureum ---------ATGTCTCCAATCCTCAGTGAAATCCTCCTCTCCGGGTTTATGATAAATTCCACACTGCGGCGC---AGGACCCACCTGGTTCAATCCTTCTCTGTGGTTTTCCTCTACTGGTTCTACGTTTTCTCA---------------------TGA Amborella_trichopoda --------------------…	GEMW01010738;XM_011623592;GAAG01061252;GAAG01066248;GDQW01065355;JI156750;JI162640;GEWR01055675;GEWR01055507;GEWR01059234;GEWR01076200;GEWR01076201;XM_008786729;GAHU01008580;GAHU01012098;GAHU01012099;GAHU01013930;GAHU01013929;GAHU01050207;GANI01025189;GDRJ01015775;XM_010673034;GAVZ01044832;GACF01039361;GACF01039359;GACF01039358;GACF01039362;GACF01039360;XM_004152637;GBJW01027684;GBJW01081258;GBJW…
		POPTR_0010s15280	Populus_trichocarpa -------------------MNHLR-LFCRMKISHSVSVVLLYWFYVFS---------------- Acorus_americanus -------------------MN---IATLSFCFLHSFSVVFLYWFYVFS---------------- Anthurium_andraeanum -------------------MSYST-VLRRVRLVHSFSVVFLYWFYAVS---------------- Daucus_carota -------------------MNLAT-ILRGIQLLQSFSVVFLYWFYVIS---------------- Ilex_paraguariensis ------MSPVLSEILRSGFMINSS-LRRRTHLVQSFSVVFLYWFYV…	Populus_trichocarpa ---------------------------------------------------------ATGAACCATCTCAGACTGTTCTGTCGAATGAAAATTTCCCATTCAGTATCAGTTGTCCTTCTGTATTGGTTCTATGTCTTTTCTTGA------------------------------------------------ Acorus_americanus ---------------------------------------------------------------ATGAACATTGCAACTCTCTCGTTCTGTTTCCTCCACTCCTTCTCCGTCGTCTTCCTCTACTGGTTCTACGTCTTCTCATGA------------------------…	Populus_trichocarpa -------------------MNHLR-LFCRMKISHSVSVVLLYWFYVFS---------------- Acorus_americanus -------------------MN---IATLSFCFLHSFSVVFLYWFYVFS---------------- Anthurium_andraeanum -------------------MSYST-VLRRVRLVHSFSVVFLYWFYAVS---------------- Daucus_carota -------------------MNLAT-ILRGIQLLQSFSVVFLYWFYVIS---------------- Ilex_paraguariensis ------MSPVLSEILRSGFMINSS-LRRRTHLVQSFSVVFLYWFYV…	Populus_trichocarpa ---------------------------------------------------------ATGAACCATCTCAGA---CTGTTCTGTCGAATGAAAATTTCCCATTCAGTATCAGTTGTCCTTCTGTATTGGTTCTATGTCTTTTCT------------------------------------------------TGA Acorus_americanus ---------------------------------------------------------ATGAAC---------ATTGCAACTCTCTCGTTCTGTTTCCTCCACTCCTTCTCCGTCGTCTTCCTCTACTGGTTCTACGTCTTCTCA---------------------…	CV005618;GBKP01029689;GBKP01029688;XM_017368423;GEWR01055675;GEWR01055507;GEWR01059234;GEWR01076200;GEWR01076201;XM_010912831;GAHU01029440;GBDN01014451;EX269144;GEUK01012439;HS013686;HS013685;HS258908;HS258907;GACF01012849;GACF01012848;XM_008456072;GBCR01014170;GBCR01014169;GAAY01007787;GBSJ01377066;GARZ01007290;GASA01004955;FR600209;FR616398;FR621476;GAMW01019430;GEVN01003586;CV000389;CV003088;F…
		POPTR_0014s11590	Populus_trichocarpa -------------MTYSILMRRIRILHSFSVVFLYWFYVFS---------------- Acorus_americanus ---------------MNIATLSFCFLHSFSVVFLYWFYVFS---------------- Anthurium_amnicola -------------MSYSTVLRRVRLVHSFSVVFLYWFYAVS---------------- Amborella_trichopoda -------------MVFSTLESLLHQVQSFSVVFLYWFHEFS---------------- Daucus_carota -------------MNLATILRGIQLLQSFSVVFLYWFYVIS---------------- Ilex_paraguariens…	Populus_trichocarpa ---------------------------------------ATGACTTACTCTATCCTCATGCGACGAATTCGAATTCTCCACTCTTTCTCGGTTGTGTTTCTCTACTGGTTCTACGTGTTCTCATGA------------------------------------------------ Acorus_americanus ---------------------------------------------ATGAACATTGCAACTCTCTCGTTCTGTTTCCTCCACTCCTTCTCCGTCGTCTTCCTCTACTGGTTCTACGTCTTCTCATGA------------------------------------------------ Anthurium_a…	Populus_trichocarpa -------------MTYSILMRRIRILHSFSVVFLYWFYVFS---------------- Acorus_americanus ---------------MNIATLSFCFLHSFSVVFLYWFYVFS---------------- Anthurium_amnicola -------------MSYSTVLRRVRLVHSFSVVFLYWFYAVS---------------- Amborella_trichopoda -------------MVFSTLESLLHQVQSFSVVFLYWFHEFS---------------- Daucus_carota -------------MNLATILRGIQLLQSFSVVFLYWFYVIS---------------- Ilex_paraguariens…	Populus_trichocarpa ---------------------------------------ATGACTTACTCTATCCTCATGCGACGAATTCGAATTCTCCACTCTTTCTCGGTTGTGTTTCTCTACTGGTTCTACGTGTTCTCA------------------------------------------------TGA Acorus_americanus ---------------------------------------------ATGAACATTGCAACTCTCTCGTTCTGTTTCCTCCACTCCTTCTCCGTCGTCTTCCTCTACTGGTTCTACGTCTTCTCA------------------------------------------------TGA Anthurium_a…	CV005618;GDJX01003498;GDJX01013216;XM_011623592;XM_017368423;GEWR01064676;GDFT01040930;GAEL01010959;EL462190;XM_010523139;GDIJ01010907;GDIJ01010908;GDIJ01010906;HS013686;HS013685;HS258908;HS258907;GACF01012849;GACF01012848;XM_008456072;GBCR01065053;GAAY01007787;GBSJ01377066;GEHN01004798;JT783518;FS624382;FS626399;FS634923;FY909986;FY912003;FY920533;GAMW01019430;JL335066;JP636079;JP659905;DW222723…
	V. vinifera	VIT_03s0038g04450	Vitis_vinifera ---MSPILSEILLLGFMINSTFRR-RTHLVQSFSVVFLYWFYYIS------- Acorus_americanus -----------------MN--IATLSFCFLHSFSVVFLYWFYVFS------- Epipremnum_aureum ---MSPILSEILLSGFMINSTLRR-RTHLVQSFSVVFLYWFYVFS------- Amborella_trichopoda ----------------MVFSTLE-SLLHQVQSFSVVFLYWFHEFS------- Panax_ginseng ---MSPVLSEILRSGFMINSSLRRSRTHLVQSFSVSFLYWFYVFS------- Ilex_paraguariensis ---MSPVLSEILRSGFMINSSLRR-RTH…	Vitis_vinifera ---------ATGTCTCCAATTCTCAGTGAAATTCTTCTTCTGGGGTTTATGATAAATTCCACATTCAGACGC---AGGACCCACTTAGTTCAGTCATTCTCAGTTGTGTTCCTCTACTGGTTCTATTACATTTCATGA--------------------- Acorus_americanus ---------------------------------------------------------ATGAACATTGCAACTCTCTCGTTCTGTTTCCTCCACTCCTTCTCCGTCGTCTTCCTCTACTGGTTCTACGTCTTCTCATGA--------------------- Epipremnum_aureum ---------ATGTCTCCAATCCTCAGTG…	Vitis_vinifera ---MSPILSEILLLGFMINSTFRR-RTHLVQSFSVVFLYWFYYIS------- Acorus_americanus -----------------MN--IATLSFCFLHSFSVVFLYWFYVFS------- Epipremnum_aureum ---MSPILSEILLSGFMINSTLRR-RTHLVQSFSVVFLYWFYVFS------- Amborella_trichopoda ----------------MVFSTLE-SLLHQVQSFSVVFLYWFHEFS------- Panax_ginseng ---MSPVLSEILRSGFMINSSLRRSRTHLVQSFSVSFLYWFYVFS------- Ilex_paraguariensis ---MSPVLSEILRSGFMINSSLRR-RTH…	Vitis_vinifera ---------ATGTCTCCAATTCTCAGTGAAATTCTTCTTCTGGGGTTTATGATAAATTCCACATTCAGACGC---AGGACCCACTTAGTTCAGTCATTCTCAGTTGTGTTCCTCTACTGGTTCTATTACATTTCA---------------------TGA Acorus_americanus ---------------------------------------------------ATGAAC------ATTGCAACTCTCTCGTTCTGTTTCCTCCACTCCTTCTCCGTCGTCTTCCTCTACTGGTTCTACGTCTTCTCA---------------------TGA Epipremnum_aureum ---------ATGTCTCCAATCCTCAGTG…	CV005618;GEMW01010738;XM_011623592;GAAG01061252;GAAG01066248;GDQW01065355;JI156750;JI162640;GEWR01055675;GEWR01055507;GEWR01059234;GEWR01076200;GEWR01076201;XM_008786729;GAEL01008122;GEFW01001430;GEFW01006798;GEFZ01020571;GEGA01003458;GEGA01018127;GEGA01027072;GDRJ01015775;XM_010673034;GAVZ01044832;GACF01039361;GACF01039359;GACF01039358;GACF01039362;GACF01039360;CV004654;GDIL01038119;GH270262;JW9…
		VIT_04s0023g02430	Vitis_vinifera MSPVLSEVLRSGFMINSTLRR-RTHLVQSFSVVFLYWFYVFS----------- Acorus_americanus --------------MNIA--TLSFCFLHSFSVVFLYWFYVFS----------- Epipremnum_aureum MSPILSEILLSGFMINSTLRR-RTHLVQSFSVVFLYWFYVFS----------- Amborella_trichopoda --------------MVFSTLESLLHQVQSFSVVFLYWFHEFS----------- Panax_ginseng MSPVLSEILRSGFMINSSLRRSRTHLVQSFSVSFLYWFYVFS----------- Ilex_paraguariensis MSPVLSEILRSGFMINSSLRR-R…	Vitis_vinifera ATGTCTCCAGTACTCAGTGAAGTTCTCCGTTCTGGGTTTATGATAAACTCTACCCTCAGACGCAG---GACCCACTTAGTTCAGTCCTTCTCTGTTGTCTTCCTCTACTGGTTCTATGTTTTTTCATGA--------------------------------- Acorus_americanus ------------------------------------------------ATGAACATTGCAACTCTCTCGTTCTGTTTCCTCCACTCCTTCTCCGTCGTCTTCCTCTACTGGTTCTACGTCTTCTCATGA--------------------------------- Epipremnum_aureum ATGTCTCCAATCCTCAGTGAAA…	Vitis_vinifera MSPVLSEVLRSGFMINSTLRR-RTHLVQSFSVVFLYWFYVFS----------- Acorus_americanus --------------MNIA--TLSFCFLHSFSVVFLYWFYVFS----------- Epipremnum_aureum MSPILSEILLSGFMINSTLRR-RTHLVQSFSVVFLYWFYVFS----------- Amborella_trichopoda --------------MVFSTLESLLHQVQSFSVVFLYWFHEFS----------- Panax_ginseng MSPVLSEILRSGFMINSSLRRSRTHLVQSFSVSFLYWFYVFS----------- Ilex_paraguariensis MSPVLSEILRSGFMINSSLRR-R…	Vitis_vinifera ATGTCTCCAGTACTCAGTGAAGTTCTCCGTTCTGGGTTTATGATAAACTCTACCCTCAGACGC---AGGACCCACTTAGTTCAGTCCTTCTCTGTTGTCTTCCTCTACTGGTTCTATGTTTTTTCA---------------------------------TGA Acorus_americanus ------------------------------------------ATGAACATTGCA------ACTCTCTCGTTCTGTTTCCTCCACTCCTTCTCCGTCGTCTTCCTCTACTGGTTCTACGTCTTCTCA---------------------------------TGA Epipremnum_aureum ATGTCTCCAATCCTCAGTGAAA…	CV005618;GEMW01010738;XM_011623592;GAAG01061252;GAAG01066248;GDQW01065355;JI156750;JI162640;GEWR01055675;GEWR01055507;GEWR01059234;GEWR01076200;GEWR01076201;XM_008786729;GAHU01008580;GW783649;EL987126;ES022346;ES030812;ES053511;ES115588;ES133836;ES163592;XM_010674618;GAVZ01046456;GACF01039361;GACF01039359;GACF01039358;GACF01039362;GACF01039360;GANF01016864;GANG01050456;GBCR01083871;GAAY01011512;F…
		VIT_05s0077g01140	Vitis_vinifera ---------------------------------------------------------------MNYTIL---LRRFLLLQSFSVMFLYWFYTFSVL--------- Acorus_americanus ------------------------------------------------------------------MNI--ATLSFCFLHSFSVVFLYWFYVFS----------- Posidonia_oceanica ---------------------------------------------------------------MNFSVF---LRKRLLLHSLSVAFLYWFYVFS----------- Amborella_trichopoda --------…	Vitis_vinifera ---------------------------------------------------------------------------------------------------------------------------------------------------------------------------------------------ATGAACTACACAATCCTCCTGCGTCGGTTTCTTCTCCTCCAGTCCTTCTCTGTGATGTTTCTTTACTGGTTCTACACGTTTTCAGTATTGTGA--------------------------- Acorus_americanus --------------------------------------------------------…	Vitis_vinifera ---------------------------------------------------------------MNYTIL---LRRFLLLQSFSVMFLYWFYTFSVL--------- Acorus_americanus ------------------------------------------------------------------MNI--ATLSFCFLHSFSVVFLYWFYVFS----------- Posidonia_oceanica ---------------------------------------------------------------MNFSVF---LRKRLLLHSLSVAFLYWFYVFS----------- Amborella_trichopoda --------…	Vitis_vinifera ---------------------------------------------------------------------------------------------------------------------------------------------------------------------------------------------ATGAACTACACAATCCTC---------CTGCGTCGGTTTCTTCTCCTCCAGTCCTTCTCTGTGATGTTTCTTTACTGGTTCTACACGTTTTCAGTATTG---------------------------TGA Acorus_americanus -----------------------------------------------…	CV005618;GEMD01054250;GO347201;XM_011623592;XM_017368423;GEWR01064676;XM_010912831;GAHT01020335;GAHT01020332;EL419294;GDQO01014815;GEUK01012439;HS013686;HS013685;HS258908;HS258907;GACF01012849;GACF01012848;GANF01023175;GANG01019582;GBCR01065053;GAAY01006421;GCRZ01063210;GCVR01005463;GCVR01015540;GCZV01016637;GCZV01031246;GEEB01026878;GEEB01027518;GEUR01025893;FS624382;FS626399;FS634923;FY909986;F…
		VIT_07s0005g01450	Vitis_vinifera -------------MSYAILTRRIRILHSFSVVFLYWFYVFS---------------- Acorus_americanus --------------MN-IATLSFCFLHSFSVVFLYWFYVFS---------------- Anthurium_andraeanum -------------MSFATVLRGIRLLHSFSVVFLYWFYAVS---------------- Amborella_trichopoda -------------MVFSTLESLLHQVQSFSVVFLYWFHEFS---------------- Daucus_carota -------------MNLATILRGIQLLQSFSVVFLYWFYVIS---------------- Ilex_paraguariensis …	Vitis_vinifera ---------------------------------------ATGAGCTACGCAATCCTCACGCGTCGCATCCGAATTCTCCACTCGTTCTCAGTTGTGTTTCTGTACTGGTTCTATGTCTTCTCATGA------------------------------------------------ Acorus_americanus ---------------------------------------------ATGAACATTGCAACTCTCTCGTTCTGTTTCCTCCACTCCTTCTCCGTCGTCTTCCTCTACTGGTTCTACGTCTTCTCATGA------------------------------------------------ Anthurium_andrae…	Vitis_vinifera -------------MSYAILTRRIRILHSFSVVFLYWFYVFS---------------- Acorus_americanus --------------MN-IATLSFCFLHSFSVVFLYWFYVFS---------------- Anthurium_andraeanum -------------MSFATVLRGIRLLHSFSVVFLYWFYAVS---------------- Amborella_trichopoda -------------MVFSTLESLLHQVQSFSVVFLYWFHEFS---------------- Daucus_carota -------------MNLATILRGIQLLQSFSVVFLYWFYVIS---------------- Ilex_paraguariensis …	Vitis_vinifera ---------------------------------------ATGAGCTACGCAATCCTCACGCGTCGCATCCGAATTCTCCACTCGTTCTCAGTTGTGTTTCTGTACTGGTTCTATGTCTTCTCA------------------------------------------------TGA Acorus_americanus ------------------------------------------ATGAAC---ATTGCAACTCTCTCGTTCTGTTTCCTCCACTCCTTCTCCGTCGTCTTCCTCTACTGGTTCTACGTCTTCTCA------------------------------------------------TGA Anthurium_andrae…	CV005618;GBKP01022745;XM_011623592;XM_017368423;GEWR01026075;GEWR01026074;GEWR01051424;GEWR01064676;GEWR01064674;GEWR01064675;GEWR01067420;GEWR01067421;GEWR01067419;GEWR01067418;GDFT01040930;GAEL01010959;EL419294;XM_010523139;GDIJ01010907;GDIJ01010908;GDIJ01010906;HS013686;HS013685;HS258908;HS258907;GACF01012849;GACF01012848;XM_008456072;GBCR01065053;GAAY01007787;GBSJ01377066;GCKC01053858;GEUS010…
		VIT_14s0060g01210	Vitis_vinifera ----------------------------------------------------------------------------------MS-YPTLLHICFLQSFSVVLLYWFYVTP---------------- Acorus_americanus -------------------------------------------------------------------------------MNI-----ATLSFCFLHSFSVVFLYWFYVFS---------------- Elodea_nuttallii ----------------------------------------------------------------------------------MNFRPSLRRLHLI…	Vitis_vinifera -----------------------------------------------------------------------------------------------------------------------------------------------------------------------------------------------------------ATGAGTTATCCAACCCTCTTGCATATCTGTTTCCTTCAATCTTTCTCTGTTGTGCTTCTGTACTGGTTTTATGTAACCCCATAA------------------------------------------------ Acorus_americanus ------------------------------…	Vitis_vinifera ----------------------------------------------------------------------------------MS-YPTLLHICFLQSFSVVLLYWFYVTP---------------- Acorus_americanus -------------------------------------------------------------------------------MNI-----ATLSFCFLHSFSVVFLYWFYVFS---------------- Elodea_nuttallii ----------------------------------------------------------------------------------MNFRPSLRRLHLI…	Vitis_vinifera ------------------------------------------------------------------------------------------------------------------------------------------------------------------------------------------------------------------------------------------------------ATGAGT---TATCCAACCCTCTTGCATATCTGTTTCCTTCAATCTTTCTCTGTTGTGCTTCTGTACTGGTTTTATGTAACCCCA------------------------------------------------TAA Ac…	CV005618;GAFQ01000631;GAFQ01000630;GBEN01024342;XM_011623592;XM_017368423;GEWR01064676;XM_010923196;GDHD01004747;GACH01003438;XM_010523139;XM_010673383;GAVZ01046456;GACF01047271;JG528129;GBCR01065053;GAAY01007787;GBSJ01108345;NM_001250293;GEUR01025893;FS624382;FS626399;FS634923;FY909986;FY912003;FY920533;GACE01061328;GEFV01023349;DW222723;DW222728;GAGV01016060;JZ879175;CX653571;XM_017779262;XM_01…
HG2	A. thaliana	AT1G06150	Arabidopsis_thaliana ---------------------------MFGKGMGTRQYSLGEVG-PPINPRAGLRREQAGRGSYRGS Posidonia_oceanica ----------------------------------MCCLLLGSNG-PPINPRAGLRRKQAGRGSYRGS Daucus_carota -------------------------------------MRFISTG-PPIKKRAGLRIKQAGRGSYRAS Ilex_paraguariensis ----------------------------------MIGLLSTSTG-PPIKRRAGLWRTQAGRGSYRGS Araucaria_cunninghamii ------------------------------…	Arabidopsis_thaliana ------------------------------------------------------------------------------------ATGTTTGGGAAAGGAATGGGCACTAGGC---AGTATTCACTGGGAGAAGTAGGGCCACCAATAAATCCGAGAGCTGGATTGCGAAGGGAACAAGCTGGTAGAGGTTCATACAGAGGTAGTTAG Posidonia_oceanica ---------------------------------------------------------------------------------------------------------ATGTGTT---GTTTGCTGCTTGGATCAAACGGACCGCCAATAAATC…	Arabidopsis_thaliana ------------MFGKGMGTRQYSLGEVG-PPINPRAGLRREQAGRGSYRGS Posidonia_oceanica -------------------MCCLLLGSNG-PPINPRAGLRRKQAGRGSYRGS Daucus_carota ----------------------MRFISTG-PPIKKRAGLRIKQAGRGSYRAS Ilex_paraguariensis -------------------MIGLLSTSTG-PPIKRRAGLWRTQAGRGSYRGS Phoenix_dactylifera -------------------MGCLLLGSTG-PPIKRRAGLRRKQAGRGSYRGS Agave_deserti ------------------MLGCMLLG…	Arabidopsis_thaliana ------------------------------------ATGTTTGGGAAAGGAATGGGCACTAGGCAGTATTCACTGGGAGAAGTAGGG---CCACCAATAAATCCGAGAGCTGGATTGCGAAGGGAACAAGCTGGTAGAGGTTCATACAGAGGTAGTTAG Posidonia_oceanica ---------------------------------------------------------ATGTGTTGTTTGCTGCTTGGATCAAACGGA---CCGCCAATAAATCCTCGGGCTGGTTTGCGGCGAAAGCAAGCGGGGCGGGGGTCTTACAGAGGGAGTTAA Daucus_carota -------------------------…	GEMD01021631;GEMD01021633;GEMD01021632;GEMD01024003;GEMD01044799;GEMD01063373;GEMD01064523;GEMD01072500;XM_017386485;GEWR01086983;GEWR01091408;GCKF01045563;XM_008803408;GAHT01052387;JI577348;FX926409;FX926408;GBLK01001512;GAVZ01054953;GACF01114584;GACF01114583;GACF01114585;GDHR01047745;GDHR01047741;JU987325;GBCR01001168;GAAY01006171;GBHI01055622;XM_016105009;GEIC01142842;GEIC01142838;GEIC01142840…
		AT2G27230	Arabidopsis_thaliana -----------------------------------MACRS------MIAFSLDPERKQSGGLRTKQAGRGSCRGS Zantedeschia_aethiopica ------------------------------------MARRR----AVDAERSEPARKRSGGLRTKQAGRGSCRGS Daucus_carota ----------------------------------------------MRFISTGPPIKKRAGLRIKQAGRGSYRAS Ilex_paraguariensis -----------------------------------MIG--------LLSTSTGPPIKRRAGLWRTQAGRGSYRGS Araucaria_cunnin…	Arabidopsis_thaliana ---------------------------------------------------------------------------------------------------------ATGGCATGTCGGAGTATGATCGCTTTTAGTTTAGATCCTGAAAGAAAACAAAGTGGAGGACTTAGGACAAAACAAGCTGGAAGAGGATCTTGCCGTGGAAGTTAG Zantedeschia_aethiopica ---------------------------------------------------------------------------------------ATGG---CTC------------GCCGGAGGGCGGTGGACGCCGAGAGATCGGAGCC…	Arabidopsis_thaliana --------------------------MACRS------MIAFSLDPERKQSGGLRTKQAGRGSCRGS Zantedeschia_aethiopica ---------------------------MARRRA----VDAERSEPARKRSGGLRTKQAGRGSCRGS Daucus_carota -------------------------------------MRFISTGPPIKKRAGLRIKQAGRGSYRAS Ilex_paraguariensis ----------------------------------MIGLLSTSTGPPIKRRAGLWRTQAGRGSYRGS Phoenix_dactylifera --------------------------MGGRRP…	Arabidopsis_thaliana ------------------------------------------------------------------------------ATGGCATGTCGGAGT------------------ATGATCGCTTTTAGTTTAGATCCTGAAAGAAAACAAAGTGGAGGACTTAGGACAAAACAAGCTGGAAGAGGATCTTGCCGTGGAAGTTAG Zantedeschia_aethiopica ---------------------------------------------------------------------------------ATGGCTCGCCGGAGGGCG------------GTGGACGCCGAGAGATCGGAGCCGGCTAGGAAGAGGAGCGG…	GAOT01024884;XM_017386485;GEWR01086983;GEWR01091408;GCKF01045563;XM_008785893;GFBB01008742;GEFW01026851;GEYT01032008;GAVZ01055408;GACF01037645;GACF01037643;GACF01037644;GDIG01066285;GBHQ01008105;GBCR01046095;GAAY01003857;GEER01028981;GCZV01005738;GCZV01006633;GEEB01025427;GEEB01034323;GEEB01035698;GAOS01007798;GAMW01006680;GAMW01006897;GBYR01029777;GBKW01135089;GCJV01020651;GBKS01004331;GETW01011…
		AT2G31280	Arabidopsis_thaliana ---------------------------------MGKRQISQDEVGPPIKP-RAGLRREQAGRGSYRGS Posidonia_oceanica -----------------------------------MCCLLLGSNGPPINP-RAGLRRKQAGRGSYRGS Daucus_carota --------------------------------------MRFISTGPPIKK-RAGLRIKQAGRGSYRAS Ilex_paraguariensis -----------------------------------MIGLLSTSTGPPIKR-RAGLWRTQAGRGSYRGS Araucaria_cunninghamii --------------------------…	Arabidopsis_thaliana ---------------------------------------------------------------------------------------------------ATGGGTAAGAGGCAAATATCACAAGATGAAGTAGGTCCGCCCATAAAACC---AAGAGCTGGTTTACGAAGGGAACAAGCTGGAAGAGGTTCTTACAGAGGTAGTTAG Posidonia_oceanica ---------------------------------------------------------------------------------------------------------ATGTGTTGTTTGCTGCTTGGATCAAACGGACCGCCAATAAATCC--…	Arabidopsis_thaliana -----------------MGKRQISQDEVGPPIKP-RAGLRREQAGRGSYRGS Posidonia_oceanica -------------------MCCLLLGSNGPPINP-RAGLRRKQAGRGSYRGS Daucus_carota ----------------------MRFISTGPPIKK-RAGLRIKQAGRGSYRAS Ilex_paraguariensis -------------------MIGLLSTSTGPPIKR-RAGLWRTQAGRGSYRGS Phoenix_dactylifera -------------------MGCLLLGSTGPPIKR-RAGLRRKQAGRGSYRGS Lomandra_longifolia -------------------M…	Arabidopsis_thaliana ---------------------------------------------------ATGGGTAAGAGGCAAATATCACAAGATGAAGTAGGTCCGCCCATAAAACCA---AGAGCTGGTTTACGAAGGGAACAAGCTGGAAGAGGTTCTTACAGAGGTAGTTAG Posidonia_oceanica ---------------------------------------------------------ATGTGTTGTTTGCTGCTTGGATCAAACGGACCGCCAATAAATCCT---CGGGCTGGTTTGCGGCGAAAGCAAGCGGGGCGGGGGTCTTACAGAGGGAGTTAA Daucus_carota -------------------------…	GEMD01021631;GEMD01021633;GEMD01021632;GEMD01024003;GEMD01044799;GEMD01063373;GEMD01064523;GEMD01072500;XM_017386485;GEWR01086983;GEWR01091408;GCKF01045563;XM_008803408;GFBB01017741;JI577348;GEUK01028628;GEUK01028626;GEUK01028627;GAVZ01054953;GACF01114584;GACF01114583;GACF01114585;GDHR01047745;GDHR01047741;JU987325;GBCR01001168;GAAY01006171;GBHI01055622;BB922347;GAOU01039810;KA254896;KA269842;GAC…
	O. sativa	LOC_Os11g06010	Oryza_sativa --------------------------MAARAA-----AAARGGGGAPAR-RGGGLRAKQAGRASCRGA Posidonia_oceanica --------------------------MACWTP-----AEEAERSIPARKMTGGGLRTKQAGRASCRGS Daucus_carota --------------------------------------MRFISTGPPIK-KRAGLRIKQAGRGSYRAS Ilex_paraguariensis --------------------------MDCWR------M-ISGSLDPERK-RSGGLRTKQAGRGSCRGS Phoenix_dactylifera --------------------------MGGRRPEAAAT…	Oryza_sativa ---------------------------------------------------------ATGG------------CTGCCCGTG---CGGCGGCGGCGGCGAGGGGGGGAGGTGGCGCGCCGGCGAGGAGGGGCGGTGGTCTCCGCGCGAAGCAGGCCGGCCGCGCCAGCTGCCGCGGCGCCTAG Posidonia_oceanica ---------------------------------------------------------ATGG------------CCTGCTGGACCCCGGCGGAGGAGGCGGAGAGATCGATCCCGGCCAGGAAGATGACCGGCGGAGGGCTCAGGACCAAGCAGGCCGGCAGAGCCTCCTGCCGCGGCAGCTAG…	Oryza_sativa --------------------------MAARAAA-----AARGGGGAPAR-RGGGLRAKQAGRASCRGA Posidonia_oceanica --------------------------MACWTPA-----EEAERSIPARKMTGGGLRTKQAGRASCRGS Daucus_carota --------------------------------------MRFISTGPPIK-KRAGLRIKQAGRGSYRAS Ilex_paraguariensis --------------------------MDCWR-M------ISGSLDPERK-RSGGLRTKQAGRGSCRGS Phoenix_dactylifera --------------------------MGGRRPEAAAT…	Oryza_sativa ------------------------------------------------------------------------------ATGGCTGCCCGTGCGGCGGCG---------------GCGGCGAGGGGGGGAGGTGGCGCGCCGGCGAGG---AGGGGCGGTGGTCTCCGCGCGAAGCAGGCCGGCCGCGCCAGCTGCCGCGGCGCCTAG Posidonia_oceanica ------------------------------------------------------------------------------ATGGCCTGCTGGACCCCGGCG---------------GAGGAGGCGGAGAGATCGATCCCGGCCAGGAAGATGACCGGCGGA…	GEMD01026919;XM_017386485;GEWR01010937;GEWR01049686;GEWR01049685;XM_008801489;GFBB01009546;EL512443;NM_001036353;GEYT01032008;GAVZ01055408;GACF01037645;GACF01037643;GACF01037644;GDHR01012855;GDHR01016931;GBHQ01008105;GBCR01001923;GAAY01006171;GEER01023935;GEER01023934;GEER01028981;FS326220;GEUS01001878;GAMW01006680;GAMW01006897;GBYR01029777;GEVR01035102;GEVR01035103;GBKS01004331;XM_002298231;GBSD…
		LOC_Os12g06330	Oryza_sativa ---------------------MAAASVAARS--GG-GGVRIPARR-GGGLRAKQAGRASFRGA Posidonia_oceanica --------------------------MACWTPAEEAERSIPARKMTGGGLRTKQAGRASCRGS Daucus_carota ------------------------------M--RF-ISTGPPIKK-RAGLRIKQAGRGSYRAS Ilex_paraguariensis --------------------------MDCWR--MISGSLDPERKR-SGGLRTKQAGRGSCRGS Phoenix_dactylifera --------------------------MGCLL---L-GSTGPPIKR-RAGLRRKQAGR…	Oryza_sativa ---------------------------------------------------------------------ATGGCTGCTGCCTCTGTGGCGGCGAGGAGCGGCGGCGGCGGGGTTAGGATTCCGGCGAGGAGGGGCGGCGGGCTCCGCGCGAAGCAGGCCGGGCGCGCCAGCTTCCGCGGCGCCTAA Posidonia_oceanica ---------------------------------------------------------------------ATGGCCTGCTGGACCCCGG---CGGAGGAGGCGGAGAGATCGATCCCGGCCAGGAAGATGACCGGCGGAGGGCTCAGGACCAAGCAGGCCGGCAGAGCCTCCTGCCGCGGC…	Oryza_sativa ---------------------MAAASVAARS---GGGGVRIPAR-RGGGLRAKQAGRASFRGA Posidonia_oceanica --------------------------MACWTPAEEAERSIPARKMTGGGLRTKQAGRASCRGS Daucus_carota ------------------------------M---RFISTGPPIK-KRAGLRIKQAGRGSYRAS Ilex_paraguariensis --------------------------MDCWR--MISGSLDPERK-RSGGLRTKQAGRGSCRGS Phoenix_dactylifera --------------------------MGCLL----LGSTGPPIK-RRAGLRRKQAGR…	Oryza_sativa ---------------------------------------------------------------ATGGCTGCTGCCTCTGTGGCGGCGAGGAGC---------GGCGGCGGCGGGGTTAGGATTCCGGCGAGG---AGGGGCGGCGGGCTCCGCGCGAAGCAGGCCGGGCGCGCCAGCTTCCGCGGCGCCTAA Posidonia_oceanica ------------------------------------------------------------------------------ATGGCCTGCTGGACCCCGGCGGAGGAGGCGGAGAGATCGATCCCGGCCAGGAAGATGACCGGCGGAGGGCTCAGGACCAAGCAGGCCGGCAGAGCC…	GEMD01026919;XM_017386485;GEWR01010937;GEWR01049686;GEWR01049685;XM_008803408;GAHU01043543;EL512443;NM_001036353;GEYT01032008;GAVZ01055408;GACF01044493;GACF01044492;GACF01044491;GDIG01037874;GBHQ01008105;GBJW01094570;GBJW01094572;GBJW01094576;GBJW01094565;GBJW01094567;GBJW01094569;GBJW01094564;GBJW01094566;GAAY01006171;GEER01025141;GBIP01001787;GEUS01001251;GAMW01006680;GAMW01006897;GBYR01029777;…
	S. lycopersicum	Solyc06g074110.2	Solanum_lycopersicum -----------------------------------MGCRV------LIVVNLDPQRKRSGGLRTKQAGRGSCRGS Zantedeschia_aethiopica ------------------------------------MARR----RAVDAERSEPARKRSGGLRTKQAGRGSCRGS Daucus_carota ----------------------------------------------MRFISTGPPIKKRAGLRIKQAGRGSYRAS Ilex_paraguariensis -----------------------------------MIG--------LLSTSTGPPIKRRAGLWRTQAGRGSYRGS Araucaria_cunnin…	Solanum_lycopersicum ---------------------------------------------------------------------------------------------------------ATGGGTTGCAGAGTTCTAATAGTAGTGAATTTGGATCCACAAAGGAAGAGAAGTGGTGGGTTGAGAACTAAACAGGCAGGGCGTGGGTCTTGCCGCGGAAGTTAG Zantedeschia_aethiopica ------------------------------------------------------------------------------------AT---GG---CTC------------GCCGGAGGGCGGTGGACGCCGAGAGATCGGAGCC…	Solanum_lycopersicum --------------------------MGCRV------LIVVNLDPQRKRSGGLRTKQAGRGSCRGS Zantedeschia_aethiopica ---------------------------MARRR----AVDAERSEPARKRSGGLRTKQAGRGSCRGS Daucus_carota -------------------------------------MRFISTGPPIKKRAGLRIKQAGRGSYRAS Ilex_paraguariensis --------------------------MI--------GLLSTSTGPPIKRRAGLWRTQAGRGSYRGS Phoenix_dactylifera --------------------------MGGRRP…	Solanum_lycopersicum ------------------------------------------------------------------------------ATGGGTTGCAGAGTT------------------CTAATAGTAGTGAATTTGGATCCACAAAGGAAGAGAAGTGGTGGGTTGAGAACTAAACAGGCAGGGCGTGGGTCTTGCCGCGGAAGTTAG Zantedeschia_aethiopica ---------------------------------------------------------------------------------ATGGCTCGCCGGAGG------------GCGGTGGACGCCGAGAGATCGGAGCCGGCTAGGAAGAGGAGCGG…	GAOT01024884;XM_017386485;GEWR01086983;GEWR01091408;GCKF01045563;XM_008785893;GFBB01008742;EL512443;GDRJ01049823;GEYT01032008;GAVZ01055408;GACF01044493;GACF01044492;GACF01044491;GANF01000746;GANF01023735;GANG01020355;GBHQ01008105;GBCR01046095;GAAY01003857;GBSJ01001379;GBSJ01022733;GBSJ01048595;GBSJ01058887;GBSJ01065873;GBSJ01073557;GBSJ01079529;GBSJ01080761;GBSJ01081678;GBSJ01106192;GBSJ01110724;…
		Solyc09g011170.2	Solanum_lycopersicum -----MPFLSICFLIIGEIIKRMDMLLLTSTEPPMKRRAGLFIVQAGRGSYRGS Zantedeschia_aethiopica ----------------------MGCLLLGSTGPPIKRRAGLRRKQAGRGSYRGS Daucus_carota -------------------------MRFISTGPPIKKRAGLRIKQAGRGSYRAS Ilex_paraguariensis --------------------MDCWRMISGSLDPERKRSGGLRTKQAGRGSCRGS Phoenix_dactylifera ----------------------MGCLLLGSTGPPIKRRAGLRRKQAGRGSYRGS Agave_americana ---------…	Solanum_lycopersicum ---------------ATGCCCTTTCTATCAATTTGCTTTCTGATAATTGGAGAGATCATTAAAAGAATGGACATGTTGCTTTTGACTTCAACTGAACCCCCAATGAAACGCAGAGCTGGTTTATTTATAGTTCAGGCCGGGCGAGGATCATATCGAGGAAGTTAG Zantedeschia_aethiopica ------------------------------------------------------------------ATGGGCTGTTTGCTACTGGGATCAACGGGTCCTCCAATAAAACGGCGTGCTGGATTGCGGAGGAAGCAAGCGGGGCGAGGCTCGTACAGAGGGAGTTAG Daucus_carota --------…	Solanum_lycopersicum -----MPFLSICFLIIGEIIKRMDMLLLTSTEPPMKRRAGLFIVQAGRGSYRGS Zantedeschia_aethiopica ----------------------MGCLLLGSTGPPIKRRAGLRRKQAGRGSYRGS Daucus_carota -------------------------MRFISTGPPIKKRAGLRIKQAGRGSYRAS Ilex_paraguariensis --------------------MDCWRMISGSLDPERKRSGGLRTKQAGRGSCRGS Phoenix_dactylifera ----------------------MGCLLLGSTGPPIKRRAGLRRKQAGRGSYRGS Agave_americana ---------…	Solanum_lycopersicum ---------------ATGCCCTTTCTATCAATTTGCTTTCTGATAATTGGAGAGATCATTAAAAGAATGGACATGTTGCTTTTGACTTCAACTGAACCCCCAATGAAACGCAGAGCTGGTTTATTTATAGTTCAGGCCGGGCGAGGATCATATCGAGGAAGTTAG Zantedeschia_aethiopica ------------------------------------------------------------------ATGGGCTGTTTGCTACTGGGATCAACGGGTCCTCCAATAAAACGGCGTGCTGGATTGCGGAGGAAGCAAGCGGGGCGAGGCTCGTACAGAGGGAGTTAG Daucus_carota --------…	GAOT01027267;XM_017386485;GEWR01010937;GEWR01049686;GEWR01049685;XM_008803408;GBHM01040458;GBDN01008047;GDRJ01050321;GEUK01028628;GEUK01028626;GEUK01028627;GAVZ01054953;GACF01114584;GACF01114583;GACF01114585;GDIG01037874;GBHQ01008105;GBCR01001168;GAAY01006171;GBHI01055622;GEHN01068707;GEHN01068708;GEHN01068709;GEHN01068711;GEHN01068710;GEHN01068706;GEIC01227806;GEIC01227805;GACE01018893;GACE01018…
		Solyc09g066280.2	Solanum_lycopersicum ------------------------------MEKDD-GMLLLSTVGPPIKR-RAGLRRKQAGRGSYRGS Zantedeschia_aethiopica -----------------------------------MGCLLLGSTGPPIKR-RAGLRRKQAGRGSYRGS Daucus_carota --------------------------------------MRFISTGPPIKK-RAGLRIKQAGRGSYRAS Ilex_paraguariensis -----------------------------------MIGLLSTSTGPPIKR-RAGLWRTQAGRGSYRGS Araucaria_cunninghamii ---------------------…	Solanum_lycopersicum ---------------------------------------------------------------------------------------------ATGGAAAAAGATGATGGTATGCTGCTTCTTTCAACAGTAGGACCGCCAATTAAGCGG---CGAGCAGGGTTGAGAAGGAAGCAGGCAGGCAGAGGATCATATAGAGGAAGTTAG Zantedeschia_aethiopica ---------------------------------------------------------------------------------------------------------ATGGGCTGTTTGCTACTGGGATCAACGGGTCCTCCAATAAA…	Solanum_lycopersicum --------------MEKDD-GMLLLSTVGPPIKR-RAGLRRKQAGRGSYRGS Zantedeschia_aethiopica -------------------MGCLLLGSTGPPIKR-RAGLRRKQAGRGSYRGS Daucus_carota ----------------------MRFISTGPPIKK-RAGLRIKQAGRGSYRAS Ilex_paraguariensis -------------------MIGLLSTSTGPPIKR-RAGLWRTQAGRGSYRGS Phoenix_dactylifera -------------------MGCLLLGSTGPPIKR-RAGLRRKQAGRGSYRGS Agave_americana ------------------M…	Solanum_lycopersicum ------------------------------------------ATGGAAAAAGATGAT---GGTATGCTGCTTCTTTCAACAGTAGGACCGCCAATTAAGCGG---CGAGCAGGGTTGAGAAGGAAGCAGGCAGGCAGAGGATCATATAGAGGAAGTTAG Zantedeschia_aethiopica ---------------------------------------------------------ATGGGCTGTTTGCTACTGGGATCAACGGGTCCTCCAATAAAACGG---CGTGCTGGATTGCGGAGGAAGCAAGCGGGGCGAGGCTCGTACAGAGGGAGTTAG Daucus_carota --------------------…	GAOT01027267;XM_017386485;GEWR01086983;GEWR01091408;GCKF01045563;XM_008803408;GBHM01040458;JI577348;XM_009145996;GEZA01035394;GEZA01035392;GEZA01035393;GEZA01035396;GEZA01035395;GEZA01035390;GAVZ01054953;GACF01114584;GACF01114583;GACF01114585;GDHR01047745;GDHR01047741;JU987325;GBCR01001168;GAAY01006171;GBHI01055622;GEHN01068707;GEHN01068708;GEHN01068709;GEHN01068711;GEHN01068710;GEHN01068706;GEIC…
	P. trichocarpa	POPTR_0001s22450	Populus_trichocarpa ----------------------------------MGCERM------LIAVSLDPERKRSGGLRTKQAGRGSCRGS Zantedeschia_aethiopica ------------------------------------MARR----RAVDAERSEPARKRSGGLRTKQAGRGSCRGS Daucus_carota ----------------------------------------------MRFISTGPPIKKRAGLRIKQAGRGSYRAS Ilex_paraguariensis -----------------------------------MIG--------LLSTSTGPPIKRRAGLWRTQAGRGSYRGS Araucaria_cunning…	Populus_trichocarpa ------------------------------------------------------------------------------------------------------ATGGGTTGCGAGAGAATGTTAATAGCAGTGAGCTTGGATCCTGAGAGAAAAAGGAGCGGTGGTCTTAGAACTAAGCAGGCTGGGAGAGGATCCTGTCGTGGAAGTTAG Zantedeschia_aethiopica ---------------------------------------------------------------------------------------ATGG---CTC------------GCCGGAGGGCGGTGGACGCCGAGAGATCGGAGCCG…	Populus_trichocarpa -------------------------MGCERM------LIAVSLDPERKRSGGLRTKQAGRGSCRGS Zantedeschia_aethiopica ---------------------------MARRR----AVDAERSEPARKRSGGLRTKQAGRGSCRGS Daucus_carota -------------------------------------MRFISTGPPIKKRAGLRIKQAGRGSYRAS Ilex_paraguariensis --------------------------MIG--------LLSTSTGPPIKRRAGLWRTQAGRGSYRGS Phoenix_dactylifera --------------------------MGGRRPA…	Populus_trichocarpa ---------------------------------------------------------------------------ATGGGTTGCGAGAGAATG------------------TTAATAGCAGTGAGCTTGGATCCTGAGAGAAAAAGGAGCGGTGGTCTTAGAACTAAGCAGGCTGGGAGAGGATCCTGTCGTGGAAGTTAG Zantedeschia_aethiopica ---------------------------------------------------------------------------------ATGGCTCGCCGGAGG------------GCGGTGGACGCCGAGAGATCGGAGCCGGCTAGGAAGAGGAGCGGG…	GAOT01024884;XM_017386485;GEWR01086983;GEWR01091408;GCKF01045563;XM_008785893;GFBB01008742;EL512443;NM_001036353;FX893680;GBLK01020602;GAVZ01055408;GACF01044493;GACF01044492;GACF01044491;GDIG01066285;GBHQ01008105;GBCR01046095;GAAY01003857;GBSJ01183233;GBSJ01288128;GDRZ01116414;GDSA01163861;GDAX01013049;GAMW01006680;GAMW01006897;GBYR01029777;GEVR01035102;GEVR01035103;GBKS01004331;GBSD01007784;GBSE…
		POPTR_0005s24390	Populus_trichocarpa ----------------------------MSEGMGRDRLLLATVG-PPIKARAGLRRKQAGRGSYRGS Anthurium_andraeanum ----------------------------------MGCLLLGSTG-PPIKRRAGLRRKQAGRGSYRGS Daucus_carota -------------------------------------MRFISTG-PPIKKRAGLRIKQAGRGSYRAS Ilex_paraguariensis ----------------------------------MIGLLSTSTG-PPIKRRAGLWRTQAGRGSYRGS Araucaria_cunninghamii -----------------------------…	Populus_trichocarpa ---------------------------------------------------------------------------------------ATGAGTGAGGGAATGGGTAGAGATCGT---CTGCTTTTGGCTACAGTAGGACCACCGATAAA---AGCAAGAGCTGGGTTAAGGAGAAAACAGGCAGGAAGAGGATCTTACAGAGGAAGCTAG Anthurium_andraeanum ---------------------------------------------------------------------------------------------------------ATGGGCTGT---TTGCTGCTGGGATCAACGGGTCCTCCAATA…	Populus_trichocarpa -------------MSEGMGRDRLLLATVG-PPIKARAGLRRKQAGRGSYRGS Anthurium_andraeanum -------------------MGCLLLGSTG-PPIKRRAGLRRKQAGRGSYRGS Daucus_carota ----------------------MRFISTG-PPIKKRAGLRIKQAGRGSYRAS Ilex_paraguariensis -------------------MIGLLSTSTG-PPIKRRAGLWRTQAGRGSYRGS Phoenix_dactylifera -------------------MGCLLLGSTG-PPIKRRAGLRRKQAGRGSYRGS Dendrobium_catenatum ------------------…	Populus_trichocarpa ---------------------------------------ATGAGTGAGGGAATGGGTAGAGATCGTCTGCTTTTGGCTACAGTAGGA---CCACCGATAAAAGCAAGAGCTGGGTTAAGGAGAAAACAGGCAGGAAGAGGATCTTACAGAGGAAGCTAG Anthurium_andraeanum ---------------------------------------------------------ATGGGCTGTTTGCTGCTGGGATCAACGGGT---CCTCCAATAAAACGGCGTGCTGGATTGCGAAGGAAGCAAGCTGGGCGAGGCTCATACAGAGGAAGTTAG Daucus_carota ------------------------…	GBKP01031743;XM_017386485;GEWR01086983;GEWR01091408;GCKF01045563;XM_008803408;GEZV01037733;JI577348;GDRJ01050321;GEUK01028628;GEUK01028626;GEUK01028627;GAVZ01051984;GACF01069516;GDHR01047745;GDHR01047741;JU987325;GBCR01001168;GAAY01006171;FG489745;GAMB01001382;GAMB01024601;BB922347;GAOU01039810;GEIC01142842;GEIC01142838;GEIC01142840;GEIC01142843;GEIC01247055;GW444719;GBYR01049584;GEFV01113096;GEF…
		POPTR_0006s09100	Populus_trichocarpa -------------------MLEMRFL--LLNSTGPPIKRRAGLRIKQAGRGSYRGS Zantedeschia_aethiopica ----------------------MGCL--LLGSTGPPIKRRAGLRRKQAGRGSYRGS Daucus_carota -------------------------M--RFISTGPPIKKRAGLRIKQAGRGSYRAS Ilex_paraguariensis ----------------------MIGL--LSTSTGPPIKRRAGLWRTQAGRGSYRGS Araucaria_cunninghamii ----------------------MDHL--PLSLAAPPRKLRFGLRRNQAGRSSCRAS Phoenix_dacty…	Populus_trichocarpa ---------------------------------------------------------ATGTTAGAAATGAGATTTTTACTACTTAATTCGACAGGGCCACCGATAAAACGAAGAGCAGGTTTGAGGATAAAACAAGCCGGACGAGGGTCTTATCGGGGCAGTTAG Zantedeschia_aethiopica ------------------------------------------------------------------ATGGGCTGTTTGCTACTGGGATCAACGGGTCCTCCAATAAAACGGCGTGCTGGATTGCGGAGGAAGCAAGCGGGGCGAGGCTCGTACAGAGGGAGTTAG Daucus_carota ---------…	Populus_trichocarpa -------------------MLEMRFLLLNSTGPPIKRRAGLRIKQAGRGSYRGS Zantedeschia_aethiopica ----------------------MGCLLLGSTGPPIKRRAGLRRKQAGRGSYRGS Daucus_carota -------------------------MRFISTGPPIKKRAGLRIKQAGRGSYRAS Ilex_paraguariensis ----------------------MIGLLSTSTGPPIKRRAGLWRTQAGRGSYRGS Phoenix_dactylifera ----------------------MGCLLLGSTGPPIKRRAGLRRKQAGRGSYRGS Agave_americana ----------…	Populus_trichocarpa ---------------------------------------------------------ATGTTAGAAATGAGATTTTTACTACTTAATTCGACAGGGCCACCGATAAAACGAAGAGCAGGTTTGAGGATAAAACAAGCCGGACGAGGGTCTTATCGGGGCAGTTAG Zantedeschia_aethiopica ------------------------------------------------------------------ATGGGCTGTTTGCTACTGGGATCAACGGGTCCTCCAATAAAACGGCGTGCTGGATTGCGGAGGAAGCAAGCGGGGCGAGGCTCGTACAGAGGGAGTTAG Daucus_carota ---------…	GAOT01027267;XM_017386485;GEWR01086983;GEWR01091408;GCKF01045563;XM_008803408;GBHM01040458;GANI01029381;GDRJ01050321;GEUK01028626;GAVZ01051984;GACF01036673;GACF01036672;GACF01036675;GACF01076150;GACF01076148;GACF01076149;GACF01076151;GACF01076153;GACF01076152;GDIG01037874;GBHQ01008105;GBCR01001168;GAAY01006171;GBHI01055622;GEHN01068707;GEHN01068708;GEHN01068709;GEHN01068711;GEHN01068710;GEHN01068…
	V. vinifera	VIT_08s0007g00940	Vitis_vinifera ----------------------MGFLLLGLIRPVMKRRAGLWITQAGRGSYRGS Zantedeschia_aethiopica ----------------------MGCLLLGSTGPPIKRRAGLRRKQAGRGSYRGS Daucus_carota -------------------------MRFISTGPPIKKRAGLRIKQAGRGSYRAS Ilex_paraguariensis ----------------------MIGLLSTSTGPPIKRRAGLWRTQAGRGSYRGS Phoenix_dactylifera ----------------------MGCLLLGSTGPPIKRRAGLRRKQAGRGSYRGS Cymbidium_faberi --------------…	Vitis_vinifera ------------------------------------------------------------------ATGGGCTTTTTGTTGCTTGGATTGATTCGGCCAGTGATGAAGCGAAGAGCAGGCCTATGGATAACACAAGCGGGACGGGGTTCATATCGGGGCAGCTAG Zantedeschia_aethiopica ------------------------------------------------------------------ATGGGCTGTTTGCTACTGGGATCAACGGGTCCTCCAATAAAACGGCGTGCTGGATTGCGGAGGAAGCAAGCGGGGCGAGGCTCGTACAGAGGGAGTTAG Daucus_carota --------------…	Vitis_vinifera ----------------------MGFLLLGLIRPVMKRRAGLWITQAGRGSYRGS Zantedeschia_aethiopica ----------------------MGCLLLGSTGPPIKRRAGLRRKQAGRGSYRGS Daucus_carota -------------------------MRFISTGPPIKKRAGLRIKQAGRGSYRAS Ilex_paraguariensis ----------------------MIGLLSTSTGPPIKRRAGLWRTQAGRGSYRGS Phoenix_dactylifera ----------------------MGCLLLGSTGPPIKRRAGLRRKQAGRGSYRGS Cymbidium_faberi --------------…	Vitis_vinifera ------------------------------------------------------------------ATGGGCTTTTTGTTGCTTGGATTGATTCGGCCAGTGATGAAGCGAAGAGCAGGCCTATGGATAACACAAGCGGGACGGGGTTCATATCGGGGCAGCTAG Zantedeschia_aethiopica ------------------------------------------------------------------ATGGGCTGTTTGCTACTGGGATCAACGGGTCCTCCAATAAAACGGCGTGCTGGATTGCGGAGGAAGCAAGCGGGGCGAGGCTCGTACAGAGGGAGTTAG Daucus_carota --------------…	GAOT01027267;XM_017386485;GEWR01086983;GEWR01091408;XM_008803408;GDHD01047331;GACH01003736;GACH01007292;GACH01014336;GACH01014335;GDRJ01050321;GEUK01028626;GAVZ01054953;GACF01036673;GACF01036672;GACF01036675;GACF01076150;GACF01076148;GACF01076149;GACF01076151;GACF01076153;GACF01076152;GBZI01040839;GBZI01040842;GBZI01040840;GBZI01040841;GEYH01032112;GEYH01032113;GEYH01032110;GEYH01032114;GBHQ01008…
HG2.2	P. trichocarpa	POPTR_0001s22450	Populus_trichocarpa MEQIKATFKLEACGII Tripterygium_wilfordii MEQIMATFKREACGII Camptotheca_acuminata MERIMANYELKACGIV Luffa_aegyptiaca MEQIMAVYKIQACGIV Macrotyloma_uniflorum MEKMMALYKLEARGII Carya_cathayensis MAQIMGIFKLEACGIV Gossypium_hirsutum MEQILAIFKLEACGII Sonneratia_caseolaris MEQIKAMYKLEAFGII Morus_alba MEQIMAYLELDACGIV * :: . : .* **:	Populus_trichocarpa ATGGAGCAAATCAAGGCTACCTTCAAGCTAGAAGCTTGTGGCATAATCTAG Tripterygium_wilfordii ATGGAGCAGATCATGGCAACGTTCAAGCGCGAAGCTTGCGGCATCATTTGA Camptotheca_acuminata ATGGAGAGAATCATGGCCAACTACGAGCTCAAAGCTTGTGGAATAGTTTAG Luffa_aegyptiaca ATGGAGCAGATCATGGCAGTCTACAAGATTCAGGCCTGTGGGATAGTGTAG Macrotyloma_uniflorum ATGGAGAAGATGATGGCTCTCTATAAGCTCGAAGCTCGCGGCATTATTTAG Carya_cathayensis ATGGCTCAAATCATGGG…	Populus_trichocarpa MEQIKATFKLEACGII Tripterygium_wilfordii MEQIMATFKREACGII Camptotheca_acuminata MERIMANYELKACGIV Luffa_aegyptiaca MEQIMAVYKIQACGIV Macrotyloma_uniflorum MEKMMALYKLEARGII Carya_cathayensis MAQIMGIFKLEACGIV Gossypium_hirsutum MEQILAIFKLEACGII Sonneratia_caseolaris MEQIKAMYKLEAFGII Morus_alba MEQIMAYLELDACGIV * :: . : .* **:	Populus_trichocarpa ATGGAGCAAATCAAGGCTACCTTCAAGCTAGAAGCTTGTGGCATAATCTAG Tripterygium_wilfordii ATGGAGCAGATCATGGCAACGTTCAAGCGCGAAGCTTGCGGCATCATTTGA Camptotheca_acuminata ATGGAGAGAATCATGGCCAACTACGAGCTCAAAGCTTGTGGAATAGTTTAG Luffa_aegyptiaca ATGGAGCAGATCATGGCAGTCTACAAGATTCAGGCCTGTGGGATAGTGTAG Macrotyloma_uniflorum ATGGAGAAGATGATGGCTCTCTATAAGCTCGAAGCTCGCGGCATTATTTAG Carya_cathayensis ATGGCTCAAATCATGGG…	GAVZ01055408;GACF01044493;GACF01044492;GACF01044491;GDHR01012855;GDHR01016931;GANR01001300;GDAX01013049;XM_016813569;GEZF01035941;GBZO01034756
HG3	A. thaliana	AT3G02470	Arabidopsis_thaliana ------------------------MMESKGGKKKSSS------------------SSSLFYEAPLGYSIEDVRPNGGIKKFKSSVYSNCS---------------------KRPS Landoltia_punctata -------------------------MEPKGGKKKSSR------------------ASSPDYEVPLGYSIEDVRPSGGIKKFHSAAYSNCT---------------------RRPS Amborella_trichopoda -------------------------MESKGGLKKKSS------------------SNSRFYEAPLGYSIEDVRPHGGIEKFRTAAYSNCV----------------…	Arabidopsis_thaliana ---------------------------------------------------------------------------------------ATGATGGAGTCGAAAGGTGGTAAAAAGAAGTCCAGCAGTAGTAGTTCCTTATTTTACGAAGCTCCCCTCGG------------------------TTACAGCATTGAAGACGTTCGTCCAAACGGTGGAATCAAGAAATTCAAATCTTCTGTCTACTCAAACTGCTCCAAGAGGCCATCCTGA--------------------------------------------------------------- Landoltia_punctata -------------------------…	Arabidopsis_thaliana ------------------------MMESKGGKKKSSS-----SSSLFYEAPLGYSIEDVRPNGGIKKFKSSVYSNCSKRPS Landoltia_punctata -------------------------MEPKGGKKKSSR-----ASSPDYEVPLGYSIEDVRPSGGIKKFHSAAYSNCTRRPS Amborella_trichopoda -------------------------MESKGGLKKKSS-----SNSRFYEAPLGYSIEDVRPHGGIEKFRTAAYSNCVRKPS Daucus_carota -------------------------MESKGGKKK-------SSSRTFYEAPLGYSIEDVRPHGGIKKFRSAAYSNFAR…	Arabidopsis_thaliana ------------------------------------------------------------------------ATGATGGAGTCGAAAGGTGGTAAAAAGAAGTCCAGCAGT---------------AGTAGTTCCTTATTTTACGAAGCTCCCCTCGGTTACAGCATTGAAGACGTTCGTCCAAACGGTGGAATCAAGAAATTCAAATCTTCTGTCTACTCAAACTGCTCCAAGAGGCCATCCTGA Landoltia_punctata ---------------------------------------------------------------------------ATGGAGCCCAAAGGCGGCAAAAAGAAATCTAGCCGC-…	GAQZ01013640;GAQZ01013641;XM_006845378;XM_017378605;GEWR01055073;GEWR01076392;GEWR01076390;GCKF01038022;GBGL01044651;GBGM01025050;GAEL01008897;DK936586;DK937417;DK936925;DK937600;DK937170;DK937590;DK937688;DK937884;DK937219;DK938039;DK937833;DK938112;DK938141;DK938181;DK938680;DK938940;DK939119;DK938866;DK938886;DK939882;DK939780;DK939908;DK940013;DK940505;DK939998;DK941018;DK940932;DK940393;DK94…
		AT3G25570	Arabidopsis_thaliana -------------------------METKGGKKKSSNS--SSRD-------------SLFFEAPLRYSIEDVRPNGGIKKFRSAAYSNIT---------------------GKPS Landoltia_punctata -------------------------MEPKGGKKKSS-----RAS-------------SPDYEVPLGYSIEDVRPSGGIKKFHSAAYSNCT---------------------RRPS Amborella_trichopoda -------------------------MESKGGLKKKSS-----SN-------------SRFYEAPLGYSIEDVRPHGGIEKFRTAAYSNCV----------------…	Arabidopsis_thaliana ----------------------------------------------------------------ATGGAG------ACTAAAGGTGGTAAAAAGAAGTCTAGTAATAGTAGTAGTAGGGACAGTCTTTTCTTCGAAGCTCCTCTTCGTTAC------------------------AGCATTGAAGACGTTAGACCAAACGGTGGAATCAAGAAATTCAGATCTGCTGCTTACTCAAACATCACTGGAAAACCATCCTGA--------------------------------------------------------------- Landoltia_punctata ------------------------------------…	Arabidopsis_thaliana -------------------------METKGGKKKSSNS--SSRDSLFFEAPLRYSIEDVRPNGGIKKFRSAAYSNITGKPS Landoltia_punctata -------------------------MEPKGGKKKSSR-----ASSPDYEVPLGYSIEDVRPSGGIKKFHSAAYSNCTRRPS Amborella_trichopoda -------------------------MESKGGLKKKSS-----SNSRFYEAPLGYSIEDVRPHGGIEKFRTAAYSNCVRKPS Daucus_carota -------------------------MESKGGKKKS-------SSRTFYEAPLGYSIEDVRPHGGIKKFRSAAYSNFAR…	Arabidopsis_thaliana ---------------------------------------------------------------------------ATGGAGACTAAAGGTGGTAAAAAGAAGTCTAGTAATAGT------AGTAGTAGGGACAGTCTTTTCTTCGAAGCTCCTCTTCGTTACAGCATTGAAGACGTTAGACCAAACGGTGGAATCAAGAAATTCAGATCTGCTGCTTACTCAAACATCACTGGAAAACCATCCTGA Landoltia_punctata ---------------------------------------------------------------------------ATGGAGCCCAAAGGCGGCAAAAAGAAATCTAGCCGC-…	GAQZ01013640;GAQZ01013641;XM_006845378;XM_017378604;GEWR01055073;GEWR01076392;GEWR01076390;GCKF01038022;XM_010906292;GAEL01008897;DK936586;DK937417;DK936925;DK937600;DK937170;DK937590;DK937688;DK937884;DK937219;DK938039;DK937833;DK938112;DK938141;DK938181;DK938680;DK938940;DK939119;DK938866;DK938886;DK939882;DK939780;DK939908;DK940013;DK940505;DK939998;DK941018;DK940932;DK940393;DK941471;DK939509…
		AT5G15950	Arabidopsis_thaliana ------------------------MMESKAGNKKSS-----SNSSLC--------------------YEAPLGYSIEDVRPFGGIKKFKSSVYSNCA---------------------KRPS Epipremnum_aureum -------------------------MESKGGKKKSC-----SNSSFD--------------------YEVPLGYSIEDVRPNGGIEKFHSAAYSNCV---------------------RKPS Amborella_trichopoda -------------------------MESKGGLKKKS-----SSNSRF--------------------YEAPLGYSIEDVRPHGGIEKFRTAAY…	Arabidopsis_thaliana ------------------------------------------------------------------------ATGATGGAATCGA---------------AAGCTGGTAATAAGAAGTCAAGCAGCAATAGTTCCTTATGTTACGAAGCACCCCTTGG------------------------TTACAGCATTGAAGACGTTCGTCCTTTCGGTGGAATCAAGAAATTCAAATCTTCTGTCTACTCCAACTGCGCTAAGAGGCCTTCCTGA--------------------------------------------------------------- Epipremnum_aureum --------------------------…	Arabidopsis_thaliana ------------------------MMESKAGNKKSS-----SNSSLCYEAPLGYSIEDVRPFGGIKKFKSSVYSNCAKRPS Epipremnum_aureum -------------------------MESKGGKKKSC-----SNSSFDYEVPLGYSIEDVRPNGGIEKFHSAAYSNCVRKPS Amborella_trichopoda -------------------------MESKGGLKKKS-----SSNSRFYEAPLGYSIEDVRPHGGIEKFRTAAYSNCVRKPS Daucus_carota -------------------------MESKGGKKKSS-------SRTFYEAPLGYSIEDVRPHGGIKKFRSAAYSNFARK…	Arabidopsis_thaliana ------------------------------------------------------------------------ATGATGGAATCGAAAGCTGGTAATAAGAAGTCAAGC---------------AGCAATAGTTCCTTATGTTACGAAGCACCCCTTGGTTACAGCATTGAAGACGTTCGTCCTTTCGGTGGAATCAAGAAATTCAAATCTTCTGTCTACTCCAACTGCGCTAAGAGGCCTTCCTGA Epipremnum_aureum ---------------------------------------------------------------------------ATGGAGTCCAAAGGTGGCAAAAAGAAATCCTGT-----…	GEMW01027657;XM_006845378;XM_017378605;GEWR01055073;GEWR01076392;GEWR01076390;GCKF01038022;GBGL01044651;GBGM01025050;GAEL01008897;DY666523;GBCY01016239;FX896315;GBLK01012764;GAVZ01048669;GBEZ01007989;GBEZ01009675;GBSL01049773;GACF01099234;XM_011653066;BJ939592;BY886556;EX919126;GBJW01049733;GAAY01001845;JG721451;FG418283;FG422532;BF638700;DC652883;DC653452;DC654053;DC656452;XM_001775116;FS614182;…
	O. sativa	LOC_Os02g39790	Oryza_sativa -------------------------MESKGGKKKSSS----SRSSLMYEAPLGYSIEDLRPAGGI-KKFRSAAYSNCARKPS--------------------- Epipremnum_aureum -------------------------MESKGGKKKSC-----SNSSFDYEVPLGYSIEDVRPNGGI-EKFHSAAYSNCVRKPS--------------------- Amborella_trichopoda -------------------------MESKGGLKKKS-----SSNSRFYEAPLGYSIEDVRPHGGI-EKFRTAAYSNCVRKPS--------------------- Daucus_carota ---------------------…	Oryza_sativa ---------------------------------------------------------------------------ATGGAGTCCAAGGGTGGCAAAAAGAAGTCTAGCAGTAGTCGTTCCTCCCTGATGTACGAAGCTCCCCTCGGCTACAGCATTGAGGACCTCCGACCTGCCGGCGGC---ATCAAGAAGTTCCGCTCTGCTGCTTACTCCAACTGCGCGAGGAAGCCCTCTTGA--------------------------------------------------------------- Epipremnum_aureum -------------------------------------------------------------------…	Oryza_sativa -------------------------MESKGGKKKSSS----SRSSLMYEAPLGYSIEDLRPAGGIKKFRSAAYSNCARKPS----- Epipremnum_aureum -------------------------MESKGGKKKSC-----SNSSFDYEVPLGYSIEDVRPNGGIEKFHSAAYSNCVRKPS----- Amborella_trichopoda -------------------------MESKGGLKKKS-----SSNSRFYEAPLGYSIEDVRPHGGIEKFRTAAYSNCVRKPS----- Daucus_carota -------------------------------------METKAAISVQYEAPLGYCIEDIRPNGGIQKFRSAA…	Oryza_sativa ---------------------------------------------------------------------------ATGGAGTCCAAGGGTGGCAAAAAGAAGTCTAGCAGT------------AGTCGTTCCTCCCTGATGTACGAAGCTCCCCTCGGCTACAGCATTGAGGACCTCCGACCTGCCGGCGGCATCAAGAAGTTCCGCTCTGCTGCTTACTCCAACTGCGCGAGGAAGCCCTCT---------------TGA Epipremnum_aureum ---------------------------------------------------------------------------ATGGAGTCCAAAGGTGGCAAAAAGAAATCCT…	GEMW01027657;XM_006845378;XM_017398895;GEWR01055073;GEWR01076392;GEWR01076390;GCKF01038022;XM_008796166;GAEL01008897;GO665394;FX741320;GBCY01016239;JW708389;GAVZ01048669;GAPD01041646;GCUV01018602;GBSL01049773;GACF01099234;XM_011653066;BJ939592;BY886556;GBCR01084220;GBCR01084221;GAAY01005866;JG721451;FG397874;FG397474;FG443712;EG975680;EG977899;EG978110;EG978831;EG985516;EG985948;EG986327;EG987199…
		LOC_Os04g42090	Oryza_sativa -------------------------MESKGGKKKS-----SSSRSLMYEAPLGYSIEDVRPAGGVKKFQSAAYSNC---------------------AKKPS Epipremnum_aureum -------------------------MESKGGKKKS-----CSNSSFDYEVPLGYSIEDVRPNGGIEKFHSAAYSNC---------------------VRKPS Amborella_trichopoda -------------------------MESKGGLKKK-----SSSNSRFYEAPLGYSIEDVRPHGGIEKFRTAAYSNC---------------------VRKPS Daucus_carota ------------------------…	Oryza_sativa ---------------------------------------------------------------------------ATGGAGTCAAAGGGTGGCA---------------AAAAGAAGTCTAGCAGTAGTCGTTCCTTGATGTATGAAGCTCCCCTTGGCTACAGCATTGAGGACGTTCGACCTGCCGGAGGCGTGAAGAAGTTCCAGTCTGCTGCTTACTCCAACTGCGCGAAGAAGCCATCCTGA--------------------------------------------------------------- Epipremnum_aureum ----------------------------------------------------------…	Oryza_sativa -------------------------MESKGGKKKS-----SSSRSLMYEAPLGYSIEDVRPAGGVKKFQSAAYSNCAKKPS Epipremnum_aureum -------------------------MESKGGKKKS-----CSNSSFDYEVPLGYSIEDVRPNGGIEKFHSAAYSNCVRKPS Amborella_trichopoda -------------------------MESKGGLKKK-----SSSNSRFYEAPLGYSIEDVRPHGGIEKFRTAAYSNCVRKPS Daucus_carota -------------------------------------METKAAISVQYEAPLGYCIEDIRPNGGIQKFRSAAYSDCARKPS Ilex_…	Oryza_sativa ---------------------------------------------------------------------------ATGGAGTCAAAGGGTGGCAAAAAGAAGTCT---------------AGCAGTAGTCGTTCCTTGATGTATGAAGCTCCCCTTGGCTACAGCATTGAGGACGTTCGACCTGCCGGAGGCGTGAAGAAGTTCCAGTCTGCTGCTTACTCCAACTGCGCGAAGAAGCCATCCTGA Epipremnum_aureum ---------------------------------------------------------------------------ATGGAGTCCAAAGGTGGCAAAAAGAAATCC---------------T…	GEMW01027657;XM_006845378;XM_017398895;GEWR01055073;GEWR01076392;GEWR01076390;GCKF01038022;GBGK01013588;GBGL01047524;GAEL01008897;DK936586;DK937417;DK936925;DK937600;DK937170;DK937590;DK937688;DK937884;DK937219;DK938039;DK937833;DK938112;DK938141;DK938181;DK938680;DK938940;DK939119;DK938866;DK938886;DK939882;DK939780;DK939908;DK940013;DK940505;DK939998;DK941018;DK940932;DK940393;DK941471;DK939509…
		LOC_Os09g25620	Oryza_sativa -----------------MESKGGKKKS------SSSSSMYEAPLGYKIEDVRPAGGIKKFQSAAYSNCA---------------------RKPS Posidonia_oceanica -----------------MESKRGKMSS------SSRSLQYEAPLGYGIEDVRPNGGIKKFQSAAYSNCV---------------------RKPS Amborella_trichopoda -----------------MESKGGLKKK-----SSSNSRFYEAPLGYSIEDVRPHGGIEKFRTAAYSNCV---------------------RKPS Daucus_carota -----------------------------METKAAISVQYEAPLGYC…	Oryza_sativa ---------------------------------------ATGGAGTCAAAAGGTGGCAAAAAGAAGTCTAGCAGTAGTAGTTCCATGTACGAAGCTCCCCTAGGCTACAAGATTGAGGACGTTCGCCCAGCCGGAGGAATCAAGAAGTTCCAGTCTGCTGCTTACTCCAACTGCGCTCGCAAGCCATCCTGA--------------------------------------------------------------- Posidonia_oceanica ---------------------------------ATGGAGTCAAAACG------TGGTAAGATGAGTTCCAGTAGTAGATCATTACAATACGAAGCTCCCCTTGGCTATGGT…	Oryza_sativa -MESKGGKKKS------SSSSSMYEAPLGYKIEDVRPAGGIKKFQSAAYSNCARKPS Posidonia_oceanica -MESKRGKMS------SSSRSLQYEAPLGYGIEDVRPNGGIKKFQSAAYSNCVRKPS Amborella_trichopoda -MESKGGLKKK-----SSSNSRFYEAPLGYSIEDVRPHGGIEKFRTAAYSNCVRKPS Daucus_carota -------------METKAAISVQYEAPLGYCIEDIRPNGGIQKFRSAAYSDCARKPS Ilex_paraguariensis -MESKGGKKKS-----SSSKSLFYEAPLGYSIEDLRPHGGIKKFRSAAYSNCVRKPS Phoenix_dactylifera -M…	Oryza_sativa ---ATGGAGTCAAAAGGTGGCAAAAAGAAGTCT------------------AGCAGTAGTAGTTCCATGTACGAAGCTCCCCTAGGCTACAAGATTGAGGACGTTCGCCCAGCCGGAGGAATCAAGAAGTTCCAGTCTGCTGCTTACTCCAACTGCGCTCGCAAGCCATCCTGA Posidonia_oceanica ---ATGGAGTCAAAACGTGGTAAGATGAGT------------------TCCAGTAGTAGATCATTACAATACGAAGCTCCCCTTGGCTATGGTATTGAGGATGTTCGACCAAACGGAGGAATCAAGAAGTTCCAGTCTGCTGCTTACTCCAACTGCGTGAGGAAGCCATCCTGA Amborella_trichop…	GEMD01016928;XM_006845378;XM_017398895;GEWR01055073;GEWR01076392;GEWR01076390;GCKF01038022;XM_008796166;GAEL01008897;EL382510;EL385766;EL386132;EL388538;EL395533;XM_010494154;GBCY01016239;JW708389;GAVZ01048669;GBSL01049773;GACF01028404;GACF01028406;GACF01028405;GANF01022998;GANF01037738;BJ939592;BY886556;EX919126;GBCR01084220;GBCR01084221;GAAY01005866;FG418283;FG422532;FD382214;FD381875;FD382298;…
	S. lycopersicum	Solyc01g010050.2	Solanum_lycopersicum -----------------MESKGGKKS-------SSK-S--------------------SLYEAPLGYSIEDVRPNGGIK-KFRSAAYSNCA---------------------RKPS Posidonia_oceanica -----------------MESKRGKMS------SSSR-S--------------------LQYEAPLGYGIEDVRPNGGIK-KFQSAAYSNCV---------------------RKPS Amborella_trichopoda -----------------MESKGGLKKK-----SSSN-S--------------------RFYEAPLGYSIEDVRPHGGIE-KFRTAAYSNCV-------------…	Solanum_lycopersicum ------------------------------------------ATGGAGTCTAAAGGTGGGAAGAAGTCTAGTAGTAAATCCTCACT---------CTATGAAGCACCCCTTGGCT---------------------------------------------------ACAGTATTGAAGACGTTAGACCAAACGGTGGAATCAA---GAAGTTCAGATCTGCTGCTTACTCTAACTGCGCTCGCAAACCTTCCTGA--------------------------------------------------------------- Posidonia_oceanica ------------------------------------ATGG…	Solanum_lycopersicum -MESKGGKKS-------SSKSSLYEAPLGYSIEDVRPNGGIKKFRSAAYSNCARKPS Posidonia_oceanica -MESKRGKMS------SSSRSLQYEAPLGYGIEDVRPNGGIKKFQSAAYSNCVRKPS Amborella_trichopoda -MESKGGLKKK-----SSSNSRFYEAPLGYSIEDVRPHGGIEKFRTAAYSNCVRKPS Daucus_carota -MESKGGKKK-S------SSRTFYEAPLGYSIEDVRPHGGIKKFRSAAYSNFARKPS Ilex_paraguariensis -MESKGGKKKSS-----SSKSLFYEAPLGYSIEDLRPHGGIKKFRSAAYSNCVRKPS Elaeis_guineen…	Solanum_lycopersicum ---ATGGAGTCTAAAGGTGGGAAGAAGTCT---------------------AGTAGTAAATCCTCACTCTATGAAGCACCCCTTGGCTACAGTATTGAAGACGTTAGACCAAACGGTGGAATCAAGAAGTTCAGATCTGCTGCTTACTCTAACTGCGCTCGCAAACCTTCCTGA Posidonia_oceanica ---ATGGAGTCAAAACGTGGTAAGATGAGT------------------TCCAGTAGTAGATCATTACAATACGAAGCTCCCCTTGGCTATGGTATTGAGGATGTTCGACCAAACGGAGGAATCAAGAAGTTCCAGTCTGCTGCTTACTCCAACTGCGTGAGGAAGCCATCCTGA Amborella…	GEMD01016928;XM_006845378;XM_017378604;GEWR01055073;GEWR01076392;GEWR01076390;GCKF01038022;XM_010906292;GAEL01008897;EL382510;EL385766;EL386132;EL388538;EL395533;GASZ01007432;GEVI01001343;GEVI01026053;GEVK01006300;GEVK01017828;GEVK01025770;GEVL01004766;GEVL01024574;GEVM01019976;GBCY01016239;JW708389;GAVZ01048669;GBEZ01007989;GBEZ01009675;GBSL01049773;GACF01028404;GACF01028406;GACF01028405;XM_0116…
	P. trichocarpa	POPTR_0004s10660	Populus_trichocarpa -------------------------MESKGGKKSSS---SSS-------------SKSLLYEAPLGYSIEDIRPAGGIK-KFRSAAYSNC---------------------VRKPS Posidonia_oceanica -------------------------MESKRGKMSS------S-------------SRSLQYEAPLGYGIEDVRPNGGIK-KFQSAAYSNC---------------------VRKPS Amborella_trichopoda -------------------------MESKGGLKKKS-----S-------------SNSRFYEAPLGYSIEDVRPHGGIE-KFRTAAYSNC---------------…	Populus_trichocarpa -------------------------------------------------------------------ATGGAGTCTAAAGGTGG------CAAGAAGTCTAGTAGTAGTAGTAGTAGTAAATCCTTATTGTACGAAGCACCTCTCGG------------------------CTACAGCATTGAAGACATCAGACCTGCCGGTGGAATC---AAGAAGTTCCGATCTGCTGCTTACTCCAACTGCGTTCGGAAGCCATCCTGA--------------------------------------------------------------- Posidonia_oceanica ----------------------------------…	Populus_trichocarpa -------------------------MESKGGKKSS-S--SSSSKSLLYEAPLGYSIEDIRPAGGIKKFRSAAYSNCVRKPS Posidonia_oceanica -------------------------MESKRGKMS------SSSRSLQYEAPLGYGIEDVRPNGGIKKFQSAAYSNCVRKPS Amborella_trichopoda -------------------------MESKGGLKKK-----SSSNSRFYEAPLGYSIEDVRPHGGIEKFRTAAYSNCVRKPS Daucus_carota -------------------------MESKGGKKKS-------SSRTFYEAPLGYSIEDVRPHGGIKKFRSAAYSNFARK…	Populus_trichocarpa ---------------------------------------------------------------------------ATGGAGTCTAAAGGTGGCAAGAAGTCTAGT---AGT------AGTAGTAGTAGTAAATCCTTATTGTACGAAGCACCTCTCGGCTACAGCATTGAAGACATCAGACCTGCCGGTGGAATCAAGAAGTTCCGATCTGCTGCTTACTCCAACTGCGTTCGGAAGCCATCCTGA Posidonia_oceanica ---------------------------------------------------------------------------ATGGAGTCAAAACGTGGTAAGATGAGT-----------…	GEMD01016928;XM_006845378;XM_017378605;GEWR01055073;GEWR01076392;GEWR01076390;GCKF01038022;GBGK01013588;GBGL01047524;GAEL01008897;GEFW01033113;XM_010455443;GBCY01016239;FX896315;GBLK01012764;GAVZ01048669;XM_002957643;GE250262;GE257776;GBEZ01007989;GBEZ01009675;GBSL01049773;GACF01028404;GACF01028406;GACF01028405;GANF01022998;GANF01037738;BJ939592;BY886556;EX919126;GBJW01049733;GAAY01005866;JG72145…
		POPTR_0010s14390	Populus_trichocarpa --------------------------MESKGGKKKSS-----S-------------SKTLFYEAPLGYSIEDIRPNGGIK-KFRSAAYSNC---------------------ARKPS------ Epipremnum_aureum --------------------------MESKGGKKKSC-----S-------------NSSFDYEVPLGYSIEDVRPNGGIE-KFHSAAYSNC---------------------VRKPS------ Amborella_trichopoda --------------------------MESKGGLKKKS-----S-------------SNSRFYEAPLGYSIEDVRPHGGIE-KFRTAAYSNC-…	Populus_trichocarpa ---------------------------------------------------------------------------ATGGAGTCAAAAGGTGGGAAGAAAAAGTCCAGTAGTAGTAAAACCTTATTCTACGAAGCTCCCCTTGGTT------------------------ACAGCATCGAAGACATTCGACCGAACGGTGGAATC---AAGAAGTTCAGATCAGCTGCCTACTCCAACTGCGCTCGCAAGCCATCCTGA--------------------------------------------------------------- Epipremnum_aureum ---------------------------------------…	Populus_trichocarpa -------------------------MESKGGKKKSS-----SSKTLFYEAPLGYSIEDIRPNGGIKKFRSAAYSNCARKPS------ Epipremnum_aureum -------------------------MESKGGKKKSC-----SNSSFDYEVPLGYSIEDVRPNGGIEKFHSAAYSNCVRKPS------ Amborella_trichopoda -------------------------MESKGGLKKKS-----SSNSRFYEAPLGYSIEDVRPHGGIEKFRTAAYSNCVRKPS------ Daucus_carota -------------------------MESKGGKKK-------SSSRTFYEAPLGYSIEDVRPH…	Populus_trichocarpa ---------------------------------------------------------------------------ATGGAGTCAAAAGGTGGGAAGAAAAAGTCCAGT---------------AGTAGTAAAACCTTATTCTACGAAGCTCCCCTTGGTTACAGCATCGAAGACATTCGACCGAACGGTGGAATCAAGAAGTTCAGATCAGCTGCCTACTCCAACTGCGCTCGCAAGCCATCC------------------TGA Epipremnum_aureum ---------------------------------------------------------------------------ATGGAGTCCAAAGGTGGCAAA…	GEMW01027657;XM_006845378;XM_017378605;GEWR01055073;GEWR01076392;GEWR01076390;GCKF01038022;GBGK01013588;GBGL01047524;GAEL01008897;DK936586;DK937417;DK936925;DK937600;DK937170;DK937590;DK937688;DK937884;DK937219;DK938039;DK937833;DK938112;DK938141;DK938181;DK938680;DK938940;DK939119;DK938866;DK938886;DK939882;DK939780;DK939908;DK940013;DK940505;DK939998;DK941018;DK940932;DK940393;DK941471;DK939509…
		POPTR_0017s14280	Populus_trichocarpa -------------------------MESKGGKKKSS-----SSKSLCYEAPLGYSIEDLRPAGGWWNQEVQICCILQRE-------FEV---NRSVFPLAFHCATGFLILCHVYLCSAFENHPEIFQVLT Zantedeschia_aethiopica -------------------------MESKGGLKKSG-----SSRLLQYEAPLGYSIEDVRPNGGIKKFRSAAYSNVRKI-------PLE---EKG----------------------------------- Amborella_trichopoda -------------------------MESKGGLKKKS-----SSNSRFYEAPLGYSIEDVRPHGGIEKFRTAA…	Populus_trichocarpa ---------------------------------------------------------------------------ATGGAG---------------TCTAAAGGTGGCAAGAAGAAGTCTAGTAGTAGTAAATCCTTATGTTACGAAGCTCCCCTCGGTTACAGCATTGAAGACCTCAGACCTGCTGGTGGCTGGTGGAATCAAGAAGTTCAGATCTGCTGCATACTCCAACGTGAGTTTGAAGTTAATCGATCTGTTTTTCCTTTGGCATTTCATTGTGCGACTGGTTTCCTAATCTTGTGTCATGTTTATTTGTGCAGTGCGTTCGAAAACCATCCTGAGATTTTCCAAGTGTTGACATAA Zantedeschia_ae…	Populus_trichocarpa -------------------------MESKGGKKKSS-----SSKSLCYEAPLGYSIEDLRPAGGWWNQEVQICCILQREFEV---NRSVFPLAFHCATGFLILCHVYLCSAFENHPEIFQVLT Zantedeschia_aethiopica -------------------------MESKGGLKKSG-----SSRLLQYEAPLGYSIEDVRPNGGIKKFRSAAYSNVRKIPLE---EKG----------------------------------- Amborella_trichopoda -------------------------MESKGGLKKKS-----SSNSRFYEAPLGYSIEDVRPHGGIEKFRTAAYSNCVRKPS-----…	Populus_trichocarpa ---------------------------------------------------------------------------ATGGAGTCTAAAGGTGGCAAGAAGAAGTCTAGT---------------AGTAGTAAATCCTTATGTTACGAAGCTCCCCTCGGTTACAGCATTGAAGACCTCAGACCTGCTGGTGGCTGGTGGAATCAAGAAGTTCAGATCTGCTGCATACTCCAACGTGAGTTTGAAGTT---------AATCGATCTGTTTTTCCTTTGGCATTTCATTGTGCGACTGGTTTCCTAATCTTGTGTCATGTTTATTTGTGCAGTGCGTTCGAAAACCATCCTGAGATTTTCCAAGTGTTGACATAA Zanted…	AJ700237;AJ702020;AJ703633;XM_006845378;XM_017378605;GEWR01055073;GEWR01076392;GEWR01076390;GCHU01014906;XM_010930896;GFBB01001322;CO553256;DY658269;DY658552;DY659857;DY659867;DY660335;DY659966;DY660480;DY662813;DY664142;DY665122;DY664949;DY666632;DY666535;XM_002871648;FX896315;GBLK01012764;GAVZ01048669;GBSL01049773;GACF01028404;GACF01028406;GACF01028405;GANF01022998;GANF01037738;GEWW01000853;EX9…
		POPTR_0018s11040	Populus_trichocarpa -------------------------METKGGKKKSSSSSS--S-------------NSVQYEVPLGYSIEDVRPNGGI-EKFRSAAYSNC---------------------VRMPS Epipremnum_aureum -------------------------MESKGGKKKSCS-----N-------------SSFDYEVPLGYSIEDVRPNGGI-EKFHSAAYSNC---------------------VRKPS Amborella_trichopoda -------------------------MESKGGLKKKSS-----S-------------NSRFYEAPLGYSIEDVRPHGGI-EKFRTAAYSNC----------------…	Populus_trichocarpa ---------------------------------------------------------------------------ATGGAGACAAAAGGAGGCAA------AAAGAAGTCTAGTAGTAGTAGTAGTAGTAATTCAGTTCAATACGAAGTCCCTCTTGGTT------------------------ACAGCATTGAAGACGTTCGTCCAAACGGTGGC---ATTGAAAAGTTCCGATCTGCTGCTTACTCCAACTGCGTGAGGATGCCATCCTGA--------------------------------------------------------------- Epipremnum_aureum ------------------------…	Populus_trichocarpa -------------------------METKGGKKKSSSSSS--SNSVQYEVPLGYSIEDVRPNGGIEKFRSAAYSNCVRMPS Epipremnum_aureum -------------------------MESKGGKKKSCS-----NSSFDYEVPLGYSIEDVRPNGGIEKFHSAAYSNCVRKPS Amborella_trichopoda -------------------------MESKGGLKKKSS-----SNSRFYEAPLGYSIEDVRPHGGIEKFRTAAYSNCVRKPS Daucus_carota -------------------------------------METKAAISVQYEAPLGYCIEDIRPNGGIQKFRSAAYSDCARKP…	Populus_trichocarpa ---------------------------------------------------------------------------ATGGAGACAAAAGGAGGCAAAAAGAAGTCTAGTAGTAGTAGTAGT------AGTAATTCAGTTCAATACGAAGTCCCTCTTGGTTACAGCATTGAAGACGTTCGTCCAAACGGTGGCATTGAAAAGTTCCGATCTGCTGCTTACTCCAACTGCGTGAGGATGCCATCCTGA Epipremnum_aureum ---------------------------------------------------------------------------ATGGAGTCCAAAGGTGGCAAAAAGAAATCCTGTAGT---…	GEMW01027657;XM_006845378;XM_017398895;GEWR01055073;GEWR01076392;GEWR01076390;GCKF01038022;XM_010906292;GFBB01001322;DK936586;DK937417;DK936925;DK937600;DK937170;DK937590;DK937688;DK937884;DK937219;DK938039;DK937833;DK938112;DK938141;DK938181;DK938680;DK938940;DK939119;DK938866;DK938886;DK939882;DK939780;DK939908;DK940013;DK940505;DK939998;DK941018;DK940932;DK940393;DK941471;DK939509;DK941292;DK9…
HG4	A. thaliana	AT4G25670	Arabidopsis_thaliana ---MGESKGCGNVGRMI-SKNKSANSYNLSLQLSPVVSFWDCIVRTMRYSYIPEWV Epipremnum_aureum ---MGSSVGCEKLGEET--RNESINAYHFSLLLSPVISVWDCIVRKMRYSFRPEWV Ilex_paraguariensis ---MGKCKGCGKLGRML-LKDGYVSAYHFSLLLCPVVSVWECIVRKMRYSFRPECV Cocos_nucifera ---MGGSMGCGKLGKNA-IPNESVRVYHFSLLLSPVVSVWDCIFRKMRYSFRPEWV Allium_cepa -------MGYENSGNQL-KRTASIKAFNFSLMLSPLVSFWDCIVRKMRYSFRPEWV Atractylodes_lancea ---MSKCM…	Arabidopsis_thaliana ---------ATGGGCGAGTCTAAGGGGTGCGGGAATGTT---GGACGAATGATTTCGAAGAATAAGTCTGCGAATTCTTATAACCTCTCTCTTCAGTTGTCTCCTGTTGTTTCTTTCTGGGATTGTATTGTCCGCACCATGAGGTATTCCTATATACCAGAGTGGGTGTAG Epipremnum_aureum ---------ATGGGGAGCTCGGTGGGATGTG---AGAAG---TTAGGAGAAGAAACCAGAAATGAATCTATCAATGCCTATCATTTCTCCCTCTTGCTTTCTCCTGTGATTTCTGTGTGGGATTGTATCGTCCGTAAAATGAGATACTCCTTCAGGCCAGAGTGGGTGTAG Ilex_paraguarien…	Arabidopsis_thaliana ---MGESKGCGNVGRMI-SKNKSANSYNLSLQLSPVVSFWDCIVRTMRYSYIPEWV Epipremnum_aureum ---MGSSVGCEKLGEET--RNESINAYHFSLLLSPVISVWDCIVRKMRYSFRPEWV Ilex_paraguariensis ---MGKCKGCGKLGRML-LKDGYVSAYHFSLLLCPVVSVWECIVRKMRYSFRPECV Cocos_nucifera ---MGGSMGCGKLGKNA-IPNESVRVYHFSLLLSPVVSVWDCIFRKMRYSFRPEWV Allium_cepa -------MGYENSGNQL-KRTASIKAFNFSLMLSPLVSFWDCIVRKMRYSFRPEWV Atractylodes_lancea ---MSKCM…	Arabidopsis_thaliana ---------ATGGGCGAGTCTAAGGGGTGCGGGAATGTTGGACGAATGATT---TCGAAGAATAAGTCTGCGAATTCTTATAACCTCTCTCTTCAGTTGTCTCCTGTTGTTTCTTTCTGGGATTGTATTGTCCGCACCATGAGGTATTCCTATATACCAGAGTGGGTGTAG Epipremnum_aureum ---------ATGGGGAGCTCGGTGGGATGTGAGAAGTTAGGAGAAGAAACC------AGAAATGAATCTATCAATGCCTATCATTTCTCCCTCTTGCTTTCTCCTGTGATTTCTGTGTGGGATTGTATCGTCCGTAAAATGAGATACTCCTTCAGGCCAGAGTGGGTGTAG Ilex_paraguarien…	GEMW01012621;GEWR01027016;GABT01010189;GABT01010188;GABT01010186;GABT01010185;GABT01017803;GBGK01006373;GBGL01044749;GBGM01012910;GBGM01013806;GBGM01018452;GBGM01018757;GBGM01033558;JZ534133;CF438755;GAAN01008380;GAAN01008379;GAAN01008381;GAAO01016084;GBGJ01083621;GBJZ01160037;GBJZ01160038;GBRN01011242;GBRO01017793;GBRO01017791;GBRO01017792;GBRQ01013470;GBRQ01013472;GBRQ01013471;GBRQ01016030;GBRQ…
		AT4G25690	Arabidopsis_thaliana ------MQKMGESTGCGKGGLMI-PNHKSANSYNLSLELSLVDSVWDCNVRTMRYSYIPEWL Anthurium_amnicola ---------MGSCVGCEKFGEKA-MRDASSNAYHFSLLLSPVISVWDCIVRKMRYSFRPEWV Ilex_paraguariensis ---------MGKCKGCGKLGRML-LKDGYVSAYHFSLLLCPVVSVWECIVRKMRYSFRPECV Cocos_nucifera ---------MGGSMGCGKLGKNA-IPNESVRVYHFSLLLSPVVSVWDCIFRKMRYSFRPEWV Allium_fistulosum -------------MGYENSGNQL-KRTASVKAFNFSLMLSPLVSFWDCIVRKMR…	Arabidopsis_thaliana ------------------ATGCAGAAAATGGGAGAGTCTACGGGGTGTGGGAAAGGAGGACTAATGA---TTCCAAATCATAAGTCTGCTAATTCTTATAACCTCTCCCTTGAGTTGTCTCTTGTTGACTCTGTTTGGGATTGTAATGTTCGGACCATGAGGTATTCCTATATACCTGAGTGGTTGTAG Anthurium_amnicola ---------------------------ATGGGGAGCTGTGTGGGGTGTGAGAAGTTTGGGGAAAAAG---CCATGAGAGATGCATCCAGCAATGCCTATCATTTCTCTCTCCTTCTTTCTCCTGTCATTTCTGTTTGGGATTGCATTGTCCGCAAGATGAGATATTCCT…	Arabidopsis_thaliana ------MQKMGESTGCGKGGLMI-PNHKSANSYNLSLELSLVDSVWDCNVRTMRYSYIPEWL Anthurium_amnicola ---------MGSCVGCEKFGEKA-MRDASSNAYHFSLLLSPVISVWDCIVRKMRYSFRPEWV Ilex_paraguariensis ---------MGKCKGCGKLGRML-LKDGYVSAYHFSLLLCPVVSVWECIVRKMRYSFRPECV Cocos_nucifera ---------MGGSMGCGKLGKNA-IPNESVRVYHFSLLLSPVVSVWDCIFRKMRYSFRPEWV Allium_fistulosum -------------MGYENSGNQL-KRTASVKAFNFSLMLSPLVSFWDCIVRKMR…	Arabidopsis_thaliana ------------------ATGCAGAAAATGGGAGAGTCTACGGGGTGTGGGAAAGGAGGACTAATGATT---CCAAATCATAAGTCTGCTAATTCTTATAACCTCTCCCTTGAGTTGTCTCTTGTTGACTCTGTTTGGGATTGTAATGTTCGGACCATGAGGTATTCCTATATACCTGAGTGGTTGTAG Anthurium_amnicola ---------------------------ATGGGGAGCTGTGTGGGGTGTGAGAAGTTTGGGGAAAAAGCC---ATGAGAGATGCATCCAGCAATGCCTATCATTTCTCTCTCCTTCTTTCTCCTGTCATTTCTGTTTGGGATTGCATTGTCCGCAAGATGAGATATTCCT…	GDJX01023009;GEWR01027016;GABT01010189;GABT01010188;GABT01010186;GABT01010185;GABT01017803;GBGK01006373;GBGL01044749;GBGM01012910;GBGM01013806;GBGM01018452;GBGM01018757;GBGM01033558;JZ534133;FX559937;DY948270;GEYX01034710;GAVZ01053809;GACF01021331;GACF01021330;GACF01021332;GACF01021333;GACF01021335;GANF01007454;GANF01023553;GANF01026995;GANF01043121;GANF01053628;GANG01013808;GANG01018254;GANG0104…
		AT5G52550	Arabidopsis_thaliana ---------MGEVKGCWKLGRMLS-KDNSANSYNVSLLLSPVVSVWDCIVRKMRYTYIPEWV Anthurium_amnicola ---------MGSCVGCEKFGEKAM-RDASSNAYHFSLLLSPVISVWDCIVRKMRYSFRPEWV Ilex_paraguariensis ---------MGKCKGCGKLGRMLL-KDGYVSAYHFSLLLCPVVSVWECIVRKMRYSFRPECV Cocos_nucifera ---------MGGSMGCGKLGKNAI-PNESVRVYHFSLLLSPVVSVWDCIFRKMRYSFRPEWV Allium_fistulosum -------------MGYENSGNQLK-RTASVKAFNFSLMLSPLVSFWDCIVRKMR…	Arabidopsis_thaliana ---------------------------ATGGGAGAAGTTAAGGGATGTTGGAAATTAGGACGAAT---GCTTTCAAAGGATAACTCTGCAAACTCCTACAACGTCTCCCTTCTCTTATCTCCTGTTGTTTCTGTTTGGGATTGTATTGTCCGTAAAATGAGGTATACCTACATACCTGAGTGGGTGTAG Anthurium_amnicola ---------------------------ATGGGGAGCTGTGTGGGGTGTGAGAAGTTTGGGGAAAA---AGCCATGAGAGATGCATCCAGCAATGCCTATCATTTCTCTCTCCTTCTTTCTCCTGTCATTTCTGTTTGGGATTGCATTGTCCGCAAGATGAGATATTCCT…	Arabidopsis_thaliana ---------MGEVKGCWKLGRMLS-KDNSANSYNVSLLLSPVVSVWDCIVRKMRYTYIPEWV Anthurium_amnicola ---------MGSCVGCEKFGEKAM-RDASSNAYHFSLLLSPVISVWDCIVRKMRYSFRPEWV Ilex_paraguariensis ---------MGKCKGCGKLGRMLL-KDGYVSAYHFSLLLCPVVSVWECIVRKMRYSFRPECV Cocos_nucifera ---------MGGSMGCGKLGKNAI-PNESVRVYHFSLLLSPVVSVWDCIFRKMRYSFRPEWV Allium_fistulosum -------------MGYENSGNQLK-RTASVKAFNFSLMLSPLVSFWDCIVRKMR…	Arabidopsis_thaliana ---------------------------ATGGGAGAAGTTAAGGGATGTTGGAAATTAGGACGAATGCTTTCA---AAGGATAACTCTGCAAACTCCTACAACGTCTCCCTTCTCTTATCTCCTGTTGTTTCTGTTTGGGATTGTATTGTCCGTAAAATGAGGTATACCTACATACCTGAGTGGGTGTAG Anthurium_amnicola ---------------------------ATGGGGAGCTGTGTGGGGTGTGAGAAGTTTGGGGAAAAAGCCATG---AGAGATGCATCCAGCAATGCCTATCATTTCTCTCTCCTTCTTTCTCCTGTCATTTCTGTTTGGGATTGCATTGTCCGCAAGATGAGATATTCCT…	GDJX01023009;GEWR01027016;GABT01010189;GABT01010188;GABT01010186;GABT01010185;GABT01017803;GBGK01006373;GBGL01044749;GBGM01012910;GBGM01013806;GBGM01018452;GBGM01018757;GBGM01033558;JZ534133;FX559937;EL424756;EL426789;XM_010673331;GAVZ01053809;GACF01021331;GACF01021330;GACF01021332;GACF01021333;GACF01021335;GDIG01048920;GDIG01048921;JU987610;GBCR01072165;GAAY01000276;GAAY01007056;GEER01040096;XM_…
	O. sativa	LOC_Os02g01360	Oryza_sativa -------------MGQELTTNKPLTTLL-PTDEIATAYHFSLLLSPVVSFWDCIFRKIRYSFRPEWV Zantedeschia_aethiopica -------------MGGSVG-HEKLGEKA-LRDASVSAYHFALLLSPVVSVWDCIVRKMRYSFRPEWV Ilex_paraguariensis -------------MGKCKG-CGKLGRML-LKDGYVSAYHFSLLLCPVVSVWECIVRKMRYSFRPECV Cocos_nucifera -------------MGGSMG-CGKLGKNA-IPNESVRVYHFSLLLSPVVSVWDCIFRKMRYSFRPEWV Allium_cepa -----------------MG-YENSGNQL-KRTASIKAFNFSLM…	Oryza_sativa ------------------------------------ATGGGTCAGGAGCTCACCACAAACAAGCCTCTCACAAC---CCTCTTACCAACGGATGAAATAGCAACCGCCTACCATTTCTCCCTCCTCCTCTCACCTGTCGTCTCCTTTTGGGACTGCATCTTCCGCAAGATAAGATACTCATTCAGACCTGAGTGGGTGTAG Zantedeschia_aethiopica ---------------------------------------ATGGGGGGCAGTGTGGGGCATGAGAAGCTAGGAGA---AAAAGCCTTGAGAGATGCATCTGTTAGTGCCTATCATTTCGCTCTCCTGCTTTCTCCTGTCGTTTCTGTTTGGGATTGCATTG…	Oryza_sativa -------------MGQELTTNKPLTTLL-PTDEIATAYHFSLLLSPVVSFWDCIFRKIRYSFRPEWV Zantedeschia_aethiopica -------------MGGSVG-HEKLGEKA-LRDASVSAYHFALLLSPVVSVWDCIVRKMRYSFRPEWV Ilex_paraguariensis -------------MGKCKG-CGKLGRML-LKDGYVSAYHFSLLLCPVVSVWECIVRKMRYSFRPECV Cocos_nucifera -------------MGGSMG-CGKLGKNA-IPNESVRVYHFSLLLSPVVSVWDCIFRKMRYSFRPEWV Allium_cepa -----------------MG-YENSGNQL-KRTASIKAFNFSLM…	Oryza_sativa ---------------------------------------ATGGGTCAGGAGCTCACCACAAACAAGCCTCTCACAACCCTCTTA---CCAACGGATGAAATAGCAACCGCCTACCATTTCTCCCTCCTCCTCTCACCTGTCGTCTCCTTTTGGGACTGCATCTTCCGCAAGATAAGATACTCATTCAGACCTGAGTGGGTGTAG Zantedeschia_aethiopica ---------------------------------------ATGGGGGGCAGTGTGGGG---CATGAGAAGCTAGGAGAAAAAGCC---TTGAGAGATGCATCTGTTAGTGCCTATCATTTCGCTCTCCTGCTTTCTCCTGTCGTTTCTGTTTGGGATT…	GAOT01010712;GEWR01027016;GABT01010189;GABT01010188;GABT01010186;GABT01010185;GABT01017803;GBGK01006373;GBGL01044749;GBGM01012910;GBGM01013806;GBGM01018452;GBGM01018757;GBGM01033558;JZ534133;CF438755;GAAN01008380;GAAN01008379;GAAN01008381;GAAO01016084;GBGJ01083621;GBJZ01160037;GBJZ01160038;GBRN01011242;GBRO01017793;GBRO01017791;GBRO01017792;GBRQ01013470;GBRQ01013472;GBRQ01013471;GBRQ01016030;GBRQ…
	P. trichocarpa	POPTR_0004s07800	Populus_trichocarpa --------------------------------------------------MGKCK-GCGKLGRMV-PRDESVDAYHFSLLLSPVVSVWDCIVRKMRYSFRPEWV Anthurium_amnicola --------------------------------------------------MGSCV-GCEKFGEKA-MRDASSNAYHFSLLLSPVISVWDCIVRKMRYSFRPEWV Ilex_paraguariensis --------------------------------------------------MVKCK-GCGKLGRMV-PRERSLNAYQFSLLLCPVLSVWECIVRKMRYSFTLEWV Cocos_nucifera ----------…	Populus_trichocarpa ------------------------------------------------------------------------------------------------------------------------------------------------------ATGGGCAAATGCAAGGGTTGTGGAAAATTA---GGAAGAATGGTGCCAAGGGATGAATCTGTGGATGCTTATCATTTCTCTCTCTTATTGTCTCCTGTTGTTTCTGTTTGGGATTGTATTGTCCGGAAGATGAGGTACTCCTTCAGACCTGAGTGGGTGTAG Anthurium_amnicola -----------------------------------------------…	Populus_trichocarpa --------------------------------------------------MGKCK-GCGKLGRMV-PRDESVDAYHFSLLLSPVVSVWDCIVRKMRYSFRPEWV Anthurium_amnicola --------------------------------------------------MGSCV-GCEKFGEKA-MRDASSNAYHFSLLLSPVISVWDCIVRKMRYSFRPEWV Ilex_paraguariensis --------------------------------------------------MVKCK-GCGKLGRMV-PRERSLNAYQFSLLLCPVLSVWECIVRKMRYSFTLEWV Cocos_nucifera ----------…	Populus_trichocarpa ------------------------------------------------------------------------------------------------------------------------------------------------------ATGGGCAAATGCAAG---GGTTGTGGAAAATTAGGAAGAATGGTG---CCAAGGGATGAATCTGTGGATGCTTATCATTTCTCTCTCTTATTGTCTCCTGTTGTTTCTGTTTGGGATTGTATTGTCCGGAAGATGAGGTACTCCTTCAGACCTGAGTGGGTGTAG Anthurium_amnicola --------------------------------------------…	GDJX01023009;GEWR01027016;GEWR01027979;GEWR01047037;GEWR01047036;GABT01010189;GABT01010188;GABT01010186;GABT01010185;GABT01017803;GBGK01006373;GBGL01044749;GBGM01012910;GBGM01013806;GBGM01018452;GBGM01018757;GBGM01033558;JZ534133;JL921656;JL941932;GEFW01023136;GEFZ01031041;GEGA01008963;GDRI01016653;XM_010673331;GAVZ01053809;GANF01007454;GANF01023553;GANF01026995;GANF01043121;GANF01053628;GANG0101…
		POPTR_0017s01640	Populus_trichocarpa -------------MGKCEGCGKLGRMV-SMDDSVDAYHFSLLLSPVVSVWDCIVRKMRYSFRPEWV Anthurium_amnicola -------------MGSCVGCEKFGEKA-MRDASSNAYHFSLLLSPVISVWDCIVRKMRYSFRPEWV Ilex_paraguariensis -------------MVKCKGCGKLGRMV-PRERSLNAYQFSLLLCPVLSVWECIVRKMRYSFTLEWV Cocos_nucifera -------------MGGSMGCGKLGKNA-IPNESVRVYHFSLLLSPVVSVWDCIFRKMRYSFRPEWV Allium_cepa -----------------MGYENSGNQL-KRTASIKAFNFSLMLSP…	Populus_trichocarpa ---------------------------------------ATGGGCAAATGCGAGGGTTGTGGAAAATTAGG---AAGAATGGTGTCAATGGATGATTCTGTGGATGCCTATCATTTCTCTCTTCTATTGTCTCCTGTTGTTTCTGTTTGGGATTGTATTGTCCGTAAGATGAGGTATTCCTTCAGACCTGAGTGGGTGTAG Anthurium_amnicola ---------------------------------------ATGGGGAGCTGTGTGGGGTGTGAGAAGTTTGG---GGAAAAAGCCATGAGAGATGCATCCAGCAATGCCTATCATTTCTCTCTCCTTCTTTCTCCTGTCATTTCTGTTTGGGATTGCAT…	Populus_trichocarpa -------------MGKCEGCGKLGRMV-SMDDSVDAYHFSLLLSPVVSVWDCIVRKMRYSFRPEWV Anthurium_amnicola -------------MGSCVGCEKFGEKA-MRDASSNAYHFSLLLSPVISVWDCIVRKMRYSFRPEWV Ilex_paraguariensis -------------MVKCKGCGKLGRMV-PRERSLNAYQFSLLLCPVLSVWECIVRKMRYSFTLEWV Cocos_nucifera -------------MGGSMGCGKLGKNA-IPNESVRVYHFSLLLSPVVSVWDCIFRKMRYSFRPEWV Allium_cepa -----------------MGYENSGNQL-KRTASIKAFNFSLMLSP…	Populus_trichocarpa ---------------------------------------ATGGGCAAATGCGAGGGTTGTGGAAAATTAGGAAGAATGGTG---TCAATGGATGATTCTGTGGATGCCTATCATTTCTCTCTTCTATTGTCTCCTGTTGTTTCTGTTTGGGATTGTATTGTCCGTAAGATGAGGTATTCCTTCAGACCTGAGTGGGTGTAG Anthurium_amnicola ---------------------------------------ATGGGGAGCTGTGTGGGGTGTGAGAAGTTTGGGGAAAAAGCC---ATGAGAGATGCATCCAGCAATGCCTATCATTTCTCTCTCCTTCTTTCTCCTGTCATTTCTGTTTGGGATTGCAT…	GDJX01023009;GEWR01027016;GEWR01027979;GEWR01047037;GEWR01047036;GABT01010189;GABT01010188;GABT01010186;GABT01010185;GABT01017803;GBGK01006373;GBGL01044749;GBGM01012910;GBGM01013806;GBGM01018452;GBGM01018757;GBGM01033558;JZ534133;CF438755;GAAN01008380;GAAN01008379;GAAN01008381;GAAO01016084;GBGJ01083621;GBJZ01160037;GBJZ01160038;GBRN01011242;GBRO01017793;GBRO01017791;GBRO01017792;GBRQ01013470;GBRQ…
HG5	A. thaliana	AT5G07840	Arabidopsis_thaliana -----MLVFSSL-----SM-TPVVIPQNLRVFGPGLNPSF-PYCIANHFP------ Posidonia_oceanica ---------MSQ-----SV-APILTLQNLRVFGPGLNPFA-PHGMGNYSSASR--- Amborella_trichopoda -----MIILSS------VSLASISLFRNIRVFGPGLNPFA-PYGMANHSFLSP--- Daucus_carota -----MIIS-----LQFSPLFSGKNLENPRVFGPILNPFA-PYNMANHSSR----- Ilex_paraguariensis -----MIILS---LLFGFSSSLVIKLRNIRVFGPGLNPFA-PYNIANHSSG----- Araucaria_cunningha…	Arabidopsis_thaliana ------------------------ATGCTCGTGTTCTCTTCACTGTCTATGACTCCAGTTGTGATCCCTCAAAATCTCCGTGTCTTTGGCCCTGGTTTGAATCCCTCTTTCCCTTACTGC---ATTGCTAATCACTTCCCTTGA------------------ Posidonia_oceanica ------------------------------------ATGTCCCAATCCGTCGCCCCGATCTTGACACTCCAGAACCTTCGCGTCTTCGGCCCCGGGCTCAATCCCTTCGCCCCCCACGGC---ATGGGCAACTACTCCTCCGCCTCCCGCTAA--------- Amborella_trichopoda ------------…	Arabidopsis_thaliana -----MLVFSSL-----SM-TPVVIPQNLRVFGPGLNPSF-PYCIANHFP------ Posidonia_oceanica ---------MSQ-----SV-APILTLQNLRVFGPGLNPFA-PHGMGNYSSASR--- Amborella_trichopoda -----MIILSS------VSLASISLFRNIRVFGPGLNPFA-PYGMANHSFLSP--- Daucus_carota -----MIIS-----LQFSPLFSGKNLENPRVFGPILNPFA-PYNMANHSSR----- Ilex_paraguariensis -----MIILS---LLFGFSSSLVIKLRNIRVFGPGLNPFA-PYNIANHSSG----- Nypa_fruticans MIMV…	Arabidopsis_thaliana ---------------ATGCTCGTGTTCTCTTCACTG---------------TCTATG---ACTCCAGTTGTGATCCCTCAAAATCTCCGTGTCTTTGGCCCTGGTTTGAATCCCTCTTTC---CCTTACTGCATTGCTAATCACTTCCCT------------------TGA Posidonia_oceanica ---------------------------ATGTCCCAA---------------TCCGTC---GCCCCGATCTTGACACTCCAGAACCTTCGCGTCTTCGGCCCCGGGCTCAATCCCTTCGCC---CCCCACGGCATGGGCAACTACTCCTCCGCCTCCCGC---------TAA Amborella_trich…	GEMD01071460;XM_011628683;XM_017368412;GEWR01035043;GEWR01038347;GCKF01041069;GDFT01017337;GAEL01006563;GBDN01021172;GCJZ01157017;GCJZ01157013;GAVZ01052484;GACF01024115;GACF01024116;GACF01024118;GACF01024119;GACF01092989;GACF01095534;GACF01095535;GACF01096719;XM_008453690;GBHQ01007248;GBCR01072101;GAAY01006861;GELI01001070;GCKC01019023;GCKC01019025;EL896176;GBHG01020340;GBZK01049022;GCZU01000355;…
		AT5G61230	Arabidopsis_thaliana --------MLIFSSLSMALSVILQKLSVFGPGLNPSF-PYCIANHSFASR-------------------------------------------------------------------------- Posidonia_oceanica ------------MSQSVAPILTLQNLRVFGPGLNPFA-PHGMGNYSSASR-------------------------------------------------------------------------- Amborella_trichopoda --------MIILSSVSLASISLFRNIRVFGPGLNPFA-PYGMANHSFLSP--------------------------------------…	Arabidopsis_thaliana ------------------------ATGCTCATTTTCTCTTCCCTGTCTATGGCTTTATCTGTGATCCTTCAAAAGCTTAGTGTCTTCGGCCCTGGTTTGAATCCTTCTTTCCCTTACTGCA---TCGCCAATCACTCCTTTGCCTCCCGTTAA------------------------------------------------------------------------------------------------------------------------------------------------------------------------------------------------------------------------------ Po…	Arabidopsis_thaliana --------MLIFSSLSMALSVILQKLSVFGPGLNPSF-PYCIANHSFASR-------------------------------------------------------------------------- Posidonia_oceanica ------------MSQSVAPILTLQNLRVFGPGLNPFA-PHGMGNYSSASR-------------------------------------------------------------------------- Amborella_trichopoda --------MIILSSVSLASISLFRNIRVFGPGLNPFA-PYGMANHSFLSP--------------------------------------…	Arabidopsis_thaliana ------------------------ATGCTCATTTTCTCTTCCCTGTCTATGGCTTTATCTGTGATCCTTCAAAAGCTTAGTGTCTTCGGCCCTGGTTTGAATCCTTCTTTC---CCTTACTGCATCGCCAATCACTCCTTTGCCTCCCGT------------------------------------------------------------------------------------------------------------------------------------------------------------------------------------------------------------------------------TAA Po…	GEMD01071460;XM_011628682;XM_017368412;GEWR01035043;GEWR01038347;GCKF01041069;GDFT01017337;GAHU01012730;GAHU01017383;GBDN01007589;FS999751;JW747876;JW748210;GAVZ01052484;GACF01024115;GACF01024116;GACF01024118;GACF01024119;GACF01092989;GACF01095534;GACF01095535;GACF01096719;GDHR01048682;GDHR01049947;GBHQ01007248;GBCR01072101;GAAY01006861;GBHI01073304;GAOK01019006;EL896176;GBHG01020340;GBZK01049022…
	O. sativa	LOC_Os02g01240	Oryza_sativa ---------------MVLTPS-PSPPPMLPKKLRALGPGLNPFAP-FGMGNYYSSSR------------------------------ Posidonia_oceanica -------------------MSQSVAPILTLQNLRVFGPGLNPFAP-HGMGNYSSASR------------------------------ Amborella_trichopoda -MIILS--------S------VSLASISLFRNIRVFGPGLNPFAP-YGMANHSFLSP------------------------------ Daucus_carota --MIIS--------LQFSP----LFSGKNLENPRVFGPILNPFAP-YNMANHSSR-------------…	Oryza_sativa ---------------------------------------------ATGGTGCTCACCCCATCGCCGTCTCCACCGCCGATGCTCCCCAAGAAGCTCCGCGCGCTCGGTCCAGGCTTGAATCCCTTTGCTCCCTTCGGCATGGGTAACTACTATTCCTCCTCTCGCTAA------------------------------------------------------------------------------------------ Posidonia_oceanica ------------------------------------------------------ATGTCCCAATCCGTCGCCCCGATCTTGACACTCCAGAACCTTCGCGTCTTCGGC…	Oryza_sativa ---------------MVLTPS-PSPPPMLPKKLRALGPGLNPFAP-FGMGNYYSSSR------------------------------ Posidonia_oceanica -------------------MSQSVAPILTLQNLRVFGPGLNPFAP-HGMGNYSSASR------------------------------ Amborella_trichopoda -MIILS--------S------VSLASISLFRNIRVFGPGLNPFAP-YGMANHSFLSP------------------------------ Daucus_carota --MIIS--------LQFSP----LFSGKNLENPRVFGPILNPFAP-YNMANHSSR-------------…	Oryza_sativa ---------------------------------------------ATGGTGCTCACCCCATCG---CCGTCTCCACCGCCGATGCTCCCCAAGAAGCTCCGCGCGCTCGGTCCAGGCTTGAATCCCTTTGCTCCC---TTCGGCATGGGTAACTACTATTCCTCCTCTCGC------------------------------------------------------------------------------------------TAA Posidonia_oceanica ---------------------------------------------------------ATGTCCCAATCCGTCGCCCCGATCTTGACACTCCAGAACCTTCGC…	GEMD01071460;XM_011628682;XM_017368412;GEWR01035043;GEWR01038347;GCHU01004076;XM_008810579;GAHU01012730;GAHU01017383;CF080508;EL479465;EL482256;GDRX01056713;GDRX01056714;GAPX01005071;GAPY01000739;GAPZ01002942;GAVZ01052484;GACF01024115;GACF01024116;GACF01024118;GACF01024119;GACF01092989;GACF01095534;GACF01095535;GACF01096719;XM_008453690;GEWT01001458;GBCR01074582;GAAY01006861;GCRZ01004079;GCZV0103…
	P. trichocarpa	POPTR_0001s01190	Populus_trichocarpa ----------MIII-----SSPLAFLICENLRVFGPGLNPFS-PYCVDHYSTSR-- Elodea_nuttallii --MLILSLSAL--L-----HSASPISILRNLRMFGPGLNPFA-PHGMGNYSFSR-- Amborella_trichopoda -------MIILSS------VSLASISLFRNIRVFGPGLNPFA-PYGMANHSFLSP- Daucus_carota --MIISL--Q--------FSPLFSGKNLENPRVFGPILNPFA-PYNMANHSSR--- Ilex_paraguariensis --MIILSLLF--------GFSSSLVIKLRNIRVFGPGLNPFA-PYNIANHSSG--- Wollemia_nobilis --MFI…	Populus_trichocarpa ---------------------ATGATTATAAT---------CTCTTCACCTCTCGCCTTTCTTATCTGTGAAAATCTTCGTGTTTTCGGTCCCGGCCTCAATCCTTTCTCTCCTTATTGTGTTGATCATTACTCAACTTCTCGCTAA------ Elodea_nuttallii ------ATGCT------AATTCTATCCCTCTCGGCTCTCCTCCACTCTGCTTCTCCGATCTCGATCCTTCGCAATCTGCGTATGTTTGGACCCGGCTTGAATCCATTCGCCCCCCATGGCATGGGTAACTATTCCTTCTCCCGCTAG------ Amborella_trichopoda ------------------------ATGATTATC…	Populus_trichocarpa ----------MIII-----SSPLAFLICENLRVFGPGLNPFS-PYCVDHYSTSR-- Elodea_nuttallii --MLILSLSAL--L-----HSASPISILRNLRMFGPGLNPFA-PHGMGNYSFSR-- Amborella_trichopoda -------MIILSS------VSLASISLFRNIRVFGPGLNPFA-PYGMANHSFLSP- Daucus_carota --MIISL--Q--------FSPLFSGKNLENPRVFGPILNPFA-PYNMANHSSR--- Ilex_paraguariensis --MIILSLLF--------GFSSSLVIKLRNIRVFGPGLNPFA-PYNIANHSSG--- Nypa_fruticans MIMVLFS…	Populus_trichocarpa ------------------------------ATGATTATAATC---------------TCTTCACCTCTCGCCTTTCTTATCTGTGAAAATCTTCGTGTTTTCGGTCCCGGCCTCAATCCTTTCTCT---CCTTATTGTGTTGATCATTACTCAACTTCTCGC------TAA Elodea_nuttallii ------ATGCTAATTCTATCCCTCTCGGCTCTC------CTC---------------CACTCTGCTTCTCCGATCTCGATCCTTCGCAATCTGCGTATGTTTGGACCCGGCTTGAATCCATTCGCC---CCCCATGGCATGGGTAACTATTCCTTCTCCCGC------TAG Amborella_trichopo…	GAFQ01025718;CD482589;FD432952;XM_017368412;GEWR01035043;GEWR01038347;GCHU01004076;GDFT01017337;GFBB01001549;GBDN01007589;GDRI01014772;JR244073;JR266331;JR304522;GAVZ01052484;GACF01024115;GACF01024116;GACF01024118;GACF01024119;GACF01092989;GACF01095534;GACF01095535;GACF01096719;GBZI01035351;GEWT01001458;GBCR01072101;GAAY01006861;GT312162;GT315510;GCZV01034447;GAOS01004069;GACD01018373;GACD0101837…
		POPTR_0003s10350	Populus_trichocarpa -MIIIFS--------SPIAFLTCENLRVFFGPGLNPFSPYCVAHHSTSR--------------------------------------------------------------------------- Posidonia_oceanica ------------MSQSVAPILTLQNLRV-FGPGLNPFAPHGMGNYSSASR-------------------------------------------------------------------------- Amborella_trichopoda --MIILSS------VSLASISLFRNIRV-FGPGLNPFAPYGMANHSFLSP---------------------------------------…	Populus_trichocarpa ------------------------ATGATTATTATATTCTCCTCCCCCATCGCCTTTCTCACCTGTGAAAATCTTCGTGTTTTTTTCGGTCCCGGCCTCAATCCCTTCTCTCCTTATTGCGTTGCCCATCACTCCACTTCTCGCTAA--------------------------------------------------------------------------------------------------------------------------------------------------------------------------------------------------------------------------------- Posido…	Populus_trichocarpa -MIIIFS--------SPIAFLTCENLRVFFGPGLNPFSPYCVAHHSTSR--------------------------------------------------------------------------- Posidonia_oceanica ------------MSQSVAPILTLQNLRV-FGPGLNPFAPHGMGNYSSASR-------------------------------------------------------------------------- Amborella_trichopoda --MIILSS------VSLASISLFRNIRV-FGPGLNPFAPYGMANHSFLSP---------------------------------------…	Populus_trichocarpa ---ATGATTATTATATTCTCC------------------------TCCCCCATCGCCTTTCTCACCTGTGAAAATCTTCGTGTTTTTTTCGGTCCCGGCCTCAATCCCTTCTCTCCTTATTGCGTTGCCCATCACTCCACTTCTCGC---------------------------------------------------------------------------------------------------------------------------------------------------------------------------------------------------------------------------------TAA Pos…	GEMD01071460;CD482589;FD432952;XM_017368412;GEWR01035043;GEWR01038347;GCHU01004076;GDFT01017337;GAEL01006563;GBDN01007589;GDRI01014772;GCJZ01157017;GCJZ01157013;GAVZ01052484;GACF01024115;GACF01024116;GACF01024118;GACF01024119;GACF01092989;GACF01095534;GACF01095535;GACF01096719;GDHR01048682;GDHR01049947;GEWT01001458;GBCR01072101;GAAY01006861;GT312162;GT315510;XM_016345776;GAOS01004069;GACD01018373…
	V. vinifera	VIT_02s0087g00100	Vitis_vinifera -MII--FFPFPF-------PFSIFHNLRVFGPGLNPFK-PYCIANHSSR---------------------------------------------------------------------------- Elodea_nuttallii -MLI--LS-LSALLHSA-SPISILRNLRMFGPGLNPFA-PHGMGNYSFSR--------------------------------------------------------------------------- Amborella_trichopoda -MII--LSS------VSLASISLFRNIRVFGPGLNPFA-PYGMANHSFLSP-------------------------------------------…	Vitis_vinifera ---------------------------ATGATAATCTTTTTCCCATTCCCATTCCCATTCTCGATCTTCCATAATCTCCGCGTCTTCGGTCCTGGCTTGAATCCCTTCAAACCCTACTGCATCGCCAACCACTCCTCTCGCTAA------------------------------------------------------------------------------------------------------------------------------------------------------------------------------------------------------------------------------------ Elodea_nutt…	Vitis_vinifera MII--FFPFPF-------PFSIFHNLRVFGPGLNPFK-PYCIANHSSR---------------------------------------------------------------------------- Elodea_nuttallii MLI--LS-LSALLHSA-SPISILRNLRMFGPGLNPFA-PHGMGNYSFSR--------------------------------------------------------------------------- Amborella_trichopoda MII--LSS------VSLASISLFRNIRVFGPGLNPFA-PYGMANHSFLSP----------------------------------------------…	Vitis_vinifera ATGATAATC------TTTTTCCCATTCCCATTC---------------------CCATTCTCGATCTTCCATAATCTCCGCGTCTTCGGTCCTGGCTTGAATCCCTTCAAA---CCCTACTGCATCGCCAACCACTCCTCTCGC------------------------------------------------------------------------------------------------------------------------------------------------------------------------------------------------------------------------------------TAA Elodea_n…	GAFQ01025718;CD482589;FD432952;XM_017368412;GEWR01035043;GEWR01038347;GCKF01032614;GDFT01017337;GAEL01006563;GBDN01007589;XM_013851893;JW689370;GAVZ01052484;GDHR01048682;GDHR01049947;GEWT01001458;GBCR01072101;GAAY01006861;FX145933;EX303691;FD793183;GDAX01052422;GACD01018373;GACD01018375;GACD01018374;GACD01018372;JZ078365;GDLT01000201;GBKS01026515;EG663762;XM_018117309;GEYY01034333;JV149279;FD7631…
HG6	A. thaliana	AT2G43020	Arabidopsis_thaliana ---------------------MNLFG-SLIFS----SS--ISSHFTTCLLIFILHF-SPQLNSNN---NNNNSNRNSN------NLESNRLIN----------- Zantedeschia_aethiopica ---------------------MSRSA-DLRF------SPRNSNHFITCLLVFLPHRHSPQLPPAILNS-RSRGGAHYDWFIRLRTTRSSE-------------- Amborella_trichopoda ---------------------MNWFV-KLGG-------SPNSNHFITCLLIFVLHY-SPQVTPV-LLNFETKLKSESL--FP---------------------- Iris_fulva -------…	Arabidopsis_thaliana ---------------------------------------------------------------ATGAATTTGTTTG------------------GAAGCCTGATTTTTTCATCTTCGATTTCGAGCCACTTCACGACTTGTCTTCTCATCTTTATTCTTCATTTCTCTCCCCAGCTTAATAGTAATAATAATAATAATAATAGTAATCGTAATTCCAATAATCT----CGAGAGTAATCGTT------------TGATCAAT------T---------------GA------ Zantedeschia_aethiopica -------------------------------------------------------------…	Arabidopsis_thaliana ---------------------MNLFG-SLIFS----SS--ISSHFTTCLLIFILHF-SPQLNSNN---NNNNSNRNSN------NLESNRLIN----------- Zantedeschia_aethiopica ---------------------MSRSA-DLRF------SPRNSNHFITCLLVFLPHRHSPQLPPAILNS-RSRGGAHYDWFIRLRTTRSSE-------------- Amborella_trichopoda ---------------------MNWFV-KLGG-------SPNSNHFITCLLIFVLHY-SPQVTPV-LLNFETKLKSESL--FP---------------------- Iris_fulva -------…	Arabidopsis_thaliana ---------------------------------------------------------------ATGAATTTGTTTGGA---AGCCTGATTTTTTCA------------TCTTCG------ATTTCGAGCCACTTCACGACTTGTCTTCTCATCTTTATTCTTCATTTC---TCTCCCCAGCTTAATAGTAATAAT---------AATAATAATAATAGTAATCGTAATTCCAAT------------------AATCTCGAGAGTAATCGTTTGATCAAT---------------------------------TGA Zantedeschia_aethiopica --------------------------------------…	GAOT01001334;XM_006847941;EX953092;JI579067;GAPX01004081;GAPY01007021;GAPZ01005170;JW923805;BE803851;FQ351217;XM_016879494;GCZY01005316;GCZY01020386;GCZY01033698;GBXB01001993;GBXB01001997;GBXB01001995;GBXB01001994;GBXB01001996;DY670891;DY674951;EX674640;CF504936;EY697070;BM536347;BP907265;BP911282
		AT3G59050	Arabidopsis_thaliana ---------------------MNFFRKLGFNPSIA---SYFTNTSLLISILSFSPQLP-ISLFLFEQKSLDPLSLCNSSTNFNN---LESNYSVHC-- Amborella_trichopoda ---------------------MNWFVKLGG-----SPNSNHFITCLLIFVLHYSPQVT-PVLLNFETKLKSESLFP---------------------- Atractylodes_lancea ---------------------MSWLVKLGCN----CSNSNHFITCLL-FILHHSPQLLLTSRFQFDKP-LDPLHSPLYYHCC---------------- Trichosanthes_kirilowii ----------------…	Arabidopsis_thaliana ---------------------------------------------------------------ATGAATTTTTTTAGAAAACTAGGTTTTAATCCTTCGAT---------TGCAAGCTACTTCACTAATACGAGTCTTCTGATCTCAATTCTTAGTTTTTCTCCTCAATTGC---CGATTTCTCTCTTTCTTTTCGAGCAGAAATCGTTAGATCCTTTATCGCTGTGTAATAGTAGTACTAATTTTAATAATCTTGAGAGTAATTACTC---CGTTCATTGTTGA Amborella_trichopoda ---------------------------------------------------------------ATGAACTG…	Arabidopsis_thaliana ---------------------MNFFRKLGFNPSIA---SYFTNTSLLISILSFSPQLP-ISLFLFEQKSLDPLSLCNSSTNFNN---LESNYSVHC-- Amborella_trichopoda ---------------------MNWFVKLGG-----SPNSNHFITCLLIFVLHYSPQVT-PVLLNFETKLKSESLFP---------------------- Atractylodes_lancea ---------------------MSWLVKLGCN----CSNSNHFITCLL-FILHHSPQLLLTSRFQFDKP-LDPLHSPLYYHCC---------------- Trichosanthes_kirilowii ----------------…	Arabidopsis_thaliana ---------------------------------------------------------------ATGAATTTTTTTAGAAAACTAGGTTTTAATCCTTCGATTGCA---------AGCTACTTCACTAATACGAGTCTTCTGATCTCAATTCTTAGTTTTTCTCCTCAATTGCCG---ATTTCTCTCTTTCTTTTCGAGCAGAAATCGTTAGATCCTTTATCGCTGTGTAATAGTAGTACTAATTTTAATAAT---------CTTGAGAGTAATTACTCCGTTCATTGT------TGA Amborella_trichopoda -----------------------------------------------------------…	XM_006847941;GEFW01003549;GEFZ01001203;GEFZ01011496;GDIG01028762;XM_017786845;DY670891;DY674951;EX674640;CF504936;EY697070
	S. lycopersicum	Solyc02g081390.2	Solanum_lycopersicum --MIMSWLDKL-----RSSSNLSRFIAGLLIFMLYHSSQLISNFLIPI-QP-------- Epipremnum_aureum ----MSWFDKL-----RCLSDGSRFIDGLMIFIFFYRSLLIPIRTSNFL---SKHCTST Amborella_trichopoda ----MNWFVKL-----GGSPNSNHFITCLLIFVLHYSPQVTPVLLNFE-TKLKSESLFP Daucus_carota ----MRDFEKL-----PCSSNVSRLIAGLLLFLLYHSFQLISNFLIPI-HPLISN---- Ilex_paraguariensis ----MSWFDKL-----RCSSNLSRFIAGLLIFMLYHSFQLISNFLIPI-HP-------- Wolle…	Solanum_lycopersicum ---------ATGATTATGAGCTGGCTTGATAAGCTACGGTCTTCTTCTAATCTCAGCCGCTTCATTGCCGGCCTTCTTATCTTCATGCTTTATCATTCATCTCAATTAATTTCTAATTTCTTGATTCCTATACAACCGTAA--------------------------- Epipremnum_aureum ---------------ATGAGCTGGTTCGACAAACTGCGTTGCCTGTCGGACGGGAGCCGCTTCATCGACGGACTCATGATCTTCATCTTCTTCTACCGTTCCCTCCTGATTCCTATACGTACCAGTAATTTCCTCTCGAAACA----CTGTACGAGTACTTAA----- Amborella_trichopoda -…	Solanum_lycopersicum --MIMSWLDKL-----RSSSNLSRFIAGLLIFMLYHSSQLISNFLIPI-QP-------- Epipremnum_aureum ----MSWFDKL-----RCLSDGSRFIDGLMIFIFFYRSLLIPIRTSNFL---SKHCTST Amborella_trichopoda ----MNWFVKL-----GGSPNSNHFITCLLIFVLHYSPQVTPVLLNFE-TKLKSESLFP Daucus_carota ----MRDFEKL-----PCSSNVSRLIAGLLLFLLYHSFQLISNFLIPI-HPLISN---- Ilex_paraguariensis ----MSWFDKL-----RCSSNLSRFIAGLLIFMLYHSFQLISNFLIPI-HP-------- Phoen…	Solanum_lycopersicum ------ATGATTATGAGCTGGCTTGATAAGCTA---------------CGGTCTTCTTCTAATCTCAGCCGCTTCATTGCCGGCCTTCTTATCTTCATGCTTTATCATTCATCTCAATTAATTTCTAATTTCTTGATTCCTATA---CAACCG------------------------TAA Epipremnum_aureum ------------ATGAGCTGGTTCGACAAACTG---------------CGTTGCCTGTCGGACGGGAGCCGCTTCATCGACGGACTCATGATCTTCATCTTCTTCTACCGTTCCCTCCTGATTCCTATACGTACCAGTAATTTCCTC---------TCGAAACACTGTACGAGTACTTA…	GEMW01012292;XM_006847941;XM_017374327;GEWR01054684;GEWR01142622;GEWR01142623;GEWR01142627;GEWR01142625;GEWR01142626;GCHU01014316;XM_008814716;GAHT01005995;GAHT01005997;GAHT01005765;GAHT01005994;GAHT01041368;GAHT01044643;GAHT01044645;GAHT01044646;GAHT01044644;GAHT01070317;GAHT01099330;GAHT01104301;GAHT01112851;GAHT01120478;GAHT01120977;DY939310;DY939970;DY940441;DY940219;XM_010530303;JR286513;GAC…
	P. trichocarpa	POPTR_0004s07430	Populus_trichocarpa ----MSCLNHKQQQKQQLHCSSSSSLSSLFSHFIAGILLYILYHSSQLISNFPVPIHQ----------- Posidonia_oceanica ----MSWFD-------KL------RCLSDSTHFLDGLMIFILYYS-FLI-----PIRSNNLCSFSNQH- Daucus_carota ----MRDFE-------KL------PCSSNVSRLIAGLLLFLLYHSFQLISNFLIPIHPLISN------- Ilex_paraguariensis ----MSWFD-------KL------RCSSNLSRFIAGLLIFMLYHSFQLISNFLIPIHP----------- Wollemia_nobilis ----MSWFD-------KL------RG-SN…	Populus_trichocarpa ATGAGCTGTCTAAATCATAAACAACAGCAG-AAGCAGCAGCTACATTGCTCTTCTTCTTCTTCATTGAGCAGTCTTTTTAGTCATTTTATTGCTGGAATTCTGTTATATATTCTTTACCATTCTTCTCAATTAATTTCTAATTTTCCTGTTCCTATACACCAGTGA--------------------------------- Posidonia_oceanica ----------------------------------------ATGAGCTGGTTCGATAAGCTACGTTGCCTGTCGGATTCGACCCACTTCCTCGACGGCCTCATGATCTTCATCCTCTACTACTCCTT---CTTGATTCCTATACGTTCCAATAATCTCTGT…	Populus_trichocarpa ----MSCLNHKQQQKQQLHCSSSSSLSSLFSHFIAGILLYILYHSSQLISNFPVPIHQ----------- Posidonia_oceanica ----MSWFD-------KL------RCLSDSTHFLDGLMIFILYYS-FLI-----PIRSNNLCSFSNQH- Daucus_carota ----MRDFE-------KL------PCSSNVSRLIAGLLLFLLYHSFQLISNFLIPIHPLISN------- Ilex_paraguariensis ----MSWFD-------KL------RCSSNLSRFIAGLLIFMLYHSFQLISNFLIPIHP----------- Agave_americana ----MSWFD-------KL------RCLSDP…	Populus_trichocarpa ------------ATGAGCTGTCTAAATCATAAACAACAGCAGAAGCAGCAGCTACATTGCTCTTCTTCTTCTTCATTGAGCAGTCTTTTTAGTCATTTTATTGCTGGAATTCTGTTATATATTCTTTACCATTCTTCTCAATTAATTTCTAATTTTCCTGTTCCTATACACCAG---------------------------------TGA Posidonia_oceanica ------------ATGAGCTGGTTCGAT---------------------AAGCTA------------------CGTTGCCTGTCGGATTCGACCCACTTCCTCGACGGCCTCATGATCTTCATCCTCTACTACTCC---TTCTTGATT--…	GEMD01030167;XM_017374327;GEWR01054684;GEWR01142622;GEWR01142623;GEWR01142627;GEWR01142625;GEWR01142626;GCHU01014316;GBHM01019824;GBDN01002367;JR286513;GACF01026320;GACF01031811;GACF01058139;GACF01058836;GACF01058839;GACF01058835;GACF01058838;GACF01058837;GACF01088054;GAAY01017768;GEER01043677;GEER01043676;GEER01066027;GEER01067222;XM_016101199;GEUS01011558;GBZK01032136;GBZK01059546;GABQ01036374;…
	V. vinifera	VIT_04s0043g00220	Vitis_vinifera ----MSWFDKLRSS------HFSRFIAGLLIFILYHSFQLVSN--FLIPI-QP-------- Posidonia_oceanica ----MSWFDKLRCLS-----DSTHFLDGLMIFILYYSFLIPIRSNNLCSF-----SNQH-- Amborella_trichopoda ----MNWFVKLGGSP-----NSNHFITCLLIFVLHYSPQVTPVLLNFE---TKLKSESLFP Daucus_carota ----MRDFEKLPCS----S-NVSRLIAGLLLFLLYHSFQLISN--FLIPI-HPLISN---- Ilex_paraguariensis ----MSWFDKLRCS----S-NLSRFIAGLLIFMLYHSFQLISN--FLIPI-HP-------- …	Vitis_vinifera ------------ATGAGCTGGTTTG---------------ATAA---GCTGCGTTCTTCTCACTTCAGCCGCTTCATTGCCGGCCTTCTCATCTTCATTCTTTATCATTCCTTCCAGTTAGTCTCCAACTTCTTGATTCCTATACAGCCTT----AA------------------------ Posidonia_oceanica ------------ATGAGCTGGTTCG---------------ATAAGCTACGTTGCCTGTCGGATTCGACCCACTTCCTCGACGGCCTCATGATCTTCATCCTCTACTACTCCTTCTTGATTCCTATACGTTCCAATAATCTCTGTTCGTTTAGCAATCAGCATTAA---------------- A…	Vitis_vinifera ----MSWFDKLRSS------HFSRFIAGLLIFILYHSFQLVSNF--LIPI-QP-------- Posidonia_oceanica ----MSWFDKLRCLS-----DSTHFLDGLMIFILYYSFLIPIRSNNLCSF-----SNQH-- Amborella_trichopoda ----MNWFVKLGGSP-----NSNHFITCLLIFVLHYSPQVTPVLLNFETK---LKSESLFP Daucus_carota ----MRDFEKLPCS----S-NVSRLIAGLLLFLLYHSFQLISNF--LIPI-HPLISN---- Ilex_paraguariensis ----MSWFDKLRCS----S-NLSRFIAGLLIFMLYHSFQLISNF--LIPI-HP-------- …	Vitis_vinifera ------------ATGAGCTGGTTTGATAAGCTGCGTTCTTCT------------------CACTTCAGCCGCTTCATTGCCGGCCTTCTCATCTTCATTCTTTATCATTCCTTCCAGTTAGTCTCCAACTTC------TTGATTCCTATA---CAGCCT------------------------TAA Posidonia_oceanica ------------ATGAGCTGGTTCGATAAGCTACGTTGCCTGTCG---------------GATTCGACCCACTTCCTCGACGGCCTCATGATCTTCATCCTCTACTACTCCTTCTTGATTCCTATACGTTCCAATAATCTCTGTTCGTTT---------------AGCAATCAGCAT-…	GEMD01030167;XM_006847941;XM_017374327;GEWR01054684;GEWR01142622;GEWR01142623;GEWR01142627;GEWR01142625;GEWR01142626;GCHU01014316;XM_008814716;GAHT01005995;GAHT01005997;GAHT01005765;GAHT01005994;GAHT01041368;GAHT01044643;GAHT01044645;GAHT01044646;GAHT01044644;GAHT01070317;GAHT01099330;GAHT01104301;GAHT01112851;GAHT01120478;GAHT01120977;JW904754;GDRJ01026281;JR286513;GACF01026320;GACF01031811;GACF…
HG7	A. thaliana	AT1G36730	Arabidopsis_thaliana ------------------MSEQASLFQSSIRLLGEYCPISRKKSTHK-VGGL------RFEEDIT---SCIGFQFMQLSDYHCLF----------------------------------------- Posidonia_oceanica ------------------MSEQAPLYLGTIGLLGEYCPTSRKKDLYP-LERVGCMHLELFQDFAS----AVGCNWMQPFLIAGDQFG---------AKGVDILV--S--KSSDSLCYSNSCNI--- Amborella_trichopoda ------------------MSVATSSFLGSVGLLGEYCPTSRKKSKRP-HTGPACTRLHAATPISSQFYISLGLHFHAPILHSKR…	Arabidopsis_thaliana ------------------------------------------------------ATGTCTGAACAGGCTTCTCTCTTTCAATCATCTATCCGGCTTTTAGGAGAGTACTGTCCTATATCTAGGAAAAAGTCCACTCATAAAG---TTGGTGGTTTGCGTTT-TGAGGAGG-----ACATCACGAGCTGTATTG--------------------------GATTTCAGTTTATGCAACTGAGTGATTATCACTGCCTCTTCTGA----------------------------------------------------------------------------------------------------- Posidonia_oce…	Arabidopsis_thaliana ------------------MSEQASLFQSSIRLLGEYCPISRKKSTHK-VGGL------RFEEDIT---SCIGFQFMQLSDYHCLF-------------------------------- Posidonia_oceanica ------------------MSEQAPLYLGTIGLLGEYCPTSRKKDLYP-LERVGCMHLELFQDFAS----AVGCNWMQPFLIAGDQFGAKGVDILV--S--KSSDSLCYSNSCNI--- Amborella_trichopoda ------------------MSVATSSFLGSVGLLGEYCPTSRKKSKRP-HTGPACTRLHAATPISSQFYISLGLHFHAPILHSKRRNNPSVVRQICPSSQLNN…	Arabidopsis_thaliana ------------------------------------------------------ATGTCTGAACAGGCTTCTCTCTTTCAATCATCTATCCGGCTTTTAGGAGAGTACTGTCCTATATCTAGGAAAAAGTCCACTCATAAA---GTTGGTGGTTTG------------------CGTTTTGAGGAGGACATCACG---------AGCTGTATTGGATTTCAGTTTATGCAACTGAGTGATTATCACTGCCTCTTC------------------------------------------------------------------------------------------------TGA Posidonia_oceanica ----…	GEMD01012707;JZ354349;JZ354405;XM_006854585;GAAG01023561;GAAG01023564;GEWR01024024;GEWR01047093;GCHU01012259;XM_008806199;GFBB01002196;GACN01010150;GDBL01052453;GBRK01028009;JG723835;JG724996;GACF01039678;GACF01039679;GACF01039677;GACF01039682;GACF01039683;GACF01039684;GACF01039685;GACF01039676;GACF01039680;GACF01039681;GBZI01033862;GBZI01033861;GBZI01033860;GEYH01027197;GEYH01027198;GBCR01014545…
	V. vinifera	VIT_18s0001g04160	Vitis_vinifera MSERTSLFLSSIGLLGEYCPTSRKKYRHH--S---ESISC--M---HLGPFQGYY-NSSQGCRFM-WPFSTAR---NLSGIKQRS--FVVR-----ENTAAILSF-------- Posidonia_oceanica MSEEASLYLGTIGLLGQYCPTSRKKYRLS--S---GSVDC--M---HIKPFQEST-S-VEGCSW-MQPFPVDC---DKFVVKEGS---ELS------SDTSSFLLSSSFYNH- Amborella_trichopoda MSVAASSFLGSVGLLGEYCPTSRHKYKRP--H---TGPAC--TQMHAATPITSQFYT-SLGLHF-NAPILQSKRRNNPSVVGQIC---PLSQLNNLGNSPLSCPPLSLL---- Pa…	Vitis_vinifera ATGTCTGAACGGACCTCTCTCTTTTTGTCATCAATTGGATTGCTTGGAGAGTACTGTCCTACGTCCAGAAAAAAGTACAGACATCACTCA---GAGAGCATTAGC------TGCATGCATCTTGGGC-CATTTCAGGGCTATTACAACAGC----AGTCAGGGTTGCAGGTTTATGTGGCCTTTTTCTACTGCAAGGAACTTGTCCGGTATTAAACAAA---GATCTTTTGTCGT--------AAGAGAGAATACTGCT-----------------GCTATCTTA---TCCTTTTGA-- Posidonia_oceanica ATGTCTGAAGAAGCTTCTCTCTACTTGGGAACAATTGGGTTGCTTGGACAATATTGTCCCACATC…	Vitis_vinifera MSERTSLFLSSIGLLGEYCPTSRKKYRHH-SES--ISCMHLGPFQGY---YNSSQGCRFM-WPFSTARNLSGIKQRSF--VVRENTAAILSF-------------------------- Posidonia_oceanica MSEEASLYLGTIGLLGQYCPTSRKKYRLS-SGS--VDCMHIKPFQES---T-SVEGCSW-MQPFPVDCDKFVVKEGSE--LSSDTSS-F-LLSSSFYNH------------------- Amborella_trichopoda MSVAASSFLGSVGLLGEYCPTSRHKYKRP-HTG--PACTQMHAATPITSQFYTSLGLHF-NAPILQSKRRNNPSV-----------------VGQICPLSQLNNLG…	Vitis_vinifera ATGTCTGAACGGACCTCTCTCTTTTTGTCATCAATTGGATTGCTTGGAGAGTACTGTCCTACGTCCAGAAAAAAGTACAGACATCAC---TCAGAGAGC------ATTAGCTGCATGCATCTTGGGCCATTTCAGGGCTAT---------TACAACAGCAGTCAGGGTTGCAGGTTTATG---TGGCCTTTTTCTACTGCAAGGAACTTGTCCGGTATTAAACAAAGATCTTTT------GTCGTAAGAGAGAATACTGCTGCTATCTTATCCTTT------------------------------------------------------------------------------TGA Posidonia_oceanica ATGTCTG…	GEMD01017173;XM_006854442;GAAG01023561;GAAG01023564;GEWR01064874;GEWR01092501;GCHU01012258;XM_008806199;EX951216;BQ854362;DY964825;XM_010531875;GEUK01062373;GEUK01062370;HS019391;HS019390;HS264613;HS264612;GACF01039678;GACF01039679;GACF01039677;GACF01039682;GACF01039683;GACF01039684;GACF01039685;GACF01039676;GACF01039680;GACF01039681;GDIG01000001;HO832713;HO833760;GAAY01004807;FX149886;GCVR010215…
HG8	A. thaliana	AT3G12010	Arabidopsis_thaliana ---------------MKEKNSTTASTLGRILATCSKQAKDYGSCVASKVHEVERDICLKEFLALKSCMQHTIRGKA-- Posidonia_oceanica -----------------MKEKKSPSVLKRVLVNCSAQAKEYGKCIAGKVPEIEQNMCLKELVALKTCMQNTILKKA-- Araucaria_cunninghamii ---------------MTDRSAPRASPFKRVLVQCSPQVKDYGYCIANKVPKVERDMCAKEFLALKACMQNVLKCMGR- Nypa_fruticans -----------------MKERKNASFLKRVLVNCTSQAKEYGNCIAQKVPEIEHDMCLKEFLALKSCMQNTIRKKV-- Dendr…	Arabidopsis_thaliana ---------------------------------------------ATGAAAGAAAAGAATTCCACTACCGCCTCTACACTTGGACGGATTTTAGCTACTTGTTCTAAACAGGCCAAAGACTACGGGAGCTGTGTTGCATCTAAAGTTCATGAGGTTGAAAGAGATATATGTTTGAAAGAGTTTCTTGCGCTGAAGAGTTGTATGCAGCATACGATCCGAGGAAAGGCTTGA------ Posidonia_oceanica ---------------------------------------------------ATGAAAGAAAAAAAGAGTCCTTCGGTGCTCAAGCGTGTTTTGGTGAATTGTTCAGCTCAGGCAAAAGAAT…	Arabidopsis_thaliana ---------------MKEKNSTTASTLGRILATCSKQAKDYGSCVASKVHEVERDICLKEFLALKSCMQHTIRGKA-- Posidonia_oceanica -----------------MKEKKSPSVLKRVLVNCSAQAKEYGKCIAGKVPEIEQNMCLKELVALKTCMQNTILKKA-- Nypa_fruticans -----------------MKERKNASFLKRVLVNCTSQAKEYGNCIAQKVPEIEHDMCLKEFLALKSCMQNTIRKKV-- Dendrobium_catenatum ---------------MKDKSYAKTSLLKRILVNCSAQAKQYGSCVSSRVPEVEQDMCLKEFLALKSCMQNVLRGKI-- Chromol…	Arabidopsis_thaliana ---------------------------------------------ATGAAAGAAAAGAATTCCACTACCGCCTCTACACTTGGACGGATTTTAGCTACTTGTTCTAAACAGGCCAAAGACTACGGGAGCTGTGTTGCATCTAAAGTTCATGAGGTTGAAAGAGATATATGTTTGAAAGAGTTTCTTGCGCTGAAGAGTTGTATGCAGCATACGATCCGAGGAAAGGCT------TGA Posidonia_oceanica ---------------------------------------------------ATGAAAGAAAAAAAGAGTCCTTCGGTGCTCAAGCGTGTTTTGGTGAATTGTTCAGCTCAGGCAAAAGAAT…	GEMD01011020;GCKF01044766;GCKF01044765;GCKF01044767;GDFT01009020;GAEL01002219;GAEL01002217;GACH01127865;GACH01127864;GACA01041386;JR248786;JR257956;GAVZ01054161;GBSL01033825;GBSL01033829;GBSL01033824;GBSL01033823;GBSL01033827;GBSL01033826;GBSL01033822;GBSL01033828;GDHR01026564;GDHR01027278;GBHQ01017982;GBHQ01017983;GBCR01039747;GBSJ01188513;GBSJ01191990;GBSJ01284736;GBIP01029675;GBIP01029674;GBIR…
	O. sativa	LOC_Os10g26140	Oryza_sativa --------------------------------------------------------MKER---NPAVASSALARILAACASQAKDYGRCIAEKVPEIEQNMCAKEFLALRSCMQTVVKRKA-- Landoltia_punctata --------------------------------------------------------MSQ--GKTGATSPSPLKRVLVNCAAQAKEYGRCVAEKVPEIEHGMCSKEFLSLKTCMSNTLRKKI-- Araucaria_cunninghamii --------------------------------------------------------MTDR----SAPRASPFKRVLVQCSPQVKDYGYCIANKVPK…	Oryza_sativa ---------------------------------------------------------------------------------------------------------------------------------------------------------------ATGAAGGAGAGGAACCCGGCGGTTGCATCCTCCGCGCTGGCCCGGATCCTCGCCGCCTGCGCGTCCCAGGCAAAAGATTATGGGAGGTGCATAGCAGAAAAGGTCCCTGAGATTGAACAAAATATGTGTGCTAAGGAGTTTCTAGCACTCAGATCATGCATGCAGACTGTGGTCAAGCGCAAGGCTTGA------ Landoltia_punctata ------------…	Oryza_sativa --------------------------------------------------------MKER---NPAVASSALARILAACASQAKDYGRCIAEKVPEIEQNMCAKEFLALRSCMQTVVKRKA-- Landoltia_punctata --------------------------------------------------------MSQ--GKTGATSPSPLKRVLVNCAAQAKEYGRCVAEKVPEIEHGMCSKEFLSLKTCMSNTLRKKI-- Nypa_fruticans --------------------------------------------------------MKER------KNASFLKRVLVNCTSQAKEYGNCIAQKVPEIEHDMCLK…	Oryza_sativa ------------------------------------------------------------------------------------------------------------------------------------------------------------------------ATGAAGGAGAGG---------AACCCGGCGGTTGCATCCTCCGCGCTGGCCCGGATCCTCGCCGCCTGCGCGTCCCAGGCAAAAGATTATGGGAGGTGCATAGCAGAAAAGGTCCCTGAGATTGAACAAAATATGTGTGCTAAGGAGTTTCTAGCACTCAGATCATGCATGCAGACTGTGGTCAAGCGCAAGGCT------TGA Landoltia_pun…	GAQZ01038196;GAQZ01038192;GAQZ01038191;GAQZ01038195;GAQZ01038189;GAQZ01038190;GCKF01044766;GCKF01044765;GCKF01044767;GDFT01009020;GAHT01031078;GACH01127865;GACH01127864;XM_013766266;GACA01041386;JR248786;JR257956;GAVZ01054161;GBSL01033825;GBSL01033829;GBSL01033824;GBSL01033823;GBSL01033827;GBSL01033826;GBSL01033822;GBSL01033828;GBZI01013109;GBZI01021091;GEYH01014594;GEYH01014593;GEYH01018172;GEYH…
	P. trichocarpa	POPTR_0006s20960	Populus_trichocarpa -----------------MKERN-SSSSTLRRILVNCAAQAKEYGGCVAAKVPEIERDMCLKEFLALKNCMQNTIRGKA-- Posidonia_oceanica -----------------MKEKK--SPSVLKRVLVNCSAQAKEYGKCIAGKVPEIEQNMCLKELVALKTCMQNTILKKA-- Araucaria_cunninghamii -----------------MTDRSAPRASPFKRVLVQCSPQVKDYGYCIANKVPKVERDMCAKEFLALKACMQNVLKCMGR- Nypa_fruticans -----------------MKERK--NASFLKRVLVNCTSQAKEYGNCIAQKVPEIEHDMCLKEFLALKSCMQNTIRKKV-…	Populus_trichocarpa ------------------------------------------------ATGAAAGAAAGGAATAGTAGTAGTTCGACGCTGAGACGAATTTTAGTTAATTGTGCTGCCCAGGCAAAAGAATACGGAGGCTGTGTTGCGGCAAAGGTTCCGGAAATTGAGCGGGATATGTGTTTGAAAGAATTTCTTGCTCTAAAGAATTGCATGCAGAATACCATTAGAGGAAAGGCTTGA------ Posidonia_oceanica ---------------------------------------------------ATGAAAGAAAAAAAGAGTCCTTCGGTGCTCAAGCGTGTTTTGGTGAATTGTTCAGCTCAGGCAAAAGAATA…	Populus_trichocarpa -----------------MKERN-SSSSTLRRILVNCAAQAKEYGGCVAAKVPEIERDMCLKEFLALKNCMQNTIRGKA-- Posidonia_oceanica -----------------MKEKK--SPSVLKRVLVNCSAQAKEYGKCIAGKVPEIEQNMCLKELVALKTCMQNTILKKA-- Nypa_fruticans -----------------MKERK--NASFLKRVLVNCTSQAKEYGNCIAQKVPEIEHDMCLKEFLALKSCMQNTIRKKV-- Dendrobium_catenatum ---------------MKDKSYA--KTSLLKRILVNCSAQAKQYGSCVSSRVPEVEQDMCLKEFLALKSCMQNVLRGKI-- …	Populus_trichocarpa ---------------------------------------------------ATGAAAGAAAGGAAT---AGTAGTAGTTCGACGCTGAGACGAATTTTAGTTAATTGTGCTGCCCAGGCAAAAGAATACGGAGGCTGTGTTGCGGCAAAGGTTCCGGAAATTGAGCGGGATATGTGTTTGAAAGAATTTCTTGCTCTAAAGAATTGCATGCAGAATACCATTAGAGGAAAGGCT------TGA Posidonia_oceanica ---------------------------------------------------ATGAAAGAAAAAAAG------AGTCCTTCGGTGCTCAAGCGTGTTTTGGTGAATTGTTCAGCTCA…	GEMD01011020;GCKF01044766;GCKF01044765;GCKF01044767;GDFT01009020;GAEL01002219;GAEL01002217;GW783463;GW783514;XM_010521709;GACA01041386;JR248786;JR257956;GAVZ01054161;GBSL01033825;GBSL01033829;GBSL01033824;GBSL01033823;GBSL01033827;GBSL01033826;GBSL01033822;GBSL01033828;JL533118;GBHQ01017982;GBHQ01017983;GBCR01039747;GALZ01004614;GAMA01019750;GBIP01029675;GBIP01029674;GBIR01038814;GBIU01032284;GBI…
HG9	A. thaliana	AT1G64140	Arabidopsis_thaliana MDRCDTSGFVSGGGDAYKV-F------------------------------- Landoltia_punctata MDRCDTSGFVSGGPSVRGPAAALASNLLYKDFSASPLPKLSIT--------- Amborella_trichopoda MDRSDTSGFVSGGCPIFKLLIFFQFACCL----------------------- Daucus_carota MDRCDTSGFVSGGCRFPF---------------------------------- Ilex_paraguariensis MDRCDTSGFVSGGGMYSFRGI------------------------------- Wollemia_nobilis MDRCDTSGFVSGGCQALCACL-…	Arabidopsis_thaliana ATGGATCGGTGTGACACCTCAGGATTTGTAAGCGGCGGTGGAGATGCTTATAAGGTCTTCTAA---------------------------------------------------------------------------------------- Landoltia_punctata ATGGACCGATGCGATACATCAGGGTTCGTCAGCGGAGGCCCATCCGTCCGAGGTCCGGCGGCGGCGCTTGCCTCTAACCTCCTTTATAAAGATTTCTCGGCGAGTCCCTTGCCGAAGCTCTCGATTACTTGA------------------- Amborella_trichopoda ATGGACAGGTCGGATACATCTGGTTTTGTGAGTG…	Arabidopsis_thaliana MDRCDTSGFVSGGGDAYKV-F------------------------------- Landoltia_punctata MDRCDTSGFVSGGPSVRGPAAALASNLLYKDFSASPLPKLSIT--------- Amborella_trichopoda MDRSDTSGFVSGGCPIFKLLIFFQFACCL----------------------- Daucus_carota MDRCDTSGFVSGGCRFPF---------------------------------- Ilex_paraguariensis MDRCDTSGFVSGGGMYSFRGI------------------------------- Elaeis_guineensis MDRCDTSGFVSGGGNYFLK-S…	Arabidopsis_thaliana ATGGATCGGTGTGACACCTCAGGATTTGTAAGCGGCGGTGGAGATGCTTATAAGGTC---TTC---------------------------------------------------------------------------------------------TAA Landoltia_punctata ATGGACCGATGCGATACATCAGGGTTCGTCAGCGGAGGCCCATCCGTCCGAGGTCCGGCGGCGGCGCTTGCCTCTAACCTCCTTTATAAAGATTTCTCGGCGAGTCCCTTGCCGAAGCTCTCGATTACT---------------------------TGA Amborella_trichopoda ATGGACAGGTCGGATACA…	GAQZ01015945;GAQZ01015946;XM_006827066;XM_017399189;GEWR01122271;GEWR01122270;GCHU01010572;XM_010917439;GDHD01062153;GDHD01062152;GEFW01000278;GEFZ01000271;GEGA01013441;GBRK01009232;GAVZ01002067;GAVZ01054281;GACF01054883;XM_004143832;GBHQ01019713;GBJW01086537;GBJW01086536;GBJW01086535;GAAY01015433;GEFY01035271;GBYE01000739;JP690161;FS636396;FY922006;GAMW01009504;CB075343;GBYR01033140;GBYR01033141…
		AT5G09670	Arabidopsis_thaliana --------------MDRADTSGFVSGGSCSSLNL----LQYMLIATS--MMC----- Anthurium_amnicola --------------MDRADTSGFVSGGG-LTSKFHTYLHF-AYSMGIQDNIHLGMCC Amborella_trichopoda --------------MDRSDTSGFVSGGCPIFKLLIFFQFACCL-------------- Daucus_carota --------------MDRSDTSGFVSGGSLLRYLKA----LFILIYTS--Y------- Ilex_paraguariensis --------------MDRCDTSGFVSGGRLYSFRER---------------------- Wollemia_nobil…	Arabidopsis_thaliana ------------------------------------------ATGGACAGGGCAGATACGTCGGGCTTTGTAAGTGGCGGAAGTTGTTCATCTCTCAACTTGCTCCAATATATGCTTATAGCTAC---------------------------AAGTATGATGTGCTAA Anthurium_amnicola ------------------------------------------ATGGACAGAGCAGATACATCTGGTTTTGTCAGTGGTGGAGGTCTCACATCAAAATTCCACACATATCTTCATTTTGCTTATTCTATGGGTATACAAGATAATATTCATTTAGGAATGTGTTGCTAG Amborella_trichopoda …	Arabidopsis_thaliana --------------MDRADTSGFVSGGSCSSLNL----LQYMLIATSM--MC----- Anthurium_amnicola --------------MDRADTSGFVSGGG-LTSKFHTYLHF-AYSMGIQDNIHLGMCC Amborella_trichopoda --------------MDRSDTSGFVSGGCPIFKLLIFFQFACCL-------------- Daucus_carota --------------MDRSDTSGFVSGGSLLRYLKA----LFILIYTSY--------- Ilex_paraguariensis --------------MDRCDTSGFVSGGRLYSFRER---------------------- Elaeis_guineen…	Arabidopsis_thaliana ------------------------------------------ATGGACAGGGCAGATACGTCGGGCTTTGTAAGTGGCGGAAGTTGTTCATCTCTCAACTTG------------CTCCAATATATGCTTATAGCTACAAGTATG------ATGTGC---------------TAA Anthurium_amnicola ------------------------------------------ATGGACAGAGCAGATACATCTGGTTTTGTCAGTGGTGGAGGT---CTCACATCAAAATTCCACACATATCTTCATTTT---GCTTATTCTATGGGTATACAAGATAATATTCATTTAGGAATGTGTTGCTAG Amborella…	GDJX01000620;GDJX01001529;GDJX01019349;GDJX01021385;XM_006827066;XM_017371287;GEWR01021583;GCHU01010572;XM_010941248;GEZV01038645;GEOH01147571;GEYT01023756;GEYT01023757;GAVZ01054673;GACF01019809;XM_008439131;GBHQ01019713;GBJW01062680;GELI01002432;CB543697;CV539310;FE683422;FE683420;FE683423;FE683424;FE688376;GAMK01105626;GEUS01006076;GASC01045067;CB075343;GBYR01033140;GBYR01033141;XM_012972899;GB…
		AT5G64550	Arabidopsis_thaliana ---------------------MDRADTWGFVSGGRCLYLKLLLCL----------------------------- Posidonia_oceanica ---------------------MDRHDTSGFVSGGASFKGPFYICL----------------------------- Amborella_trichopoda ---------------------MDRSDTSGFVSGGCPIFKLLIFFQFACCL------------------------ Daucus_carota ---------------------MDRSDTSGFVSGGSLLRYLKALFILIYTSY----------------------- Ilex_paraguariensis ----…	Arabidopsis_thaliana ------------------------------------------------------------------------ATGGACAGGGCAGATACATGGGGATTTGTCAGCGGTGGGAGATGTTTATATCTCAAGTTGCTTTTATGTTTATAG------------------------------------------------------------------------ Posidonia_oceanica ------------------------------------------------------------------------ATGGATCGCCATGATACATCAGGGTTTGTTAGTGGTGGAGCAAGCTTCAAGGGCCCTTTTTATAT--…	Arabidopsis_thaliana ---------------------MDRADTWGFVSGGRCLYLKLLLCL----------------------------- Posidonia_oceanica ---------------------MDRHDTSGFVSGGASFKGPFYICL----------------------------- Amborella_trichopoda ---------------------MDRSDTSGFVSGGCPIFKLLIFFQFACCL------------------------ Daucus_carota ---------------------MDRSDTSGFVSGGSLLRYLKALFILIYTSY----------------------- Ilex_paraguariensis ----…	Arabidopsis_thaliana ---------------------------------------------------------------ATGGACAGGGCAGATACATGGGGATTTGTCAGCGGTGGGAGATGTTTATATCTCAAGTTGCTTTTATGTTTA---------------------------------------------------------------------------------------TAG Posidonia_oceanica ---------------------------------------------------------------ATGGATCGCCATGATACATCAGGGTTTGTTAGTGGTGGAGCAAGCTTCAAGGGCCCTTTTTATATTTGTC…	GEMD01059783;XM_006827066;XM_017371287;GEWR01021583;GCHU01010572;XM_017841868;GEZV01038645;EY086373;EY103125;EZ175915;EZ186912;EZ242256;EZ263723;EZ283642;EZ333308;EZ359160;EZ364375;EZ401240;GAPX01007165;GAPX01020392;GAPX01022383;GAPY01002488;GAPY01019661;GAPY01022094;GAPY01025494;GAPZ01002310;GAPZ01015075;GAQA01008556;GAQA01008644;GAVZ01054673;GACF01019809;XM_004143832;GBHQ01019713;GBCR01008065;G…
	O. sativa	LOC_Os01g43370	Oryza_sativa ------------------------------------------MDRDDIAGFVSGGCKAF---------------------- Elodea_nuttallii ------------------------------------------MDRADTSGFVSGGCITFGFFFVHLSSR------------ Amborella_trichopoda ------------------------------------------MDRSDTSGFVSGGCPIFKLLIFFQFACCL---------- Daucus_carota ------------------------------------------MDRCDTSGFVSGGCRFPF--------------------- Wollem…	Oryza_sativa ------------------------------------------------------------------------------------------------------------------------------ATGGATCGTGATGATATAGCTGGTTTCGTAAGTGGAGGTTGCAAGGCCTTCTGA------------------------------------------------------------------ Elodea_nuttallii --------------------------------------------------------------------------------------------------------------------------…	Oryza_sativa ------------------------------------------MDRDDIAGFVSGGCKAF---------------------- Elodea_nuttallii ------------------------------------------MDRADTSGFVSGGCITFGFFFVHLSSR------------ Amborella_trichopoda ------------------------------------------MDRSDTSGFVSGGCPIFKLLIFFQFACCL---------- Daucus_carota ------------------------------------------MDRCDTSGFVSGGCRFPF--------------------- Phoeni…	Oryza_sativa ------------------------------------------------------------------------------------------------------------------------------ATGGATCGTGATGATATAGCTGGTTTCGTAAGTGGAGGTTGCAAGGCCTTC------------------------------------------------------------------TGA Elodea_nuttallii --------------------------------------------------------------------------------------------------------------------------…	GAFQ01013964;XM_006827066;XM_017399189;GCHU01010572;XM_008780273;GFBB01011295;GDQF01039752;XM_018598770;GEUK01028057;GEUK01028056;GAVZ01054673;GACF01019809;GBHQ01019713;GBCR01008240;GBCR01008239;GBSJ01287426;GAOK01034601;GAOK01034602;GAOK01034600;GEIC01110195;GBHG01008519;GBZK01027266;GBZK01051687;CB075343;GBYR01033140;GBYR01033141;GABQ01022101;GABQ01028857;GABQ01045367;GABQ01052043;GBKW01102720;…
		LOC_Os02g15880	Oryza_sativa ------MDHRDTSGFVSGGCKESTNCITLGFLTF----------- Zantedeschia_aethiopica ------MDRRDTSGFVSGGCIQSSFCLTF---------------- Amborella_trichopoda ------MDRSDTSGFVSGGCPIFKLLIFFQFACCL---------- Daucus_carota ------MDRCDTSGFVSGGCRFPF--------------------- Wollemia_nobilis ------MDRCDTSGFVSGGCQALCACL------------------ Phoenix_dactylifera ------MDRRDTSGFVSGGGKQFFRCF------------------ Allium_cepa --…	Oryza_sativa ------------------ATGGATCATAGAGATACTTCTGGGTTTGTCAGTGGAGGTTGCAAAGAATCAACGAACTGCATCACCCTAGGATTTCTAACTTTTTAG--------------------------------- Zantedeschia_aethiopica ------------------ATGGATCGCCGTGATACATCAGGATTTGTCAGTGGTGGATGCATCCAAAGTTCCTTCTGTCTAACATTTTAA------------------------------------------------ Amborella_trichopoda ------------------ATGGACAGGTCGGATACATCTGGTTTTGTGAGTGGGGGATGCCCT…	Oryza_sativa ------MDHRDTSGFVSGGCKESTNCITLGFLTF----------- Zantedeschia_aethiopica ------MDRRDTSGFVSGGCIQSSFCLTF---------------- Amborella_trichopoda ------MDRSDTSGFVSGGCPIFKLLIFFQFACCL---------- Daucus_carota ------MDRCDTSGFVSGGCRFPF--------------------- Phoenix_dactylifera ------MDRRDTSGFVSGGGKQFFRCF------------------ Allium_cepa ------MDRRDTSGFVSGGCKISVDFSNPDL-------------- Erigeron_breviscapu…	Oryza_sativa ------------------ATGGATCATAGAGATACTTCTGGGTTTGTCAGTGGAGGTTGCAAAGAATCAACGAACTGCATCACCCTAGGATTTCTAACTTTT---------------------------------TAG Zantedeschia_aethiopica ------------------ATGGATCGCCGTGATACATCAGGATTTGTCAGTGGTGGATGCATCCAAAGTTCCTTCTGTCTAACATTT------------------------------------------------TAA Amborella_trichopoda ------------------ATGGACAGGTCGGATACATCTGGTTTTGTGAGTGGGGGATGCCCT…	GAOT01028395;XM_006827066;XM_017399189;GCHU01010572;XM_008780273;GAAN01027461;GAAO01019120;GBGJ01050037;GBJZ01083787;GBJZ01154122;GBRN01012903;GBRO01015887;GBRO01015888;GBRQ01021812;GBRQ01065358;JR862096;GDQF01039752;XM_010424653;GAHZ01012154;GAHZ01077072;GAIA01007909;GAIA01079143;GAMH01002197;GAMI01090090;GAMI01090411;GAMI01091050;GAVZ01002067;GAVZ01054281;GACF01019809;GBHQ01019713;GBCR01077084;…
		LOC_Os02g36590	Oryza_sativa -----------------------------------------------------------MDRADTSGFVSGGLIGTSLLLIFFHFVYSPV-HI--------------------- Epipremnum_aureum -----------------------------------------------------------MDRADTSGFVSGGALTSMFHSYF-HFAYSMGLLVG--VCIEMCC----------- Amborella_trichopoda -----------------------------------------------------------MDRSDTSGFVSGGCPIFKLLIFFQ-FACCL------------------------- Da…	Oryza_sativa -------------------------------------------------------------------------------------------------------------------------------------------------------------------------------------ATGGACAGGGCGGACACATCGGGTTTTGTCAGTGGTGGACTCATCGGTACTTCGCTGCTGCTGATTTTCTTCCACTTCGTCTACTCTCC-AGTGCACATATAG-------------------------------------------- Epipremnum_aureum ---------------------------------------…	Oryza_sativa -----------------------------------------------------------MDRADTSGFVSGGLIGTSLLLIFFHFVYSPV-HI--------------------- Epipremnum_aureum -----------------------------------------------------------MDRADTSGFVSGGALTSMFHSYF-HFAYSMGLLVG--VCIEMCC----------- Amborella_trichopoda -----------------------------------------------------------MDRSDTSGFVSGGCPIFKLLIFFQ-FACCL------------------------- Da…	Oryza_sativa ---------------------------------------------------------------------------------------------------------------------------------------------------------------------------------ATGGACAGGGCGGACACATCGGGTTTTGTCAGTGGTGGACTCATCGGTACTTCGCTGCTGCTGATTTTCTTCCACTTCGTCTACTCTCCAGTG---CACATA---------------------------------------------------------------TAG Epipremnum_aureum ----------------------…	GEMW01020264;XM_006827066;XM_017371287;GEWR01021583;GCHU01010572;GDFT01022902;GAHT01006809;GAHT01006808;GAHT01006807;GAHT01006805;GAHT01008565;GAHT01008564;GAHT01006806;GAHT01008563;GAHT01017082;GAHT01063471;GAHT01069186;EY086373;EY103125;EZ175915;EZ186912;EZ242256;EZ263723;EZ283642;EZ333308;EZ359160;EZ364375;EZ401240;XM_018597148;GEYT01023756;GEYT01023757;GAVZ01002067;GAVZ01054281;GACF01019809;X…
		LOC_Os04g38520	Oryza_sativa ------------------------------------------MDRADTSGFVSGGCFSTTLLLIFFHFVYSVICV--------- Epipremnum_aureum ------------------------------------------MDRADTSGFVSGGALTTMF-HSYFHFAYSMRLLCGLCLEMCC Amborella_trichopoda ------------------------------------------MDRSDTSGFVSGGCPIFKLLIFFQFACCL------------- Daucus_carota ------------------------------------------MDRCDTSGFVSGGCRFPF------------------…	Oryza_sativa ------------------------------------------------------------------------------------------------------------------------------ATGGACCGTGCAGACACCTCAGGCTTTGTCAGTGGTGGTTGCTTCAGTACTACACTCCTGCTGATATT-CTTCCATTTTGTCTATTCTGTGATCTGTG-TTTGA------------------------ Epipremnum_aureum -----------------------------------------------------------------------------------------------------------------…	Oryza_sativa ------------------------------------------MDRADTSGFVSGGCFSTTLLLIFFHFVYSVICV--------- Epipremnum_aureum ------------------------------------------MDRADTSGFVSGGALTTMF-HSYFHFAYSMRLLCGLCLEMCC Amborella_trichopoda ------------------------------------------MDRSDTSGFVSGGCPIFKLLIFFQFACCL------------- Daucus_carota ------------------------------------------MDRCDTSGFVSGGCRFPF------------------…	Oryza_sativa ------------------------------------------------------------------------------------------------------------------------------ATGGACCGTGCAGACACCTCAGGCTTTGTCAGTGGTGGTTGCTTCAGTACTACACTCCTGCTGATATTCTTCCATTTTGTCTATTCTGTGATCTGTGTT---------------------------TGA Epipremnum_aureum ----------------------------------------------------------------------------------------------------------------…	GEMW01015733;XM_006827066;XM_017399189;GEWR01021583;GCHU01010572;GBGK01025527;GAHT01006809;GAHT01006808;GAHT01006807;GAHT01006805;GAHT01008565;GAHT01008564;GAHT01006806;GAHT01008563;GAHT01017082;GAHT01063471;GAHT01069186;EY086373;EY103125;EZ175915;EZ186912;EZ242256;EZ263723;EZ283642;EZ333308;EZ359160;EZ364375;EZ401240;XM_010424653;JW670970;GAVZ01002067;GAVZ01054281;GACF01019809;GDIL01030986;JW923…
		LOC_Os04g54830	Oryza_sativa MLMDRADTSGFVSGGVFYMNI-HVYFHFVYTICFLYGEVIKLGF Anthurium_andraeanum --MDRADTSGFVSGGGFLSMF-HSYFHFPYCMGLHSGACFEMDF Amborella_trichopoda --MDRSDTSGFVSGGCPIFKL-LIFFQFACCL------------ Daucus_carota --MDRSDTSGFVSGGSLLRYL-KALFILIYTSY----------- Ilex_paraguariensis --MDRCDTSGFVSGGRLYSFR-ER-------------------- Araucaria_cunninghamii --MDRCDTSGFVSGGCQVLCA-CL-------------------- Cocos_nucifera --…	Oryza_sativa ATGCTCATGGACAGAGCTGATACATCAGGTTTTGTCAGTGGAGGCGTATTTTACATGAACATCCATGTGTATTTCCATTTCGTTTATACTATATGCTTCCTTTATGGTGAAGTTATAAAACTGGGATTCTGA Anthurium_andraeanum ------ATGGACAGAGCTGATACATCTGGTTTTGTTAGTGGTGGAGGTTTCCTGTCAATGTTCCATTCATATTTTCATTTTCCTTATTGTATGGGACTGCATAGTGGTGCTTGCTTTGAAATGGATTTTTAG Amborella_trichopoda ------ATGGACAGGTCGGATACATCTGGTTTTGTGAGTGGGGGATGCCCTATATTTAAGCTCCTCATATTTTT----…	Oryza_sativa MLMDRADTSGFVSGGVFYMN-IHVYFHFVYTICFLYGEVIKLGF Anthurium_andraeanum --MDRADTSGFVSGGGFLSM-FHSYFHFPYCMGLHSGACFEMDF Amborella_trichopoda --MDRSDTSGFVSGGCPIFK-LLIFFQFACCL------------ Daucus_carota --MDRSDTSGFVSGGSLLRY-LKALFILIYTSY----------- Ilex_paraguariensis --MDRCDTSGFVSGGRLYSF-RER-------------------- Cocos_nucifera --MDRADTSGFVSGGGCSLT-FHAYFHFTYSIVLSDKA------ Agave_deserti --MDRADTSGF…	Oryza_sativa ATGCTCATGGACAGAGCTGATACATCAGGTTTTGTCAGTGGAGGCGTATTTTACATGAAC---ATCCATGTGTATTTCCATTTCGTTTATACTATATGCTTCCTTTATGGTGAAGTTATAAAACTGGGATTCTGA Anthurium_andraeanum ------ATGGACAGAGCTGATACATCTGGTTTTGTTAGTGGTGGAGGTTTCCTGTCAATG---TTCCATTCATATTTTCATTTTCCTTATTGTATGGGACTGCATAGTGGTGCTTGCTTTGAAATGGATTTTTAG Amborella_trichopoda ------ATGGACAGGTCGGATACATCTGGTTTTGTGAGTGGGGGATGCCCTATATTTAAG---CTCCTCATA…	GBKP01027714;XM_006827066;XM_017371287;GEWR01021583;GCKF01042083;GCKF01042084;GBGK01025527;GAHT01006809;GAHT01006808;GAHT01006807;GAHT01006805;GAHT01008565;GAHT01008564;GAHT01006806;GAHT01008563;GAHT01017082;GAHT01063471;GAHT01069186;GDQF01052068;GBAD01091300;GBAD01091299;XM_010689168;GAVZ01002067;GAVZ01054281;GACF01054883;XM_008439131;GBHQ01019713;GBJW01062680;GELI01002432;GCZV01039059;GEUS01006…
		LOC_Os06g33180	Oryza_sativa ----MDRNDTSGFVSGGCKKAKELLIFLTS------------- Zantedeschia_aethiopica ----MDRRDTSGFVSGGCIQSSFCLTF---------------- Amborella_trichopoda ----MDRSDTSGFVSGGCPIFKLLIFFQFACCL---------- Daucus_carota ----MDRSDTSGFVSGGSLLRYLKALFILIYTSY--------- Ilex_paraguariensis ----MDRCDTSGFVSGGRLYSFRER------------------ Wollemia_nobilis ----MDRCDTSGFVSGGCQALCACL------------------ Nypa_fruticans ----MDRHDTS…	Oryza_sativa ------------ATGGATCGCAATGATACTTCTGGATTTGTCAGTGGGGGATGCAAAAAGGCAAAGGAGCTGCTTATATTTCTGACTTCTTAG--------------------------------------- Zantedeschia_aethiopica ------------ATGGATCGCCGTGATACATCAGGATTTGTCAGTGGTGGATGCATCCAAAGTTCCTTCTGTCTAACATTTTAA------------------------------------------------ Amborella_trichopoda ------------ATGGACAGGTCGGATACATCTGGTTTTGTGAGTGGGGGATGCCCTATATTTAAGCTCCTCATA…	Oryza_sativa ----MDRNDTSGFVSGGCKKAKELLIFLTS------------- Zantedeschia_aethiopica ----MDRRDTSGFVSGGCIQSSFCLTF---------------- Amborella_trichopoda ----MDRSDTSGFVSGGCPIFKLLIFFQFACCL---------- Daucus_carota ----MDRSDTSGFVSGGSLLRYLKALFILIYTSY--------- Ilex_paraguariensis ----MDRCDTSGFVSGGRLYSFRER------------------ Nypa_fruticans ----MDRHDTSGFVSGGGKHSFRCFLVKYY------------- Cymbidium_faberi ----MDRADTS…	Oryza_sativa ------------ATGGATCGCAATGATACTTCTGGATTTGTCAGTGGGGGATGCAAAAAGGCAAAGGAGCTGCTTATATTTCTGACTTCT---------------------------------------TAG Zantedeschia_aethiopica ------------ATGGATCGCCGTGATACATCAGGATTTGTCAGTGGTGGATGCATCCAAAGTTCCTTCTGTCTAACATTT------------------------------------------------TAA Amborella_trichopoda ------------ATGGACAGGTCGGATACATCTGGTTTTGTGAGTGGGGGATGCCCTATATTTAAGCTCCTCATA…	GAOT01028395;XM_006827066;XM_017371287;GEWR01021583;GCHU01010572;GDFT01004141;GDHD01060434;GDQF01039752;XM_010424653;GEUK01028057;GEUK01028056;GAVZ01002067;GAVZ01054281;GACF01019809;XM_008439131;GBHQ01019713;GBCR01008240;GBCR01008239;GELI01009379;GAOK01034601;GAOK01034602;GAOK01034600;GEUS01006076;GW492314;CB075343;GBYR01033140;GBYR01033141;GR036033;GR114732;GR151899;GR168326;GBKS01029813;JG21460…
	P. trichocarpa	POPTR_0001s10090	Populus_trichocarpa --MDRCDTSGFVSGGGMYPFRDI----------------------------- Landoltia_punctata --MDRCDTSGFVSGGPSVRGPAAALASNLLYKDFSASP-LPKLSIT------ Amborella_trichopoda --MDRSDTSGFVSGGCPIF--KLLIFFQF-------ACCL------------ Daucus_carota --MDRCDTSGFVSGGCRFPF-------------------------------- Ilex_paraguariensis --MDRCDTSGFVSGGRLYSFRER----------------------------- Wollemia_nobilis --MDRCDTSGFVSGGCQALCACL…	Populus_trichocarpa ------ATGGACCGTTGTGATACATCTGGATTCGTTAGTGGGGGTGGGATGTACCCTTTCAGAGACATCTAA------------------------------------------------------------------------------------- Landoltia_punctata ------ATGGACCGATGCGATACATCAGGGTTCGTCAGCGGAGGCCCATCCGTCCGAGGTCCGGCGGCGGCGCTTGCCTCTAACCTCCTTTATAAAGATTTCTCGGCGAGTCCCTTGCCGAAGCTCTCGATTAC------------------TTGA- Amborella_trichopoda ------ATGGACAGGTCGGATAC…	Populus_trichocarpa --MDRCDTSGFVSGGGMYPFRDI----------------------------- Landoltia_punctata --MDRCDTSGFVSGGPSVRGPAAALASNLLYKDFSASP-LPKLSIT------ Amborella_trichopoda --MDRSDTSGFVSGGCPIF--KLLIFFQF-------ACCL------------ Daucus_carota --MDRCDTSGFVSGGCRFPF-------------------------------- Ilex_paraguariensis --MDRCDTSGFVSGGRLYSFRER----------------------------- Phoenix_dactylifera --MDRCDTSGFVSGGGNYLL…	Populus_trichocarpa ------ATGGACCGTTGTGATACATCTGGATTCGTTAGTGGGGGTGGGATGTACCCTTTCAGAGACATC---------------------------------------------------------------------------------------TAA Landoltia_punctata ------ATGGACCGATGCGATACATCAGGGTTCGTCAGCGGAGGCCCATCCGTCCGAGGTCCGGCGGCGGCGCTTGCCTCTAACCTCCTTTATAAAGATTTCTCGGCGAGTCCC---TTGCCGAAGCTCTCGATTACT------------------TGA Amborella_trichopoda ------ATGGACAGGTCGG…	GAQZ01015945;GAQZ01015946;XM_006827066;XM_017399189;GEWR01021583;GCHU01010572;XM_008796788;GDHD01062153;GDHD01062152;JO035680;XM_002886316;GBRK01009232;GAVZ01054673;GACF01019809;GBZI01002200;GBHQ01019713;GBJW01086537;GBJW01086536;GBJW01086535;GEFY01035271;XM_003525311;GEUS01006076;GW460004;CB075343;GBYR01033140;GBYR01033141;GBJB01038372;GBSY01018271;GBKS01004305;XM_017762734;XM_010057501;GAEK0103…
		POPTR_0001s21410	Populus_trichocarpa ---------------------------------------------------------MDRSDTSGFVSGGGRIL--GNF-HFS---IPCTC------------------- Anthurium_amnicola ---------------------------------------------------------MDRADTSGFVSGGGLTSKFHTY-LHFAYSMGIQDNIHLGMCC----------- Amborella_trichopoda ---------------------------------------------------------MDRRDTSGFVSGGGIHPGKIHS-AHCTYVLFFNFFHK---------------- Daucus…	Populus_trichocarpa ---------------------------------------------------------------------------------------------------------------------------------------------------------------------------ATGGACAGGTCAGATACTTCAGGCTTTGTAAGTGGTGGAGGTAGAATATTGGGAAATTTCCATTTCTCTATACCTTGTACCTGTTAG------------------------------------------------------------ Anthurium_amnicola -----------------------------------------…	Populus_trichocarpa ---------------------------------------------------------MDRSDTSGFVSGGGRIL--GN-FHFS---IPCTC------------------- Anthurium_amnicola ---------------------------------------------------------MDRADTSGFVSGGGLTSKFHT-YLHFAYSMGIQDNIHLGMCC----------- Amborella_trichopoda ---------------------------------------------------------MDRRDTSGFVSGGGIHPGKIH-SAHCTYVLFFNFFHK---------------- Daucus…	Populus_trichocarpa ---------------------------------------------------------------------------------------------------------------------------------------------------------------------------ATGGACAGGTCAGATACTTCAGGCTTTGTAAGTGGTGGAGGTAGAATATTG------GGAAAT---TTCCATTTCTCT---------ATACCTTGTACCTGT---------------------------------------------------------TAG Anthurium_amnicola --------------------------…	GDJX01000620;GDJX01001529;GDJX01019349;GDJX01021385;XM_006842875;XM_017379506;GEWR01122271;GEWR01122270;GCKF01042083;GCKF01042084;GBGK01025527;GAHT01006809;GAHT01006808;GAHT01006807;GAHT01006805;GAHT01008565;GAHT01008564;GAHT01006806;GAHT01008563;GAHT01017082;GAHT01063471;GAHT01069186;GEFW01000278;GEFZ01000271;GEGA01013441;GDRJ01050204;GDRJ01050205;GDIJ01050723;GDIZ01035747;GDJG01035001;GAVZ01054…
		POPTR_0003s01750	Populus_trichocarpa ------------------------------MDRSDTSGFVSGGVRILGIFHFS-ITYTC--------------------- Posidonia_oceanica ------------------------------MDRHDTSGFVSGGASFKGPFYIC-L------------------------- Amborella_trichopoda ------------------------------MDRSDTSGFVSGGCPIFKLLIFF-QFACCL-------------------- Daucus_carota ------------------------------MDRCDTSGFVSGGCRFPF-------------------------------- I…	Populus_trichocarpa ------------------------------------------------------------------------------------------ATGGACAGGTCAGATACGTCAGGTTTTGTTAGTGGTGGAGTTAGAATATTGGGAATTTTCCATTTCTCTATAACCTATACCTGTTAG------------------------------------------------------------ Posidonia_oceanica ------------------------------------------------------------------------------------------ATGGATCGCCATGATACATCAGGGTTTGTTAG…	Populus_trichocarpa ------------------------------MDRSDTSGFVSGGVRILG-IFHFSITYTC-------------------- Posidonia_oceanica ------------------------------MDRHDTSGFVSGGASFKG-PFYICL------------------------ Amborella_trichopoda ------------------------------MDRSDTSGFVSGGCPIFK-LLIFFQFACCL------------------- Daucus_carota ------------------------------MDRCDTSGFVSGGCRFPF------------------------------- Ilex_…	Populus_trichocarpa ------------------------------------------------------------------------------------------ATGGACAGGTCAGATACGTCAGGTTTTGTTAGTGGTGGAGTTAGAATATTGGGA---ATTTTCCATTTCTCTATAACCTATACCTGT------------------------------------------------------------TAG Posidonia_oceanica ------------------------------------------------------------------------------------------ATGGATCGCCATGATACATCAGGGTTTGT…	GEMD01059783;XM_006827066;XM_017399189;GEWR01021583;GCKF01042083;GCKF01042084;XM_010941248;GAAN01027461;GAAO01019120;GBGJ01050037;GBJZ01083787;GBJZ01154122;GBRN01012903;GBRO01015887;GBRO01015888;GBRQ01021812;GBRQ01065358;JR862096;GDQF01052068;GARR01013004;GDAU01014043;GEUK01028057;GEUK01028056;GAVZ01054673;GACF01019809;XM_004143832;GBHQ01019713;GBJW01042763;GBJW01042765;GBJW01042764;GBJW01042766;…
		POPTR_0003s13400	Populus_trichocarpa MDRCDTSGFVSGGGTIPFRDIKP--------------------- Landoltia_punctata MDRCDTSGFVSGGPSVRGPAAALAS-NLLYKDFSASPLPKLSIT Amborella_trichopoda MDRRDTSGFVSGGGIHPGKIHSAHCTYVLFFNFFHK-------- Daucus_carota MDRCDTSGFVSGGCRFPF-------------------------- Ilex_paraguariensis MDRCDTSGFVSGGGMYSFRGI----------------------- Wollemia_nobilis MDRCDTSGFVSGGCQALCACL----------------------- Phoenix_dactylifer…	Populus_trichocarpa ATGGATCGTTGTGATACATCTGGGTTCGTTAGTGGAGGTGGGACGATCCCTTTCAGAGACATCAAACCCTAG--------------------------------------------------------------- Landoltia_punctata ATGGACCGATGCGATACATCAGGGTTCGTCAGCGGAGGCCCATCCGTCCGAGGTCCGGCGGCGGCGCTTGCCTCTAA---CCTCCTTTATAAAGATTTCTCGGCGAGTCCCTTGCCGAAGCTCTCGATTACTTGA Amborella_trichopoda ATGGATCGACGCGATACATCAGGGTTTGTTAGCGGAGGAGGAATTCACCCTGGCAAAATTCACAGCG…	Populus_trichocarpa MDRCDTSGFVSGGGTIPFRDIKP--------------------- Landoltia_punctata MDRCDTSGFVSGGPSVRGPAAALAS-NLLYKDFSASPLPKLSIT Amborella_trichopoda MDRRDTSGFVSGGGIHPGKIHSAHCTYVLFFNFFHK-------- Daucus_carota MDRCDTSGFVSGGCRFPF-------------------------- Ilex_paraguariensis MDRCDTSGFVSGGGMYSFRGI----------------------- Phoenix_dactylifera MDRCDTSGFVSGGGNYLLKSLRP----LL--------------- Dendrobium_cate…	Populus_trichocarpa ATGGATCGTTGTGATACATCTGGGTTCGTTAGTGGAGGTGGGACGATCCCTTTCAGAGACATCAAACCC---------------------------------------------------------------TAG Landoltia_punctata ATGGACCGATGCGATACATCAGGGTTCGTCAGCGGAGGCCCATCCGTCCGAGGTCCGGCGGCGGCGCTTGCCTCT---AACCTCCTTTATAAAGATTTCTCGGCGAGTCCCTTGCCGAAGCTCTCGATTACTTGA Amborella_trichopoda ATGGATCGACGCGATACATCAGGGTTTGTTAGCGGAGGAGGAATTCACCCTGGCAAAATTCACAGCG…	GAQZ01015945;GAQZ01015946;XM_006842875;XM_017399189;GEWR01122271;GEWR01122270;GCHU01010572;XM_008796788;GEZV01039498;JO035680;XM_002886316;JR245105;JR286410;GAVZ01002067;GAVZ01054281;GACF01013483;GACF01013482;XM_004143832;GBHQ01019713;GBJW01049574;GBJW01049576;GBJW01049575;GAAY01015433;GEER01030661;GANR01019663;GAOS01006390;FS636396;FY922006;GAQP01006789;GAQP01009386;GAQP01009094;GAQP01050595;GAQ…
	V. vinifera	VIT_02s0025g00710	Vitis_vinifera --MDRCDTSGFVSGGGMCSYRDI---------------------- Anthurium_amnicola --MDRADTSGFVSGGGLTSKFHTYLHFAYSMGIQDN--IHLGMCC Amborella_trichopoda --MDRRDTSGFVSGGGIHPGKIHSAHCTYVLFFNF---FHK---- Daucus_carota --MDRKDTSGFVSGGGMCKGI------------------------ Ilex_paraguariensis --MDRCDTSGFVSGGGMYSFRGI---------------------- Wollemia_nobilis --MDRCDTSGFVSGGCQALCACL---------------------- Elaeis_guineensis…	Vitis_vinifera ------ATGGATCGGTGTGATACTTCAGGATTTGTCAGTGGGGGTGGGATGTGCTCT---------TACAGAGACATCTAA--------------------------------------------------- Anthurium_amnicola ------ATGGACAGAGCAGATACATCTGGTTTTGTCAGTGGTGGAGGTCTCACATCAAAATTCCACACATATCTTCATTTTGCTTATTCTATGGGTATACAAGATAATATTCATTTAGGAATGTGTTGCTAG Amborella_trichopoda ------ATGGATCGACGCGATACATCAGGGTTTGTTAGCGGAGGAGGAATTCACCCTGGCAAAATTCACAGCGCTCAC…	Vitis_vinifera --MDRCDTSGFVSGGGMCSYRDI---------------------- Anthurium_amnicola --MDRADTSGFVSGGGLTSKFHTYLHFAYSMGIQDN--IHLGMCC Amborella_trichopoda --MDRRDTSGFVSGGGIHPGKIHSAHCTYVLFFNF---FHK---- Daucus_carota --MDRKDTSGFVSGGGMCKGI------------------------ Ilex_paraguariensis --MDRCDTSGFVSGGGMYSFRGI---------------------- Elaeis_guineensis --MDRCDTSGFVSGGGKHSFRCF---------------------- Dendrobium_caten…	Vitis_vinifera ------ATGGATCGGTGTGATACTTCAGGATTTGTCAGTGGGGGTGGGATGTGCTCTTACAGAGACATC------------------------------------------------------------------TAA Anthurium_amnicola ------ATGGACAGAGCAGATACATCTGGTTTTGTCAGTGGTGGAGGTCTCACATCAAAATTCCACACATATCTTCATTTTGCTTATTCTATGGGTATACAAGATAAT------ATTCATTTAGGAATGTGTTGCTAG Amborella_trichopoda ------ATGGATCGACGCGATACATCAGGGTTTGTTAGCGGAGGAGGAATTCACCCTGGCAAAATT…	GDJX01000620;GDJX01001529;GDJX01019349;GDJX01021385;XM_006842875;XM_017380259;GEWR01122271;GEWR01122270;GCHU01010572;GBSV01004179;GEZV01039498;GBDN01013154;XM_002886316;JR245105;JR286410;GAVZ01002067;GAVZ01054281;GACF01013483;GACF01013482;XM_004143832;GBHQ01019713;GBJW01049574;GBJW01049576;GBJW01049575;GAAY01015433;GEER01030661;XM_003525311;GDAX01026710;GDAX01026711;GDAX01054163;GDAX01054165;GDAX…
		VIT_11s0065g00090	Vitis_vinifera MDRCDTSEFVNGGGMCSYRDI----------------------- Landoltia_punctata MDRCDTSGFVSGGPSVRGPAAALAS-NLLYKDFSASPLPKLSIT Amborella_trichopoda MDRRDTSGFVSGGGIHPGKIHSAHCTYVLFFNFFHK-------- Daucus_carota MDRKDTSGFVSGGGMCKGI------------------------- Ilex_paraguariensis MDRCDTSGFVSGGGMYSFRGI----------------------- Wollemia_nobilis MDRCDTSGFVSGGCQALCACL----------------------- Nypa_fruticans MDRHDTSG…	Vitis_vinifera ATGGATCGTTGTGATACCTCAGAATTTGTCAATGGGGGTGGGATGTGCTCTT---------ACAGAG--ACATCTAA------------------------------------------------------- Landoltia_punctata ATGGACCGATGCGATACATCAGGGTTCGTCAGCGGAGGCCCATCCGTCCGAGGTCCGGCGGCGGCGCTTGCCTCTAACCTCCTTTATAAAGATTTCTCGGCGAGTCCCTTGCCGAAGCTCTCGATTACTTGA Amborella_trichopoda ATGGATCGACGCGATACATCAGGGTTTGTTAGCGGAGGAGGAATTCACCCTGGCAAAATTCACAGCG--CTCACTGTA…	Vitis_vinifera MDRCDTSEFVNGGGMCSYRDI----------------------- Landoltia_punctata MDRCDTSGFVSGGPSVRGPAAALAS-NLLYKDFSASPLPKLSIT Amborella_trichopoda MDRRDTSGFVSGGGIHPGKIHSAHCTYVLFFNFFHK-------- Daucus_carota MDRKDTSGFVSGGGMCKGI------------------------- Ilex_paraguariensis MDRCDTSGFVSGGGMYSFRGI----------------------- Nypa_fruticans MDRHDTSGFVSGGGKHSFRCFLVKYY------------------ Dendrobium_catenatum MDRC…	Vitis_vinifera ATGGATCGTTGTGATACCTCAGAATTTGTCAATGGGGGTGGGATGTGCTCTTACAGAGACATC---------------------------------------------------------------------TAA Landoltia_punctata ATGGACCGATGCGATACATCAGGGTTCGTCAGCGGAGGCCCATCCGTCCGAGGTCCGGCGGCGGCGCTTGCCTCT---AACCTCCTTTATAAAGATTTCTCGGCGAGTCCCTTGCCGAAGCTCTCGATTACTTGA Amborella_trichopoda ATGGATCGACGCGATACATCAGGGTTTGTTAGCGGAGGAGGAATTCACCCTGGCAAAATTCACAGCGCTCAC…	GAQZ01015945;GAQZ01015946;XM_006842875;XM_017380259;GEWR01122271;GEWR01122270;GCHU01010572;GDFT01004141;GAEL01013772;GEZL01156203;GDRJ01016628;XM_010678083;GAVZ01002067;GAVZ01054281;GACF01013483;GACF01013482;XM_004143832;GBHQ01019713;GBCR01001203;GBCR01076594;GBCR01076595;GAAY01015433;JK711256;GANR01019663;GAOS01006390;FS636396;FY922006;GAQP01006789;GAQP01009386;GAQP01009094;GAQP01050595;GAQP0105…
HG9.2	P. trichocarpa	POPTR_0003s01750	Populus_trichocarpa MKLKNCEGRSVRGSKD--LRTSIVTVCVKGFYPRNVVRYF--------------------------- Anthurium_amnicola MNLKV---SSVNHPSD--LSLLSVLTALKGFYPRNVIKYSGKSIVIC-------------------- Amborella_trichopoda MKLEDLSAKGGECC----TIVWILSFLLRGFYPRNVVRYDQISVNLSEKVH---------------- Phoenix_dactylifera MKFEDSPTSVLLRGNL--SHFAALSVILQGFYPQNIIRYLQKPITFCPKLICHQNGRHGQGRHIRLC Atractylodes_lancea MKLKDLSVRRNREFAD--LSTPILVDH…	Populus_trichocarpa ATGAAACTTAAGAATTGTGAAGGAAG---GAGCGTAAGAGGCTCCAAAGAT---CTGCGCACATCAATTGTGACTGTTTGTGTTAAAGGGTTTTATCCTAGAAATGTTGTCAGATATTTCTAG--------------------------------------------------------------------------------- Anthurium_amnicola ATGAACTTGAAGGTTTCTTCAGTCAA------------TCATCCCTCTGAT---CTTTCCCTCTTGTCTGTTCTGACTGCTCTAAAAGGTTTTTATCCTAGGAACGTGATTAAATACTCTGGAAAGTCAATAGTCATCTGTTGA-----------…	Populus_trichocarpa MKLKNCEGRSVRGSKD-LRTSIV-TVCVKGFYPRNVVRYF--------------------------- Anthurium_amnicola MNLK---VSSVNHPSD-LSLLSV-LTALKGFYPRNVIKYSGKSIVIC-------------------- Amborella_trichopoda MKLEDLSAKGGECC---TIVWIL-SFLLRGFYPRNVVRYDQISVNLSEKVH---------------- Phoenix_dactylifera MKFEDSPTSVLLRGNL-SHFAAL-SVILQGFYPQNIIRYLQKPITFCPKLICHQNGRHGQGRHIRLC Atractylodes_lancea MKLKDLSVRRNREFAD-LSTPIL-VDH…	Populus_trichocarpa ATGAAACTTAAGAATTGTGAAGGAAGGAGCGTAAGAGGCTCCAAAGAT---CTGCGCACATCAATTGTG---ACTGTTTGTGTTAAAGGGTTTTATCCTAGAAATGTTGTCAGATATTTC---------------------------------------------------------------------------------TAG Anthurium_amnicola ATGAACTTGAAG---------GTTTCTTCAGTCAATCATCCCTCTGAT---CTTTCCCTCTTGTCTGTT---CTGACTGCTCTAAAAGGTTTTTATCCTAGGAACGTGATTAAATACTCTGGAAAGTCAATAGTCATCTGT--------------…	GDJX01001370;XM_006827066;XM_008813357;GEFW01000278;GEFZ01000271;GEGA01013441;GAVZ01054673;GANF01042324;GANF01049623;GANG01001861;GANG01034420;GBCR01008065;GAMA01008215;BE323253;JR367318;GEIC01110195;FS611759;FY897362;CB075343;GBYR01033140;GBYR01033141;GAGV01010068;GDKG01027127;GDKG01028481;GDKG01046902;GDKG01051963;XM_010031764;FX138319;FX137072;FX139899;XM_010262786;GEKW01023279;GAWA01082036;GE…
HG10	A. thaliana	AT4G19110	Arabidopsis_thaliana ---MEQVFVWPSCYHYRLFSFQEALDWRFLVRSDFLVGSFVNCT- Anthurium_amnicola ---MEQVHLWSSCFDCHAISFQEVLDWRLLLAGDFLLVSFVNCT- Daucus_carota ---MDRPCIWSDFFQDWVLNFQELCDWRFLIFGNVVPVSFVNCT- Wollemia_nobilis MEDMQSVCFGSSHYQEQVLSFR-GVLWRFGVLCKLLFTAFVGCT- Nypa_fruticans ---MEQVPFWSSCFQHRVLLLQEVLDWRFFILGDFLLISFVNCT- Agave_tequilana ---MEQELFLSSCYECRVLSFQEALDWRFIIPGDFLLISFVNCT- Saussurea_involucrata…	Arabidopsis_thaliana ---------ATGGAACAAGTTTTTGTCTGGCCAAGCTGCTACCACTATCGGCTTTTCTCATTCCAAGAAGCGCTCGATTGGCGGTTTCTTGTACGTTCTGATTTCCTTGTGGGCTCTTTCGTTAACTGCACTTAG--- Anthurium_amnicola ---------ATGGAGCAAGTGCATCTTTGGTCAAGTTGCTTTGACTGTCATGCCATATCCTTCCAGGAGGTTCTTGACTGGAGGCTCCTCCTTGCTGGGGACTTTCTCCTCGTTTCCTTTGTCAACTGTACTTAG--- Daucus_carota ---------ATGGACAGACCATGCATATGGTCGGACTTCTTCCAAGACTGGGTGTTAAATTTTCAGG…	Arabidopsis_thaliana MEQVFVWPSCYHYRLFSFQEALDWRFLVRSDFLVGSFVNCT- Anthurium_amnicola MEQVHLWSSCFDCHAISFQEVLDWRLLLAGDFLLVSFVNCT- Daucus_carota MDRPCIWSDFFQDWVLNFQELCDWRFLIFGNVVPVSFVNCT- Nypa_fruticans MEQVPFWSSCFQHRVLLLQEVLDWRFFILGDFLLISFVNCT- Agave_tequilana MEQELFLSSCYECRVLSFQEALDWRFIIPGDFLLISFVNCT- Saussurea_involucrata MEQECPWSDCFQNQVFSFQKVLDWRSLIPRRFLLVSFVNCT- Reaumuria_trigyna MENICFWANSFNLRVI…	Arabidopsis_thaliana ATGGAACAAGTTTTTGTCTGGCCAAGCTGCTACCACTATCGGCTTTTCTCATTCCAAGAAGCGCTCGATTGGCGGTTTCTTGTACGTTCTGATTTCCTTGTGGGCTCTTTCGTTAACTGCACT---TAG Anthurium_amnicola ATGGAGCAAGTGCATCTTTGGTCAAGTTGCTTTGACTGTCATGCCATATCCTTCCAGGAGGTTCTTGACTGGAGGCTCCTCCTTGCTGGGGACTTTCTCCTCGTTTCCTTTGTCAACTGTACT---TAG Daucus_carota ATGGACAGACCATGCATATGGTCGGACTTCTTCCAAGACTGGGTGTTAAATTTTCAGGAACTGTGTGATTGGCGATTTCTCATTT…	GDJX01009617;GDJX01014820;GDJX01017331;XM_017373833;GCHU01019045;GDFT01008697;GAHU01006168;GAHU01012755;JW917874;JR248536;JR258295;JR273435;JR275119;GAVZ01054493;GDIG01021418;GDIG01021419;JU992469;GBCR01083797;GBCR01083796;GBCR01083795;GBCR01083794;GEER01001068;GEER01011167;GEER01033741;GEER01066084;GEER01083099;GEOZ01013371;GEOZ01034190;FR616901;FR616863;FR617436;FR618803;FR619219;FR622467;GDAB0…
		AT5G45430	Arabidopsis_thaliana ------------------MEQDYICSGCYQYRVFSLQEALDWRFLVHSDFLIGSFVNCT- Posidonia_oceanica MHEESLFFSCGLNSSTRVMEQAHFWSSIFGISVLSIQEVLDWRFLVHGGFLIISFVNCT- Daucus_carota ------------------MDRPCIWSDFFQDWVLNFQELCDWRFLIFGNVVPVSFVNCT- Araucaria_cunninghamii ---------------MEDMQSVCFGSCHYQEQVLSFR-GVLWRFGVLCKLLFTAFVGCT- Nypa_fruticans ------------------MEQVPFWSSCFQHRVLLLQEVLDWRFFILGDFLLISFVNCT- Ag…	Arabidopsis_thaliana ------------------------------------------------------ATGGAACAAGATTACATCTGCTCAGGGTGCTACCAGTATCGAGTTTTTTCATTGCAAGAAGCACTCGATTGGCGGTTTCTTGTGCACTCAGATTTCCTTATCGGCTCTTTCGTGAACTGCACCTAG--- Posidonia_oceanica ATGCACGAAGAGTCACTTTTTTTTTCTTGTGGGCTTAACTCCTCTACTCGAGTCATGGAGCAAGCTCATTTCTGGTCAAGTATCTTCGGGATATCCGTCTTATCAATTCAGGAGGTACTTGATTGGCGGTTCCTTGTTCATGGAGGCTTCCTCATCATTTCTTTTGTCAATTGCA…	Arabidopsis_thaliana ------------------MEQDYICSGCYQYRVFSLQEALDWRFLVHSDFLIGSFVNCT- Posidonia_oceanica MHEESLFFSCGLNSSTRVMEQAHFWSSIFGISVLSIQEVLDWRFLVHGGFLIISFVNCT- Daucus_carota ------------------MDRPCIWSDFFQDWVLNFQELCDWRFLIFGNVVPVSFVNCT- Nypa_fruticans ------------------MEQVPFWSSCFQHRVLLLQEVLDWRFFILGDFLLISFVNCT- Agave_tequilana ------------------MEQELFLSSCYECRVLSFQEALDWRFIIPGDFLLISFVNCT- Saussurea…	Arabidopsis_thaliana ------------------------------------------------------ATGGAACAAGATTACATCTGCTCAGGGTGCTACCAGTATCGAGTTTTTTCATTGCAAGAAGCACTCGATTGGCGGTTTCTTGTGCACTCAGATTTCCTTATCGGCTCTTTCGTGAACTGCACC---TAG Posidonia_oceanica ATGCACGAAGAGTCACTTTTTTTTTCTTGTGGGCTTAACTCCTCTACTCGAGTCATGGAGCAAGCTCATTTCTGGTCAAGTATCTTCGGGATATCCGTCTTATCAATTCAGGAGGTACTTGATTGGCGGTTCCTTGTTCATGGAGGCTTCCTCATCATTTCTTTTGTCAATTGCA…	GEMD01001550;XM_017373833;GCKF01045303;GCKF01045309;GDFT01008697;GAHU01006168;GAHU01012755;JW898596;GAPX01001592;GAPY01004302;GAPZ01000794;GAVZ01054493;GDIG01021418;GDIG01021419;JU992469;GBJW01068466;GBJW01068470;GBJW01068468;GBJW01068469;GBJW01088449;GBJW01088447;GBJW01088448;GBJW01088446;GEER01001068;GEER01011167;GEER01033741;GEER01066084;GEER01083099;GAOO01005383;GAOO01002670;GAOO01002669;GAOO…
	O. sativa	LOC_Os02g47220	Oryza_sativa ------------------MEKVIFWAHLLKCKLFLSKETLDWCVLARGNTHHFSLVNYT Posidonia_oceanica MHEESLFFSCGLNSSTRVMEQAHFWSSIFGISVLSIQEVLDWRFLVHGGFLIISFVNCT Nypa_fruticans ------------------MERAHVWSSCYQCKVSLFQEFLDWRFLAFGDFLIISFVNYT Cleome_droserifolia ------------------MEQVCFWSSCYRYRVFLFQEVLDWRFLVRADFLMASFVNCT Reaumuria_trigyna ------------------MENICFWANSFNLRVISFQEALDWRVFILGNFLLVSFVNYT Dioscorea_comp…	Oryza_sativa ------------------------------------------------------ATGGAAAAAGTGATCTTCTGGGCACATCTCCTTAAATGCAAGCTTTTTCTTTCAAAAGAAACTCTTGATTGGTGTGTTTTAGCTCGTGGGAACACCCACCACTTCTCTCTGGTGAACTACACATAG Posidonia_oceanica ATGCACGAAGAGTCACTTTTTTTTTCTTGTGGGCTTAACTCCTCTACTCGAGTCATGGAGCAAGCTCATTTCTGGTCAAGTATCTTCGGGATATCCGTCTTATCAATTCAGGAGGTACTTGATTGGCGGTTCCTTGTTCATGGAGGCTTCCTCATCATTTCTTTTGTCAATTGCACCTAG Nypa_…	Oryza_sativa ------------------MEKVIFWAHLLKCKLFLSKETLDWCVLARGNTHHFSLVNYT Posidonia_oceanica MHEESLFFSCGLNSSTRVMEQAHFWSSIFGISVLSIQEVLDWRFLVHGGFLIISFVNCT Nypa_fruticans ------------------MERAHVWSSCYQCKVSLFQEFLDWRFLAFGDFLIISFVNYT Cleome_droserifolia ------------------MEQVCFWSSCYRYRVFLFQEVLDWRFLVRADFLMASFVNCT Reaumuria_trigyna ------------------MENICFWANSFNLRVISFQEALDWRVFILGNFLLVSFVNYT Dioscorea_comp…	Oryza_sativa ------------------------------------------------------ATGGAAAAAGTGATCTTCTGGGCACATCTCCTTAAATGCAAGCTTTTTCTTTCAAAAGAAACTCTTGATTGGTGTGTTTTAGCTCGTGGGAACACCCACCACTTCTCTCTGGTGAACTACACATAG Posidonia_oceanica ATGCACGAAGAGTCACTTTTTTTTTCTTGTGGGCTTAACTCCTCTACTCGAGTCATGGAGCAAGCTCATTTCTGGTCAAGTATCTTCGGGATATCCGTCTTATCAATTCAGGAGGTACTTGATTGGCGGTTCCTTGTTCATGGAGGCTTCCTCATCATTTCTTTTGTCAATTGCACCTAG Nypa_…	GEMD01001550;GDFT01007042;GDRJ01017540;JR248536;JR258295;JR273435;JR275119;GBJW01068466;GBJW01068470;GBJW01068468;GBJW01068469;GBJW01088449;GBJW01088447;GBJW01088448;GBJW01088446;GEER01001068;GEER01011167;GEER01033741;GEER01066084;GEER01083099;GEOZ01013371;GEOZ01034190;GEIC01021150;GEIC01174624;GEIC01174627;GEIC01174623;GAMW01008746;GAMW01012576;EY150043;EY151134;EY160119;EC601198;GDHB01012238;GD…
		LOC_Os06g02550	Oryza_sativa ------------------MEYTLYTTSSSVLHISLLEEVLGWRFSLYGDFLVISFVNCT Posidonia_oceanica MHEESLFFSCGLNSSTRVMEQAHFWSSIFGISVLSIQEVLDWRFLVHGGFLIISFVNCT Daucus_carota ------------------MDRPCIWSDFFQDWVLNFQELCDWRFLIFGNVVPVSFVNCT Cocos_nucifera ------------------MEQMPFWSSCFQCQVLLLQEVLDWRFFVLGDFLLISFVNCT Agave_tequilana ------------------MEQELFLSSCYECRVLSFQEALDWRFIIPGDFLLISFVNCT Saussurea_involucrata …	Oryza_sativa ------------------------------------------------------ATGGAGTACACCCTCTACACCACAAGTTCCTCTGTATTGCACATTTCGCTGCTCGAGGAAGTTCTTGGCTGGAGGTTTTCTCTTTACGGAGACTTCCTCGTTATCTCTTTTGTCAACTGCACCTGA Posidonia_oceanica ATGCACGAAGAGTCACTTTTTTTTTCTTGTGGGCTTAACTCCTCTACTCGAGTCATGGAGCAAGCTCATTTCTGGTCAAGTATCTTCGGGATATCCGTCTTATCAATTCAGGAGGTACTTGATTGGCGGTTCCTTGTTCATGGAGGCTTCCTCATCATTTCTTTTGTCAATTGCACCTAG Daucu…	Oryza_sativa ------------------MEYTLYTTSSSVLHISLLEEVLGWRFSLYGDFLVISFVNCT Posidonia_oceanica MHEESLFFSCGLNSSTRVMEQAHFWSSIFGISVLSIQEVLDWRFLVHGGFLIISFVNCT Daucus_carota ------------------MDRPCIWSDFFQDWVLNFQELCDWRFLIFGNVVPVSFVNCT Cocos_nucifera ------------------MEQMPFWSSCFQCQVLLLQEVLDWRFFVLGDFLLISFVNCT Agave_tequilana ------------------MEQELFLSSCYECRVLSFQEALDWRFIIPGDFLLISFVNCT Saussurea_involucrata …	Oryza_sativa ------------------------------------------------------ATGGAGTACACCCTCTACACCACAAGTTCCTCTGTATTGCACATTTCGCTGCTCGAGGAAGTTCTTGGCTGGAGGTTTTCTCTTTACGGAGACTTCCTCGTTATCTCTTTTGTCAACTGCACCTGA Posidonia_oceanica ATGCACGAAGAGTCACTTTTTTTTTCTTGTGGGCTTAACTCCTCTACTCGAGTCATGGAGCAAGCTCATTTCTGGTCAAGTATCTTCGGGATATCCGTCTTATCAATTCAGGAGGTACTTGATTGGCGGTTCCTTGTTCATGGAGGCTTCCTCATCATTTCTTTTGTCAATTGCACCTAG Daucu…	GEMD01001550;XM_017373833;GABT01002511;GAHU01006168;GAHU01012755;JW898596;GDRJ01017540;GAPX01001592;GAPY01004302;GAPZ01000794;GAVZ01054493;GDIG01021418;GDIG01021419;JU992469;GBJW01068466;GBJW01068470;GBJW01068468;GBJW01068469;GBJW01088449;GBJW01088447;GBJW01088448;GBJW01088446;GBSJ01198472;GBSJ01220613;GBSJ01225782;GBSJ01272563;GBSJ01303400;GBSJ01361024;GBSJ01371890;GBSJ01410057;GEHN01064228;GEHN…
HG11	A. thaliana	AT4G12430	Arabidopsis_thaliana ----------------MELSPTSSDKKTMKRWFFIDKRVG Zantedeschia_aethiopica MLCCSANEKLSGSVRLMDCSHNTSDKKTLKRWFFIDKRVG Amborella_trichopoda MHKIVGDDKFSGSLHLMGCTHNTSDKKTLKRWFFIDKRVG Daucus_carota MQYNSGDE-RVGITYLMDFSPSSSDKKTLKRWFFIDKRVG Ilex_paraguariensis MQYSFGDE-ISRSLRLMDCSRNSCDKKTLKRWFFIDKRVG Phoenix_dactylifera MLFSSGNEKFSGSLRLMDCTHNCSDKKTLKRWFFIDKRVG Cymbidium_faberi MVYISDDEKFTGSLCL…	Arabidopsis_thaliana ------------------------------------------------ATGGAGCTTTCACCAACAAGCAGTGACAAGAAAACAATGAAGAGATGGTTTTTCATAGATAAACGAGTTGGATAG Zantedeschia_aethiopica ATGCTGTGTTGTTCTGCAAATGAGAAGCTTTCAGGAAGTGTACGCTTAATGGACTGCTCTCACAACACTAGTGACAAGAAGACACTGAAGAGGTGGTTTTTCATTGACAAGAGGGTTGGGTAA Amborella_trichopoda ATGCATAAAATTGTTGGGGATGATAAGTTTTCAGGAAGCTTGCACCTGATGGGTTGCACACATAACACAAGTGATAAGAAGACTT…	Arabidopsis_thaliana ----------------MELSPTSSDKKTMKRWFFIDKRVG Zantedeschia_aethiopica MLCCSANEKLSGSVRLMDCSHNTSDKKTLKRWFFIDKRVG Amborella_trichopoda MHKIVGDDKFSGSLHLMGCTHNTSDKKTLKRWFFIDKRVG Daucus_carota MQYNSGDE-RVGITYLMDFSPSSSDKKTLKRWFFIDKRVG Ilex_paraguariensis MQYSFGDE-ISRSLRLMDCSRNSCDKKTLKRWFFIDKRVG Phoenix_dactylifera MLFSSGNEKFSGSLRLMDCTHNCSDKKTLKRWFFIDKRVG Cymbidium_faberi MVYISDDEKFTGSLCL…	Arabidopsis_thaliana ------------------------------------------------ATGGAGCTTTCACCAACAAGCAGTGACAAGAAAACAATGAAGAGATGGTTTTTCATAGATAAACGAGTTGGATAG Zantedeschia_aethiopica ATGCTGTGTTGTTCTGCAAATGAGAAGCTTTCAGGAAGTGTACGCTTAATGGACTGCTCTCACAACACTAGTGACAAGAAGACACTGAAGAGGTGGTTTTTCATTGACAAGAGGGTTGGGTAA Amborella_trichopoda ATGCATAAAATTGTTGGGGATGATAAGTTTTCAGGAAGCTTGCACCTGATGGGTTGCACACATAACACAAGTGATAAGAAGACTT…	GAOT01026173;XM_006840892;XM_017365125;GEWR01066244;GEWR01066243;GEWR01067700;GEWR01067699;GEWR01067702;GEWR01067701;XM_008788783;GDHD01066719;GEZL01098830;GCIB01095359;GACF01079253;GACF01079252;GDIG01035523;GBHQ01006485;GBHQ01006488;GBHQ01006487;GBHQ01006486;GBJW01065212;GAAY01018007;GBSJ01095398;GBSJ01105583;GBSJ01245171;GBSJ01275910;XM_017578289;GDAX01055409;GDAX01055408;GW465865;GBYR01022047;…
		AT4G22590	Arabidopsis_thaliana -----------------MDSSTTSSDKKTLKRWFFIDKRVG Anthurium_amnicola MLCCSANEKL-SGSARLMDCTHNSTDKKTLKRWFFIDKRVG Amborella_trichopoda MHKIVGDDKF-SGSLHLMGCTHNTSDKKTLKRWFFIDKRVG Daucus_carota MQYNSGDE-R-VGITYLMDFSPSSSDKKTLKRWFFIDKRVG Ilex_paraguariensis MQYSFGDE-I-SRSLRLMDCSRNSCDKKTLKRWFFIDKRVG Elaeis_guineensis MLFCSGNEKL-SGSPRLMDCTHNCSDKKTLKRWFFIDKRVG Agave_tequilana -----------------M…	Arabidopsis_thaliana ---------------------------------------------------ATGGACAGTTCAACAACAAGCAGTGATAAGAAAACACTAAAGAGGTGGTTTTTCATTGACAAAAGAGTTGGATAA Anthurium_amnicola ---ATGCTTTGTTGTTCTGCAAATGAGAAGCTTTCAGGAAGTGCACGCTTAATGGACTGTACTCACAATAGTACTGACAAGAAAACTCTGAAGAGGTGGTTTTTCATTGACAAAAGGGTTGGGTAA Amborella_trichopoda ---ATGCATAAAATTGTTGGGGATGATAAGTTTTCAGGAAGCTTGCACCTGATGGGTTGCACACATAACACAAGTGATAAGAAG…	Arabidopsis_thaliana -----------------MDSSTTSSDKKTLKRWFFIDKRVG Anthurium_amnicola MLCCSANEKL-SGSARLMDCTHNSTDKKTLKRWFFIDKRVG Amborella_trichopoda MHKIVGDDKF-SGSLHLMGCTHNTSDKKTLKRWFFIDKRVG Daucus_carota MQYNSGDE-R-VGITYLMDFSPSSSDKKTLKRWFFIDKRVG Ilex_paraguariensis MQYSFGDE-I-SRSLRLMDCSRNSCDKKTLKRWFFIDKRVG Elaeis_guineensis MLFCSGNEKL-SGSPRLMDCTHNCSDKKTLKRWFFIDKRVG Agave_tequilana -----------------M…	Arabidopsis_thaliana ---------------------------------------------------ATGGACAGTTCAACAACAAGCAGTGATAAGAAAACACTAAAGAGGTGGTTTTTCATTGACAAAAGAGTTGGATAA Anthurium_amnicola ATGCTTTGTTGTTCTGCAAATGAGAAGCTT---TCAGGAAGTGCACGCTTAATGGACTGTACTCACAATAGTACTGACAAGAAAACTCTGAAGAGGTGGTTTTTCATTGACAAAAGGGTTGGGTAA Amborella_trichopoda ATGCATAAAATTGTTGGGGATGATAAGTTT---TCAGGAAGCTTGCACCTGATGGGTTGCACACATAACACAAGTGATAAGAAG…	GDJX01016676;XM_006840892;XM_017365125;GEWR01066244;GEWR01066243;GEWR01067700;GEWR01067699;GEWR01067702;GEWR01067701;XM_010921189;GAHU01049636;GAHU01050552;GANI01018577;GBRK01028284;GBRK01028283;GACF01079253;GACF01079252;GBZI01012414;GBZI01049207;GBZI01049206;GEYH01008390;GEYH01021923;GBHQ01006485;GBHQ01006488;GBHQ01006487;GBHQ01006486;GBJW01079552;GBJW01079556;GBJW01079554;GBJW01079551;GBJW01079…
	O. sativa	LOC_Os02g44230	Oryza_sativa MCTRSEHDKFSGISL--LMNCLHTCSDKKTLKKWFFIDKTVG Anthurium_amnicola MLCCSANEKLSGSAR--LMDCTHNSTDKKTLKRWFFIDKRVG Amborella_trichopoda MHKIVGDDKFSGSLH--LMGCTHNTSDKKTLKRWFFIDKRVG Daucus_carota -MQYNSGDERVGITY--LMDFSPSSSDKKTLKRWFFIDKRVG Ilex_paraguariensis -MQYSFGDEISRSLR--LMDCSRNSCDKKTLKRWFFIDKRVG Elaeis_guineensis MLFSSGDDKFSGCLR--LMDCTHDCSDKKTLKRWFFIDKRVG Allium_fistulosum MLLSVSNEKISGSLP--L…	Oryza_sativa ATGTGTACTCGTTCTGAACATGACAAGTTCTCAGGTAT------TTCTCTGTTGATGAACTGCCTCCACACCTGCAGTGACAAGAAGACACTGAAGAAGTGGTTTTTCATCGACAAGACAGTTGGCTAA Anthurium_amnicola ATGCTTTGTTGTTCTGCAAATGAGAAGCTTTCAGGAAG------TGCACGCTTAATGGACTGTACTCACAATAGTACTGACAAGAAAACTCTGAAGAGGTGGTTTTTCATTGACAAAAGGGTTGGGTAA Amborella_trichopoda ATGCATAAAATTGTTGGGGATGATAAGTTTTCAGGAAG------CTTGCACCTGATGGGTTGCACACATAACACAAGTGATAAGAA…	Oryza_sativa MCTRSEHDKFSGISL--LMNCLHTCSDKKTLKKWFFIDKTVG Anthurium_amnicola MLCCSANEKLSGSAR--LMDCTHNSTDKKTLKRWFFIDKRVG Amborella_trichopoda MHKIVGDDKFSGSLH--LMGCTHNTSDKKTLKRWFFIDKRVG Daucus_carota -MQYNSGDERVGITY--LMDFSPSSSDKKTLKRWFFIDKRVG Ilex_paraguariensis -MQYSFGDEISRSLR--LMDCSRNSCDKKTLKRWFFIDKRVG Elaeis_guineensis MLFSSGDDKFSGCLR--LMDCTHDCSDKKTLKRWFFIDKRVG Allium_fistulosum MLLSVSNEKISGSLP--L…	Oryza_sativa ATGTGTACTCGTTCTGAACATGACAAGTTCTCAGGTATTTCTCTG------TTGATGAACTGCCTCCACACCTGCAGTGACAAGAAGACACTGAAGAAGTGGTTTTTCATCGACAAGACAGTTGGCTAA Anthurium_amnicola ATGCTTTGTTGTTCTGCAAATGAGAAGCTTTCAGGAAGTGCACGC------TTAATGGACTGTACTCACAATAGTACTGACAAGAAAACTCTGAAGAGGTGGTTTTTCATTGACAAAAGGGTTGGGTAA Amborella_trichopoda ATGCATAAAATTGTTGGGGATGATAAGTTTTCAGGAAGCTTGCAC------CTGATGGGTTGCACACATAACACAAGTGATAAGAA…	GDJX01016676;XM_006840892;XM_017365125;GEWR01066244;GEWR01066243;GEWR01067700;GEWR01067699;GEWR01067702;GEWR01067701;XM_010935402;FX561948;GACN01008104;GDBL01038638;GDBL01038637;XM_006283875;GCIB01095359;GACF01079253;GACF01079252;GANF01018318;GANG01015231;GBHQ01006485;GBHQ01006488;GBHQ01006487;GBHQ01006486;GBJW01065212;GELI01024286;GCKC01041207;GCKC01041211;GCKC01041204;GCKC01041208;GCKC01041205;…
		LOC_Os10g40550	Oryza_sativa -MICVHHGDEPNAGTSRLMGWMRCMHVCSDKKTLKRWFFIDKRVG Anthurium_amnicola -MLCC----SANEKLSGSARLMDCTHNSTDKKTLKRWFFIDKRVG Amborella_trichopoda -----MHKIVGDDKFSGSLHLMGCTHNTSDKKTLKRWFFIDKRVG Daucus_carota -MQYN----SGD-ERVGITYLMDFSPSSSDKKTLKRWFFIDKRVG Ilex_paraguariensis -MQYS----FGDE-ISRSLRLMDCSRNSCDKKTLKRWFFIDKRVG Elaeis_guineensis ---------------------MDCTHDCSDKKTLKRWFFIDKRVG Allium_fistulosum …	Oryza_sativa ATGATCTGTGTCCACCATGGCGATGAACCAAATGCAGGAACTTCCCGCTTAATGGGCTGGATGCGTTGTATGCACGTTTGCAGTGACAAGAAGACATTGAAACGTTGGTTTTTTATTGACAAGAGGGTTGGTTGA Anthurium_amnicola ------------ATGCTTTGTTGTTCTGCAAATGAGAAGCTTTCAGGAAGTGCACGCTTAATGGACTGTACTCACAATAGTACTGACAAGAAAACTCTGAAGAGGTGGTTTTTCATTGACAAAAGGGTTGGGTAA Amborella_trichopoda ------------ATGCATAAAATTGTTGGGGATGATAAGTTTTCAGGAAGCTTGCACCTGATGGGTTGCACACA…	Oryza_sativa -MICVHHGDEPNAGTSRLMGWMRCMHVCSDKKTLKRWFFIDKRVG Anthurium_amnicola -MLCC----SANEKLSGSARLMDCTHNSTDKKTLKRWFFIDKRVG Amborella_trichopoda -----MHKIVGDDKFSGSLHLMGCTHNTSDKKTLKRWFFIDKRVG Daucus_carota -MQYN----SGD-ERVGITYLMDFSPSSSDKKTLKRWFFIDKRVG Ilex_paraguariensis -MQYS----FGDE-ISRSLRLMDCSRNSCDKKTLKRWFFIDKRVG Elaeis_guineensis ---------------------MDCTHDCSDKKTLKRWFFIDKRVG Allium_fistulosum …	Oryza_sativa ---ATGATCTGTGTCCACCATGGCGATGAACCAAATGCAGGAACTTCCCGCTTAATGGGCTGGATGCGTTGTATGCACGTTTGCAGTGACAAGAAGACATTGAAACGTTGGTTTTTTATTGACAAGAGGGTTGGTTGA Anthurium_amnicola ---ATGCTTTGTTGT------------TCTGCAAATGAGAAGCTTTCAGGAAGTGCACGCTTAATGGACTGTACTCACAATAGTACTGACAAGAAAACTCTGAAGAGGTGGTTTTTCATTGACAAAAGGGTTGGGTAA Amborella_trichopoda ---------------ATGCATAAAATTGTTGGGGATGATAAGTTTTCAGGAAGCTTGCACCTGATGGG…	GDJX01016676;XM_006840892;XM_017365125;GEWR01066244;GEWR01066243;GEWR01067700;GEWR01067699;GEWR01067702;GEWR01067701;XM_010935404;FX553742;FX553761;FX553759;FX553769;FX553756;FX553767;FX553776;FX553790;FX553779;FX553784;FX553786;FX553792;FX553807;FX553793;FX553805;FX553818;FX553806;FX553827;FX553842;FX553831;FX553813;FX553828;FX553780;FX553814;FX553830;FX553852;FX553847;FX553848;FX553853;FX553849…
	S. lycopersicum	Solyc03g083960.2	Solanum_lycopersicum ----------------M-DRTPGCSDKVTLKKWFFIDKRVG Anthurium_amnicola MLCCSANEKLSGSARLM-DCTHNSTDKKTLKRWFFIDKRVG Amborella_trichopoda MHKIVGDDKFSGSLHLM-GCTHNTSDKKTLKRWFFIDKRVG Daucus_carota MQYNSGDE-RVGITYLM-DFSPSSSDKKTLKRWFFIDKRVG Ilex_paraguariensis MQYSFGDE-ISRSLRLM-DCSRNSCDKKTLKRWFFIDKRVG Phoenix_dactylifera MLFSSGDDKFSGSLRLMDDRTQDCSDKKTLKRWFFIDKRVG Cymbidium_faberi MVYISDDEKFTGSLC…	Solanum_lycopersicum ------------------------------------------------ATGG---ACCGTACGCCTGGCTGCAGTGATAAGGTTACTTTGAAGAAGTGGTTTTTCATCGACAAAAGGGTTGGTTAA Anthurium_amnicola ATGCTTTGTTGTTCTGCAAATGAGAAGCTTTCAGGAAGTGCACGCTTAATGG---ACTGTACTCACAATAGTACTGACAAGAAAACTCTGAAGAGGTGGTTTTTCATTGACAAAAGGGTTGGGTAA Amborella_trichopoda ATGCATAAAATTGTTGGGGATGATAAGTTTTCAGGAAGCTTGCACCTGATGG---GTTGCACACATAACACAAGTGATAAGAAG…	Solanum_lycopersicum ----------------M-DRTPGCSDKVTLKKWFFIDKRVG Anthurium_amnicola MLCCSANEKLSGSARLM-DCTHNSTDKKTLKRWFFIDKRVG Amborella_trichopoda MHKIVGDDKFSGSLHLM-GCTHNTSDKKTLKRWFFIDKRVG Daucus_carota MQYNSGDE-RVGITYLM-DFSPSSSDKKTLKRWFFIDKRVG Ilex_paraguariensis MQYSFGDE-ISRSLRLM-DCSRNSCDKKTLKRWFFIDKRVG Phoenix_dactylifera MLFSSGDDKFSGSLRLMDDRTQDCSDKKTLKRWFFIDKRVG Cymbidium_faberi MVYISDDEKFTGSLC…	Solanum_lycopersicum ------------------------------------------------ATG---GACCGTACGCCTGGCTGCAGTGATAAGGTTACTTTGAAGAAGTGGTTTTTCATCGACAAAAGGGTTGGTTAA Anthurium_amnicola ATGCTTTGTTGTTCTGCAAATGAGAAGCTTTCAGGAAGTGCACGCTTAATG---GACTGTACTCACAATAGTACTGACAAGAAAACTCTGAAGAGGTGGTTTTTCATTGACAAAAGGGTTGGGTAA Amborella_trichopoda ATGCATAAAATTGTTGGGGATGATAAGTTTTCAGGAAGCTTGCACCTGATG---GGTTGCACACATAACACAAGTGATAAGAAG…	GDJX01016676;XM_006840892;XM_017365125;GEWR01066244;GEWR01066243;GEWR01067700;GEWR01067699;GEWR01067702;GEWR01067701;XM_008798616;GDHD01066719;GACH01021200;XM_010541461;GCIB01095359;GACF01079253;GACF01079252;XM_008440868;GBHQ01006485;GBHQ01006488;GBHQ01006487;GBHQ01006486;GBCR01073579;GAAY01018007;GELI01015190;XM_007131282;FN731756;FP045625;FP049898;FP050565;GBHG01037462;GBHG01037461;GBHG01037464…
	P. trichocarpa	POPTR_0003s11190	Populus_trichocarpa ---MLCGFGDEKFSGSPCLMDCSPSS-SDKKTLKRWFFIDKRVG Posidonia_oceanica ---MHCSFGDDKFSGSTSLMSNCKPQTSDKKTLKRWFFIDKRVG Amborella_trichopoda ---MHKIVGDDKFSGSLHLMGCTHNT-SDKKTLKRWFFIDKRVG Daucus_carota ---MQYNSGDE-RVGITYLMDFSPSS-SDKKTLKRWFFIDKRVG Ilex_paraguariensis ---MQYSFGDE-ISRSLRLMDCSRNS-CDKKTLKRWFFIDKRVG Elaeis_guineensis ---MLFCSGNEKLSGSPRLMDCTHNC-SDKKTLKRWFFIDKRVG Cymbidium_faberi …	Populus_trichocarpa ---------ATGTTGTGTGGTTTTGGAGATGAGAAGTTCTCAGGAAGTCCCTGCTTGATGGACTGCTCTCCTAGTAGT---AGTGACAAGAAAACTTTGAAGAGGTGGTTTTTCATTGATAAGAGGGTCGGGTGA Posidonia_oceanica ---------ATGCACTGCAGTTTTGGAGATGACAAGTTCTCTGGAAGCACAAGTTTGATGTCAAACTGCAAACCACAAACGAGTGATAAGAAGACTTTGAAAAGGTGGTTTTTCATTGATAAGAGAGTTGGATAA Amborella_trichopoda ---------ATGCATAAAATTGTTGGGGATGATAAGTTTTCAGGAAGCTTGCACCTGATGGGTTGCA…	Populus_trichocarpa ---MLCGFGDEKFSGSPCLMDCSPSS-SDKKTLKRWFFIDKRVG Posidonia_oceanica ---MHCSFGDDKFSGSTSLMSNCKPQTSDKKTLKRWFFIDKRVG Amborella_trichopoda ---MHKIVGDDKFSGSLHLMGCTHNT-SDKKTLKRWFFIDKRVG Daucus_carota ---MQYNSGDE-RVGITYLMDFSPSS-SDKKTLKRWFFIDKRVG Ilex_paraguariensis ---MQYSFGDE-ISRSLRLMDCSRNS-CDKKTLKRWFFIDKRVG Elaeis_guineensis ---MLFCSGNEKLSGSPRLMDCTHNC-SDKKTLKRWFFIDKRVG Cymbidium_faberi …	Populus_trichocarpa ---------ATGTTGTGTGGTTTTGGAGATGAGAAGTTCTCAGGAAGTCCCTGCTTGATGGACTGCTCTCCTAGTAGT---AGTGACAAGAAAACTTTGAAGAGGTGGTTTTTCATTGATAAGAGGGTCGGGTGA Posidonia_oceanica ---------ATGCACTGCAGTTTTGGAGATGACAAGTTCTCTGGAAGCACAAGTTTGATGTCAAACTGCAAACCACAAACGAGTGATAAGAAGACTTTGAAAAGGTGGTTTTTCATTGATAAGAGAGTTGGATAA Amborella_trichopoda ---------ATGCATAAAATTGTTGGGGATGATAAGTTTTCAGGAAGCTTGCACCTGATGGGTTGCA…	GEMD01051117;GEMD01051116;GEMD01051114;GEMD01051118;GEMD01051119;XM_006840892;XM_017365125;GEWR01066244;GEWR01066243;GEWR01067700;GEWR01067699;GEWR01067702;GEWR01067701;GBSV01012198;GDHD01066719;GEZL01098830;GDRJ01046172;GCIB01017890;GAVZ01054104;GACF01079253;GACF01079252;GDIG01035523;JV012045;GBCR01073579;GAAY01018007;GEER01013294;GCKC01041207;GCKC01041211;GCKC01041204;GCKC01041208;GCKC01041205;…
		POPTR_0012s14700	Populus_trichocarpa ----------------MDCLPSSIDKISLKRWFFIDKRVG Anthurium_amnicola MLCCSANEKLSGSARLMDCTHNSTDKKTLKRWFFIDKRVG Amborella_trichopoda MHKIVGDDKFSGSLHLMGCTHNTSDKKTLKRWFFIDKRVG Daucus_carota -MQYNSGDERVGITYLMDFSPSSSDKKTLKRWFFIDKRVG Ilex_paraguariensis -MQYSFGDEISRSLRLMDCSRNSCDKKTLKRWFFIDKRVG Elaeis_guineensis MLFCSGNEKLSGSPRLMDCTHNCSDKKTLKRWFFIDKRVG Cymbidium_faberi MVYISDDEKFTGSLCLMDCTPNCN…	Populus_trichocarpa ------------------------------------------------ATGGACTGCTTGCCAAGCAGCATTGACAAGATATCTCTGAAGAGGTGGTTCTTTATCGATAAAAGGGTTGGGTGA Anthurium_amnicola ATGCTTTGTTGTTCTGCAAATGAGAAGCTTTCAGGAAGTGCACGCTTAATGGACTGTACTCACAATAGTACTGACAAGAAAACTCTGAAGAGGTGGTTTTTCATTGACAAAAGGGTTGGGTAA Amborella_trichopoda ATGCATAAAATTGTTGGGGATGATAAGTTTTCAGGAAGCTTGCACCTGATGGGTTGCACACATAACACAAGTGATAAGAAGACTTTGAAGA…	Populus_trichocarpa ----------------MDCLPSSIDKISLKRWFFIDKRVG Anthurium_amnicola MLCCSANEKLSGSARLMDCTHNSTDKKTLKRWFFIDKRVG Amborella_trichopoda MHKIVGDDKFSGSLHLMGCTHNTSDKKTLKRWFFIDKRVG Daucus_carota -MQYNSGDERVGITYLMDFSPSSSDKKTLKRWFFIDKRVG Ilex_paraguariensis -MQYSFGDEISRSLRLMDCSRNSCDKKTLKRWFFIDKRVG Elaeis_guineensis MLFCSGNEKLSGSPRLMDCTHNCSDKKTLKRWFFIDKRVG Cymbidium_faberi MVYISDDEKFTGSLCLMDCTPNCN…	Populus_trichocarpa ------------------------------------------------ATGGACTGCTTGCCAAGCAGCATTGACAAGATATCTCTGAAGAGGTGGTTCTTTATCGATAAAAGGGTTGGGTGA Anthurium_amnicola ATGCTTTGTTGTTCTGCAAATGAGAAGCTTTCAGGAAGTGCACGCTTAATGGACTGTACTCACAATAGTACTGACAAGAAAACTCTGAAGAGGTGGTTTTTCATTGACAAAAGGGTTGGGTAA Amborella_trichopoda ATGCATAAAATTGTTGGGGATGATAAGTTTTCAGGAAGCTTGCACCTGATGGGTTGCACACATAACACAAGTGATAAGAAGACTTTGAAGA…	GDJX01016676;XM_006840892;XM_017365125;GEWR01066244;GEWR01066243;GEWR01067700;GEWR01067699;GEWR01067702;GEWR01067701;XM_010921189;GDHD01066719;GANI01030536;XM_006413578;JL389305;GACF01079253;GACF01079252;GANF01018318;GANG01015231;GBHQ01006485;GBHQ01006488;GBHQ01006487;GBHQ01006486;GBJW01065212;GAAY01018007;GEER01013294;GCKC01041207;GCKC01041211;GCKC01041204;GCKC01041208;GCKC01041205;GCKC01041209;…
		POPTR_0015s14810	Populus_trichocarpa -----------------MDCLPSSSDKLTLKRWFFLDKRVG Anthurium_amnicola -MLCCSANEKLSGSARLMDCTHNSTDKKTLKRWFFIDKRVG Amborella_trichopoda -MHKIVGDDKFSGSLHLMGCTHNTSDKKTLKRWFFIDKRVG Daucus_carota -MQYNS-GDERVGITYLMDFSPSSSDKKTLKRWFFIDKRVG Ilex_paraguariensis -MQYSF-GDEISRSLRLMDCSRNSCDKKTLKRWFFIDKRVG Elaeis_guineensis -MLFCSGNEKLSGSPRLMDCTHNCSDKKTLKRWFFIDKRVG Allium_fistulosum -MLINIGNEKFSESLHL…	Populus_trichocarpa ------------------------------------------------ATGGACTGCTTGCCAAGCAGCAGTGACAAGTTAACTCTGAAGAGGTGGTTCTTCCTCGATAAAAGGGTTGGGTGA Anthurium_amnicola ATGCTTTGTTGTTCTGCAAATGAGAAGCTTTCAGGAAGTGCACGCTTAATGGACTGTACTCACAATAGTACTGACAAGAAAACTCTGAAGAGGTGGTTTTTCATTGACAAAAGGGTTGGGTAA Amborella_trichopoda ATGCATAAAATTGTTGGGGATGATAAGTTTTCAGGAAGCTTGCACCTGATGGGTTGCACACATAACACAAGTGATAAGAAGACTTTGAAGA…	Populus_trichocarpa -----------------MDCLPSSSDKLTLKRWFFLDKRVG Anthurium_amnicola -MLCCSANEKLSGSARLMDCTHNSTDKKTLKRWFFIDKRVG Amborella_trichopoda -MHKIVGDDKFSGSLHLMGCTHNTSDKKTLKRWFFIDKRVG Daucus_carota -MQYNS-GDERVGITYLMDFSPSSSDKKTLKRWFFIDKRVG Ilex_paraguariensis -MQYSF-GDEISRSLRLMDCSRNSCDKKTLKRWFFIDKRVG Elaeis_guineensis -MLFCSGNEKLSGSPRLMDCTHNCSDKKTLKRWFFIDKRVG Allium_fistulosum -MLINIGNEKFSESLHL…	Populus_trichocarpa ---------------------------------------------------ATGGACTGCTTGCCAAGCAGCAGTGACAAGTTAACTCTGAAGAGGTGGTTCTTCCTCGATAAAAGGGTTGGGTGA Anthurium_amnicola ---ATGCTTTGTTGTTCTGCAAATGAGAAGCTTTCAGGAAGTGCACGCTTAATGGACTGTACTCACAATAGTACTGACAAGAAAACTCTGAAGAGGTGGTTTTTCATTGACAAAAGGGTTGGGTAA Amborella_trichopoda ---ATGCATAAAATTGTTGGGGATGATAAGTTTTCAGGAAGCTTGCACCTGATGGGTTGCACACATAACACAAGTGATAAGAAGA…	GDJX01016676;XM_006840892;XM_017365125;GEWR01066244;GEWR01066243;GEWR01067700;GEWR01067699;GEWR01067702;GEWR01067701;GBSV01012198;FX553742;FX553761;FX553759;FX553769;FX553756;FX553767;FX553776;FX553790;FX553779;FX553784;FX553786;FX553792;FX553807;FX553793;FX553805;FX553818;FX553806;FX553827;FX553842;FX553831;FX553813;FX553828;FX553780;FX553814;FX553830;FX553852;FX553847;FX553848;FX553853;FX553849…
	V. vinifera	VIT_02s0154g00110	Vitis_vinifera --------------------MDCSPTSGDKKTLKRWFFIDKRGG Anthurium_amnicola ---MLCCSANEK-LSGSARLMDCTHNSTDKKTLKRWFFIDKRVG Amborella_trichopoda ---MHKIVGDDK-FSGSLHLMGCTHNTSDKKTLKRWFFIDKRVG Daucus_carota ---MQYNSGDER-VG-ITYLMDFSPSSSDKKTLKRWFFIDKRVG Ilex_paraguariensis MQY---SF-GDE-ISRSLRLMDCSRNSCDKKTLKRWFFIDKRVG Elaeis_guineensis ---MLFCSGNEK-LSGSPRLMDCTHNCSDKKTLKRWFFIDKRVG Cymbidium_faberi ---MV…	Vitis_vinifera ---------------------------------------------------------ATGGACTGCTCTCCCACAAGCGGTGACAAGAAAACATTGAAGAGGTGGTTTTTCATAGATAAAAGGGGTGGGTGA Anthurium_amnicola ---------ATGCTTTGTTGTTCTGCAAATGAGAAGCTTTCAGGAAGTGCACGCTTAATGGACTGTACTCACAATAGTACTGACAAGAAAACTCTGAAGAGGTGGTTTTTCATTGACAAAAGGGTTGGGTAA Amborella_trichopoda ---------ATGCATAAAATTGTTGGGGATGATAAGTTTTCAGGAAGCTTGCACCTGATGGGTTGCACACATAACACA…	Vitis_vinifera --------------------MDCSPTSGDKKTLKRWFFIDKRGG Anthurium_amnicola ---MLCCSANEK-LSGSARLMDCTHNSTDKKTLKRWFFIDKRVG Amborella_trichopoda ---MHKIVGDDK-FSGSLHLMGCTHNTSDKKTLKRWFFIDKRVG Daucus_carota ---MQYNSGDER-VG-ITYLMDFSPSSSDKKTLKRWFFIDKRVG Ilex_paraguariensis MQY---SF-GDE-ISRSLRLMDCSRNSCDKKTLKRWFFIDKRVG Elaeis_guineensis ---MLFCSGNEK-LSGSPRLMDCTHNCSDKKTLKRWFFIDKRVG Cymbidium_faberi ---MV…	Vitis_vinifera ------------------------------------------------------------ATGGACTGCTCTCCCACAAGCGGTGACAAGAAAACATTGAAGAGGTGGTTTTTCATAGATAAAAGGGGTGGGTGA Anthurium_amnicola ---------ATGCTTTGTTGTTCTGCAAATGAGAAG---CTTTCAGGAAGTGCACGCTTAATGGACTGTACTCACAATAGTACTGACAAGAAAACTCTGAAGAGGTGGTTTTTCATTGACAAAAGGGTTGGGTAA Amborella_trichopoda ---------ATGCATAAAATTGTTGGGGATGATAAG---TTTTCAGGAAGCTTGCACCTGATGGGTTGCACA…	GDJX01016676;XM_006840892;XM_017365125;GEWR01066244;GEWR01066243;GEWR01067700;GEWR01067699;GEWR01067702;GEWR01067701;GBSV01012198;GDHD01066719;GEFW01020733;GDRJ01046172;GBRK01028284;GBRK01028283;GACF01079253;GACF01079252;GDIG01035523;GBHQ01006485;GBHQ01006488;GBHQ01006487;GBHQ01006486;GBJW01065212;GAAY01018007;GBSJ01095398;GBSJ01105583;GBSJ01245171;GBSJ01275910;GDGH01003505;GEUP01049898;GDAX01055…
HG12	A. thaliana	AT1G23150	Arabidopsis_thaliana MVETN--------------------LIGDNHR--LTLSTKRASFLIIPLSQD-----SVFSFGSCKEGWYFRCIGLDP--------- Zostera_marina MLNASI--------------------F-S--------TAYRYAFESIDLASL-----CCFFSASCMKGWHYRCLGLDP--------- Amborella_trichopoda MLGLF-----------------------------------LCLAVLEQMPTSSGPFFHVSSSGSSNKGWYYRCLELDPLNFFH---- Daucus_carota MVEIF--------VEL-----LMISPYTSR----------G---VSGSV--S-----AIFSFGS…	Arabidopsis_thaliana ATGGTGGAAACTAAT--------------------------------------------------C-TGATTGGTG-------ATAATCATAGGCTC-------ACCCTTTCAACTAAAAGGGCGAGCTTTCTCATCATCCCTCTCTCTCAAGACTCTGTTTTCTCATTCGGTTCTTGCAAAGAAGGCTGGTACTTCCGTTGCATTGGCCTTGACCCGTGA--------------------------- Zostera_marina ---------------------------------------------------------------AT----GTTGAACGCCTCC---ATCTT----------------CTCGACGG…	Arabidopsis_thaliana MVETN--------LIGDNHR-----------LTLSTKRASFLIIPLSQ---DSVFSFGSCKEGWYFRCIGLDP--------- Zostera_marina MLNASI----F-S---------------------TAYRYAFESIDLAS---LCCFFSASCMKGWHYRCLGLDP--------- Amborella_trichopoda MLGLFLCLAVLE------------------------------QMPTSSGPFFHVSSSGSSNKGWYYRCLELDPLNFFH---- Daucus_carota MVEIFVEL-LMISPYTSR-------------------G---VSGSV-----SAIFSFGSCKEGWYFRCIGLDP------…	Arabidopsis_thaliana ATGGTGGAAACTAAT------------------------CTGATTGGTGATAATCATAGG---------------------------------CTCACCCTTTCAACTAAAAGGGCGAGCTTTCTCATCATCCCTCTCTCTCAA---------GACTCTGTTTTCTCATTCGGTTCTTGCAAAGAAGGCTGGTACTTCCGTTGCATTGGCCTTGACCCG---------------------------TGA Zostera_marina ATGTTGAACGCCTCCATC------------TTC---TCG---------------------------------------------------------------ACGGCGTACCG…	AM771974;HS090138;XM_006849021;XM_017370214;GEWR01023474;GEWR01033132;GCKF01003043;XM_008784065;GAEL01008664;GW778668;GW785501;GEUK01066921;GACF01018197;GACF01018196;GACF01033310;GACF01033306;GACF01033308;GACF01033305;GACF01033307;GACF01033304;GACF01033309;GDIG01056608;GBHQ01021984;GBCR01037441;GAAY01010812;FG462257;FG463419;AL374242;AW685558;AW686444;BF647049;BG647092;CX531426;CX539833;EV255875;…
		AT1G70780	Arabidopsis_thaliana MVETNP-------------------IGGKFTLSLSI----------KRASFSLPLSTSSVFAFGSCKEGWYFRCLGLDP--------- Cymodocea_nodosa ---------------------------------MVS----------AS---LLSPESSLAFDFASCMQGWHYRCVGLDP--------- Amborella_trichopoda MLGLFLC--LAV----------------------LE------------QMPTSSGPFFHVSSSGSSNKGWYYRCLELDPLNFFH---- Daucus_carota MVEIFVE----------LLM-----------ISPYT----------SR---GVSGSVSA…	Arabidopsis_thaliana ATGGTGGAAA--------------------------------------------------------------------CTAATCCGATCGGTGGTAAGTTTACGCTCTCCCTTTCCATCAAAAGGGCGAGCTTTTCTCTTCCTCTCTCGACATCCTCTGTTTTCGCTTTCGGATCTTGCAAAGAAGGCTGGTACTTTCGCTGCCTTGGCCTCGACCCGTGA--------------------------- Cymodocea_nodosa ----------------------------------------------------------------------------------------------------------------…	Arabidopsis_thaliana MVETNP-------------------IGGKFTLSLS----IKRASFSLPLSTSSVFAFGSCKEGWYFRCLGLDP--------- Cymodocea_nodosa ---------------------------------MV----SAS---LLSPESSLAFDFASCMQGWHYRCVGLDP--------- Amborella_trichopoda MLGLFLC--LA----------------------VL----EQM--PTSSGPFFHVSSSGSSNKGWYYRCLELDPLNFFH---- Daucus_carota MVEIFVE----------LLM-----------ISPY----TSR---GVSGSVSAIFSFGSCKEGWYFRCIGLDP----…	Arabidopsis_thaliana ATGGTGGAAACTAATCCG---------------------------------------------------------ATCGGTGGTAAGTTTACGCTCTCCCTTTCC------------ATCAAAAGGGCGAGCTTTTCTCTTCCTCTCTCGACATCCTCTGTTTTCGCTTTCGGATCTTGCAAAGAAGGCTGGTACTTTCGCTGCCTTGGCCTCGACCCG---------------------------TGA Cymodocea_nodosa ---------------------------------------------------------------------------------------------------ATGGTG------…	GEMM01040798;GEMM01040778;GEMM01040775;GEMM01040800;GEMM01040776;XM_006849021;XM_017370214;GEWR01023474;GEWR01033132;GCKF01003043;XM_008784065;GAEL01008664;GW778668;GW785501;XM_010683581;HS005435;HS005633;HS020392;HS020391;HS022827;HS022826;HS250657;HS250855;HS265614;HS265613;HS268049;HS268048;GACF01018197;GACF01018196;GACF01033310;GACF01033306;GACF01033308;GACF01033305;GACF01033307;GACF01033304;…
	O. sativa	LOC_Os02g21920	Oryza_sativa MVGAR---------------------TT---------------SPASPPQPERASFRSFGCCMQGWHHRCIGLDP--------- Anthurium_andraeanum MVGA-S-S---SSSSA------------------------------AGSSLAAFAASSFASCMQGWHYRCLGLDP--------- Amborella_trichopoda MLGLFLCL---A---------------------------VLEQ--MPTSSGPFFHVSSSGSSNKGWYYRCLELDPLNFFH---- Daucus_carota MVEIFVEL---LMI--SPYTSR-----------------------GVS--GSVSAIFSFGSCKEGWYFRCIGLDP…	Oryza_sativa ATGGTGG-------------------------------------------------GAG----CCCGCA--------------------------------------------CGACCTCCCCCGCCTCCCCGCCGCAGCCGGAGAGGGCCTCCTTCCGCAGCTTCGGTTGCTGCATGCAGGGCTGGCACCACCGCTGCATCGGCCTCGACCCGTGA--------------------------- Anthurium_andraeanum ATGGTGG-------------------------------------------------GCG----C--------------------CTCGTC---------------------CTCTTCCTC…	Oryza_sativa MVGAR---------------------TT---------------SPASPPQPERASFRSFGCCMQGWHHRCIGLDP--------- Anthurium_andraeanum MVGA-S-S---SSSSA------------------------------AGSSLAAFAASSFASCMQGWHYRCLGLDP--------- Amborella_trichopoda MLGLFLCL---A---------------------------VLEQ--MPTSSGPFFHVSSSGSSNKGWYYRCLELDPLNFFH---- Daucus_carota MVEIFVEL---LMI--SPYTSR-----------------------GVS--GSVSAIFSFGSCKEGWYFRCIGLDP…	Oryza_sativa ATGGTGGGAGCCCGC---------------------------------------------------------------ACGACC---------------------------------------------TCCCCCGCCTCCCCGCCGCAGCCGGAGAGGGCCTCCTTCCGCAGCTTCGGTTGCTGCATGCAGGGCTGGCACCACCGCTGCATCGGCCTCGACCCG---------------------------TGA Anthurium_andraeanum ATGGTGGGCGCC---TCG---TCC---------TCTTCCTCCTCCGCC-------------------------------------------------------------…	GBKP01024345;XM_006849021;XM_017370214;GEWR01023474;GEWR01033132;GCKF01003043;XM_008784065;GFBB01013576;GEZL01096301;GEZL01096304;GEZL01096307;GEZL01096309;GEZL01096306;GEZL01096303;GEZL01096310;NM_102163;GEYX01018112;GACF01056047;GACF01056049;GANF01002843;GANF01012687;GANG01020721;GANG01023117;GBHQ01021984;GBCR01013658;GAAY01010812;FG462257;FG463419;XM_004498230;FQ353434;FS620743;FS620263;FS6268…
	S. lycopersicum	Solyc02g091540.2	Solanum_lycopersicum ---------------------------------------------------MVLVIKYWMPSLLFHSFGSAWYYCCIGLDP--------- Cymodocea_nodosa ---------MLPD--LALH-TPAAP-CVP-------------------------SAA-VLSSSSFASYMTGWYHRCLGLDP--------- Daucus_carota ---------MVETLSSCS------V-FIP-------------------------REYSVPSFFGF-GSEKGWYFRCIGIDPWHRISLDI- Ilex_paraguariensis ---------MVEPACTFML-SLSSS-SCAS-----AQLALFSFPG-QSDSTLSL…	Solanum_lycopersicum -----------------------------------------------------------------------------ATGGTTCTTGTC----------------A---------------------------------TCAAATATTGGATGCCCTCTCTTCTTTTTCACTCCTTTGGCTCTGCTTGGTACTATTGTTGCATCGGTCTTGACCCTTGA--------------------------- Cymodocea_nodosa ATGTTGCCGGATCTCGCCCTC------------------------------------------------------------------------------C-----ATACCCCAG…	Solanum_lycopersicum ---------------------------------------------MVLVIKYWMPSLLFHSFGSAWYYCCIGLDP--------- Cymodocea_nodosa ---------MLPD--LALH-TPAAPCVP--------------------SAA-VLSSSSFASYMTGWYHRCLGLDP--------- Daucus_carota ---------MVETLSSCS------VFIP--------------------REYSVPSFFGF-GSEKGWYFRCIGIDPWHRISLDI- Ilex_paraguariensis ---------MVEPACTFML-SLSSSSCAS-AQLALFSFPGQSDSTLSLSLLLPLLSSSFGSCKQAWYYRCLG…	Solanum_lycopersicum ---------------------------------------------------------------------------------------------------------------------------------------ATGGTTCTTGTCATCAAATATTGGATGCCCTCTCTTCTTTTTCACTCCTTTGGCTCTGCTTGGTACTATTGTTGCATCGGTCTTGACCCT---------------------------TGA Cymodocea_nodosa ---------------------------ATGTTGCCGGAT------CTCGCCCTCCAT---ACCCCAGCCGCCCCGTGCGTCCCT---------------------…	GEMM01001804;GEMM01032737;GEMM01060345;GEMM01067916;GEMM01069992;XM_017366898;GEWR01023474;GEWR01033132;XM_008784065;GFBB01013576;EH790540;XM_013891047;FX942208;GBLK01017971;GACF01056047;GACF01056049;XM_008468908;GBHQ01021984;GBJW01010862;GBFL01024417;GDGH01037151;FQ353434;GDAB01044158;JP645860;XM_002305830;GCJL01026889;GEYY01028094;DV478155;DV482023;GT835868;HX813604;HX828466;HX852601;HX867265;G…
		Solyc04g007840.2	Solanum_lycopersicum -MVEIFKN---LLMITSLSS-----------------------PIREIS----I--SSSFCFASCKEGWYYRSIGVDP--------- Cymodocea_nodosa -----------------------------------------MV----SASLLSPESSLAFDFASCMQGWHYRCVGLDP--------- Amborella_trichopoda ---------------------------------MLGLFLCLAVLEQMPTSSG--PFFHVSSSGSSNKGWYYRCLELDPLNFFH---- Daucus_carota -MVEIFVE---LLMISPYT------------------------SR-GVS--GSV--SAIFSF…	Solanum_lycopersicum ATGGTGGAAA--------------------------------------------------------TTTTCAAGAAT-----TT---GTTGATGA----------TTAC------------TTCTTTATCATCTCCAATAAGGGAGATTTCAATTTCTTCTTCATTTTGCTTTGCATCTTGTAAAGAAGGTTGGTATTATCGTTCTATTGGTGTTGATCCTTGA--------------------------- Cymodocea_nodosa -------------------------------------------------------------------------------------------------------------…	Solanum_lycopersicum -MVEIFKN---LLMITSLSS---------------------PIREIS----I--SSSFCFASCKEGWYYRSIGVDP--------- Cymodocea_nodosa ---------------------------------------MV----SASLLSPESSLAFDFASCMQGWHYRCVGLDP--------- Amborella_trichopoda -MLGLFLCLA------------------------------VLEQMPTSSG--PFFHVSSSGSSNKGWYYRCLELDPLNFFH---- Daucus_carota -MVEIFVE---LLMISPYT----------------------SR-GVS--GSV--SAIFSFGSCKEGWY…	Solanum_lycopersicum ---ATGGTGGAAATTTTCAAGAAT---------TTGTTGATGATTACTTCTTTATCATCT---------------------------------------------------------------CCAATAAGGGAGATTTCA------------ATT------TCTTCTTCATTTTGCTTTGCATCTTGTAAAGAAGGTTGGTATTATCGTTCTATTGGTGTTGATCCT---------------------------TGA Cymodocea_nodosa ------------------------------------------------------------------------------------------------------…	GEMM01040798;GEMM01040778;GEMM01040775;GEMM01040800;GEMM01040776;XM_006849021;XM_017370214;GEWR01023474;GEWR01033132;GCKF01003043;XM_008784065;GAEL01008664;EL360832;EL363622;GDRJ01038795;GEUK01066921;GACF01018197;GACF01018196;GACF01033310;GACF01033306;GACF01033308;GACF01033305;GACF01033307;GACF01033304;GACF01033309;XM_004150547;GBHQ01021984;GBCR01037441;GAAY01010812;GBSJ01304256;XM_017570986;GDAX…
		Solyc04g074100.2	Solanum_lycopersicum MVEIL---KNLLMISPL-TP------------KRGIS-----------------VS------SAFSFGSCKEGWYFRCLGVDP--------- Cymodocea_nodosa -------------------------------------------MVSASLLSP--ES-----SLAFDFASCMQGWHYRCVGLDP--------- Amborella_trichopoda MLGLFL-------------------------------C-------LAVLEQM--PTSSGPFFHVSSSGSSNKGWYYRCLELDPLNFFH---- Daucus_carota MVEIL---SNWLMISLF-PS-------------RG------------…	Solanum_lycopersicum ATGGTAGAAATCCTCAAGAACTTGTTAATGATCTCC---CCTTTAA--------------------------------------------------------C----ACCAAAAA---GG------------------GGGATCTCTGTTTCATCTGCTTTCTCCTTTGGCTCTTGCAAAGAAGGCTGGTACTTCCGCTGCCTCGGCGTTGACCCTTAA--------------------------- Cymodocea_nodosa ------------------------------------------------------------------------------------------------------------------…	Solanum_lycopersicum MVEIL---KNLLMISPL-TP----------K--------RGIS-VS------SAFSFGSCKEGWYFRCLGVDP--------- Cymodocea_nodosa ----------------------------------------MVSASLLSPESSLAFDFASCMQGWHYRCVGLDP--------- Amborella_trichopoda MLGLFLC-------L----A-----------------VLEQMPTSS--GPFFHVSSSGSSNKGWYYRCLELDPLNFFH---- Daucus_carota MVEIL---SNWLMISLF-PS-------------------RG---VS------VVFSFGSCKEGWYFRCIGVDP----…	Solanum_lycopersicum ATGGTAGAAATCCTC---------AAGAACTTGTTAATGATCTCCCCTTTA---ACACCA------------------------------AAA------------------------AGGGGGATCTCT---GTTTCA------------------TCTGCTTTCTCCTTTGGCTCTTGCAAAGAAGGCTGGTACTTCCGCTGCCTCGGCGTTGACCCT---------------------------TAA Cymodocea_nodosa ---------------------------------------------------------------------------------------------------------------…	GEMM01040798;GEMM01040778;GEMM01040775;GEMM01040800;GEMM01040776;XM_006849021;JG756010;JG756139;JG758636;JG759056;JG760128;GEWR01023474;GEWR01033132;GCKF01003043;XM_008784065;GAEL01008664;DR399653;GO672156;GAKE01006726;GEUK01066921;HS005435;HS005633;HS020392;HS020391;HS022827;HS022826;HS250657;HS250855;HS265614;HS265613;HS268049;HS268048;GACF01018197;GACF01018196;GACF01033310;GACF01033306;GACF010…
	P. trichocarpa	POPTR_0004s08870	Populus_trichocarpa -MVETRSITFLMHFL---ST-----------------------LSSQRGFARSLH--GLIFHFGSGKQAWCYRCLGLDP--------- Landoltia_punctata -MVGA-------------------------------------------SSSSTSLAASATASFGARMQGWHYRCLGLDP--------- Amborella_trichopoda -MLGL----------------------------FL-------CLAVLEQMPTSSGPFFHVSSSGSSNKGWYYRCLELDPLNFFH---- Daucus_carota -MVEIF-----VELL-MI-SPYTSRGV-----------------------SG---SVS…	Populus_trichocarpa ATGGTTGAAACAAGATCTATAAC---------CTTTTTGATGCACTT-----TCTCTCTACTCTTTCTTCTC-------------------------------------------------------------------------------AGAGAGGTTTTGCTCGTTCTCTTCACGGGCTTATCTTCCACTTTGGCTCTGGCAAGCAAGCCTGGTGCTATCGTTGCCTTGGCCTTGATCCCTAA--------------------------- Landoltia_punctata ------------------------------------------------------------------ATGGTGG-------------…	Populus_trichocarpa -MVETRSITFLMHFLST-------------------LSSQRGFARSLH--GLIFHFGSGKQAWCYRCLGLDP--------- Landoltia_punctata -MVGA------------------------------------SSSSTSLAASATASFGARMQGWHYRCLGLDP--------- Amborella_trichopoda -MLGLFLC-------------------------L-AVLEQMP--TSSGPFFHVSSSGSSNKGWYYRCLELDPLNFFH---- Daucus_carota -MVEIFVE-LLMI-SPYTSRGV---------------------SG---SVSAIFSFGSCKEGWYFRCIGLDP-------…	Populus_trichocarpa ---ATGGTTGAAACAAGATCTATAACCTTTTTGATGCACTTTCTCTCTACT---------------------------------------------------------CTTTCTTCTCAGAGAGGTTTTGCTCGTTCTCTTCAC------GGGCTTATCTTCCACTTTGGCTCTGGCAAGCAAGCCTGGTGCTATCGTTGCCTTGGCCTTGATCCC---------------------------TAA Landoltia_punctata ---ATGGTGGGCGCC--------------------------------------------------------------------------------------------------…	GAQZ01005088;XM_006849021;XM_017370214;GEWR01023474;GEWR01033132;GCHU01011618;XM_008784065;GAHU01013136;GW778668;GW785501;XM_013842120;GAPX01004735;GAPY01006414;GAPZ01005297;GACF01018197;GACF01018196;GACF01033310;GACF01033306;GACF01033308;GACF01033305;GACF01033307;GACF01033304;GACF01033309;GANF01002843;GANF01012687;GANG01020721;GANG01023117;BY890900;BY908563;GBJW01010862;GBFL01024417;FG839395;GDA…
		POPTR_0008s13080	Populus_trichocarpa -MVEILSSSNYMLSL----------------------CRSR-AG----VVSVASAFAFGSCKEGWYYRCIGVDP--------- Cymodocea_nodosa ----------------------------------------M-VSASLLSPESSLAFDFASCMQGWHYRCVGLDP--------- Amborella_trichopoda MLGLFL-----------CLAVLEQ--------------------MPTSSGPFFHVSSSGSSNKGWYYRCLELDPLNFFH---- Daucus_carota MVEILS--NWLMI--SLF-P-------------------SR-GVSV--------VFSFGSCKEGWYFRCIGVDP-…	Populus_trichocarpa --------------------------------------------------------------ATGGTGGAAATCTTAAGTAGTAGTAATTA------CATGCTCTCCCTTTGTCG----ATCAAGGGCGGGCGTTGT------------CTCTGTGGCCTCTGCTTTTGCTTTCGGATCTTGCAAGGAAGGCTGGTACTATCGTTGCATCGGTGTCGACCCGTAA--------------------------- Cymodocea_nodosa -------------------------------------------------------------------------------------------------------------…	Populus_trichocarpa -MVEILSSSNYMLSL----------------------CRSRAG----VVSVASAFAFGSCKEGWYYRCIGVDP--------- Cymodocea_nodosa ----------------------------------------MVSASLLSPESSLAFDFASCMQGWHYRCVGLDP--------- Amborella_trichopoda MLGLFL--CLAVLE--------------QM------------PTSSGP--FFHVSSSGSSNKGWYYRCLELDPLNFFH---- Daucus_carota MVEILS--NWLMI--SLF-P-------------------SRGVSV--------VFSFGSCKEGWYFRCIGVDP-----…	Populus_trichocarpa ---ATGGTGGAAATCTTAAGTAGTAGTAATTACATGCTCTCCCTT------------------------------------------------------------------TGTCGATCAAGGGCGGGC------------GTTGTCTCTGTGGCCTCTGCTTTTGCTTTCGGATCTTGCAAGGAAGGCTGGTACTATCGTTGCATCGGTGTCGACCCG---------------------------TAA Cymodocea_nodosa ----------------------------------------------------------------------------------------------------------------…	GEMM01040798;GEMM01040778;GEMM01040775;GEMM01040800;GEMM01040776;XM_006849021;JG756010;JG756139;JG758636;JG759056;JG760128;GEWR01023474;GEWR01033132;GCKF01003043;XM_008784065;GAEL01008664;DR399653;GO672156;GDRJ01038795;GEUK01066921;HS005435;HS005633;HS020392;HS020391;HS022827;HS022826;HS250657;HS250855;HS265614;HS265613;HS268049;HS268048;GACF01018197;GACF01018196;GACF01033310;GACF01033306;GACF010…
		POPTR_0010s12090	Populus_trichocarpa MVEILRSSSNYMLS----------------------LCQSRAG----V-------VSV-----ASAFAFGSCKEGWYYRCIGVDP--------- Cymodocea_nodosa ----------------------------------------MVSASLLS-------PES-----SLAFDFASCMQGWHYRCVGLDP--------- Amborella_trichopoda MLGLFL-------------------------------CLAV-----------LEQMPTSSGPFFHVSSSGSSNKGWYYRCLELDPLNFFH---- Daucus_carota MVEILS---NWLMISLF-P--SRG------------------…	Populus_trichocarpa ---------------------------------------------------------ATGGTGGAAATCTTAAGAAG------TAGTAGTAA--TTACATGCTCTCCCTTTGCCA----ATCAAGGGCGGGCGTTGTCT------------CTGTGGCCTCTGCTTTCGCTTTCGGATCTTGCAAGGAAGGCTGGTACTATCGCTGCATCGGTGTCGACCCGTAA--------------------------- Cymodocea_nodosa -------------------------------------------------------------------------------------------------------------…	Populus_trichocarpa MVEILRSSSNYMLS----------------------LCQSRAG----VVSVASAFAFGSCKEGWYYRCIGVDP--------- Cymodocea_nodosa ----------------------------------------MVSASLLSPESSLAFDFASCMQGWHYRCVGLDP--------- Amborella_trichopoda MLGLFLCLA--V--------------------------LEQMPTSSGP--FFHVSSSGSSNKGWYYRCLELDPLNFFH---- Daucus_carota MVEIL---SNWLMISLF-PS--RG------------------VSV--------VFSFGSCKEGWYFRCIGVDP-----…	Populus_trichocarpa ATGGTGGAAATCTTAAGAAGTAGTAGTAATTACATGCTCTCC------------------------------------------------------------------CTTTGCCAATCAAGGGCGGGC------------GTTGTCTCTGTGGCCTCTGCTTTCGCTTTCGGATCTTGCAAGGAAGGCTGGTACTATCGCTGCATCGGTGTCGACCCG---------------------------TAA Cymodocea_nodosa ----------------------------------------------------------------------------------------------------------------…	GEMM01040798;GEMM01040778;GEMM01040775;GEMM01040800;GEMM01040776;XM_006849021;JG756010;JG756139;JG758636;JG759056;JG760128;GEWR01023474;GEWR01033132;GCKF01003043;XM_008784065;GAEL01008664;DR399653;GO672156;GDRJ01038795;GEUK01066921;HS005435;HS005633;HS020392;HS020391;HS022827;HS022826;HS250657;HS250855;HS265614;HS265613;HS268049;HS268048;GACF01018197;GACF01018196;GACF01033310;GACF01033306;GACF010…
HG13	A. thaliana	AT1G48600	Arabidopsis_thaliana MNQRGRSTNRRSRSFSRSRLAVEGH Ambrosia_artemisiifolia MQQKGRSLNSRSTSFSRTRLAVEGS Pohlia_nutans MYQRGKSINRRSRTFSRTRIAIEGH Amaranthus_tricolor MQQRGRSFNCRSKSFSRSRLAIEGC Cunninghamia_lanceolata MQQRGRNSNRRSRTFSRARIAIEGH Actinidia_chinensis MRQKGRANNHRSRTFSISRVAVEGY Gleditsia_sinensis MQQRGRVCNRRSRSFTRCRLAIEGS Betula_papyrifera MQQRGSANNRISRSFSRARLAVEGS Physcomitrella_patens MHQRGKSIN…	Arabidopsis_thaliana ATGAATCAAAGAGGAAGATCCACCAATCGTAGATCAAGGAGCTTCTCTAGATCCAGACTCGCCGTTGAAGGCCATTGA Ambrosia_artemisiifolia ATGCAGCAAAAAGGAAGATCACTCAACAGCAGATCAACATCCTTTTCAAGAACTCGCCTTGCAGTTGAAGGCTCATAA Pohlia_nutans ATGTATCAGAGGGGAAAGTCGATCAACAGGCGCTCTAGGACTTTCTCTCGCACTCGCATCGCTATTGAAGGCCATTAG Amaranthus_tricolor ATGCAACAGAGAGGAAGATCTTTCAACTGTAGATCAAAATCTTTCTCTCGTTCTCGCCTCGCCATTGAAGGTTGTTAG Cunn…	Arabidopsis_thaliana MNQRGRSTNRRSRSFSRSRLAVEGH Ambrosia_artemisiifolia MQQKGRSLNSRSTSFSRTRLAVEGS Amaranthus_tricolor MQQRGRSFNCRSKSFSRSRLAIEGC Actinidia_chinensis MRQKGRANNHRSRTFSISRVAVEGY Gleditsia_sinensis MQQRGRVCNRRSRSFTRCRLAIEGS Betula_papyrifera MQQRGSANNRISRSFSRARLAVEGS Rauvolfia_serpentina MQQKGRVNNRRSRTFARSRLAVEGC Andrographis_paniculata MQQRGRASHQRSRTFSRSRIALHGH Populus_euphratica MQQKG…	Arabidopsis_thaliana ATGAATCAAAGAGGAAGATCCACCAATCGTAGATCAAGGAGCTTCTCTAGATCCAGACTCGCCGTTGAAGGCCATTGA Ambrosia_artemisiifolia ATGCAGCAAAAAGGAAGATCACTCAACAGCAGATCAACATCCTTTTCAAGAACTCGCCTTGCAGTTGAAGGCTCATAA Amaranthus_tricolor ATGCAACAGAGAGGAAGATCTTTCAACTGTAGATCAAAATCTTTCTCTCGTTCTCGCCTCGCCATTGAAGGTTGTTAG Actinidia_chinensis ATGAGGCAGAAGGGGAGAGCGAACAACCACAGATCCAGGACATTCTCCATATCTCGCGTTGCCGTCGAGGGTTATTG…	GEZL01031444;GEZL01031443;GEZL01044755;GEZL01044754;GEZL01044756;GACA01006916;GAPX01013321;GAPY01022603;GAPZ01017201;GAQA01009798;JV032587;FG488073;FG494071;FG523197;FG528430;GCKC01018608;GCKC01018607;GEIC01138500;GEIC01138499;XM_001763241;GACE01001962;GACE01001965;GACE01001960;GACE01001963;GACE01001968;GACE01001964;GACE01001966;GACE01001961;GBJB01003569;GBJB01039088;GBSY01015547;GBSY01021465;XM_…
		AT1G73600	Arabidopsis_thaliana MQSKGRLHNFRSRSFSRSRLAIEGS Cymbidium_faberi MHQKGKTHNSRSRSFSRSRLAIEGS Ambrosia_artemisiifolia MQQKGRSLNSRSTSFSRTRLAVEGS Amaranthus_tricolor MQQRGRSFNCRSKSFSRSRLAIEGC Euonymus_alatus MQQKGRLHNRRSTSFSRSRFAIEGC Cucumis_melo MQQRGRLNNRRSRSFSRSRLAVEGS Cryptomeria_japonica MQQKGRNSNRRSRTFSRARLAIEGY Actinidia_chinensis MRQKGRANNHRSRTFSISRVAVEGY Zenia_insignis MQQRGRVHNRRSRSFTRCRLAIEG…	Arabidopsis_thaliana ATGCAGTCGAAGGGTAGGCTTCACAACTTCAGGTCGAGGAGCTTTTCGAGATCCAGACTCGCTATCGAAGGATCATAG Cymbidium_faberi ATGCATCAGAAGGGGAAGACGCACAACAGCAGATCCAGATCTTTCTCCAGATCTCGCCTCGCTATCGAGGGATCGTAG Ambrosia_artemisiifolia ATGCAGCAAAAAGGAAGATCACTCAACAGCAGATCAACATCCTTTTCAAGAACTCGCCTTGCAGTTGAAGGCTCATAA Amaranthus_tricolor ATGCAACAGAGAGGAAGATCTTTCAACTGTAGATCAAAATCTTTCTCTCGTTCTCGCCTCGCCATTGAAGGTTGTTAG E…	Arabidopsis_thaliana MQSKGRLHNFRSRSFSRSRLAIEGS Cymbidium_faberi MHQKGKTHNSRSRSFSRSRLAIEGS Ambrosia_artemisiifolia MQQKGRSLNSRSTSFSRTRLAVEGS Amaranthus_tricolor MQQRGRSFNCRSKSFSRSRLAIEGC Euonymus_alatus MQQKGRLHNRRSTSFSRSRFAIEGC Cucumis_melo MQQRGRLNNRRSRSFSRSRLAVEGS Actinidia_chinensis MRQKGRANNHRSRTFSISRVAVEGY Zenia_insignis MQQRGRVHNRRSRSFTRCRLAIEGS Casuarina_equisetifolia MQQKGRANNRRSRSFSRTRLA…	Arabidopsis_thaliana ATGCAGTCGAAGGGTAGGCTTCACAACTTCAGGTCGAGGAGCTTTTCGAGATCCAGACTCGCTATCGAAGGATCATAG Cymbidium_faberi ATGCATCAGAAGGGGAAGACGCACAACAGCAGATCCAGATCTTTCTCCAGATCTCGCCTCGCTATCGAGGGATCGTAG Ambrosia_artemisiifolia ATGCAGCAAAAAGGAAGATCACTCAACAGCAGATCAACATCCTTTTCAAGAACTCGCCTTGCAGTTGAAGGCTCATAA Amaranthus_tricolor ATGCAACAGAGAGGAAGATCTTTCAACTGTAGATCAAAATCTTTCTCTCGTTCTCGCCTCGCCATTGAAGGTTGTTAG E…	GDHD01069353;GEZL01031444;GEZL01031443;GEZL01044755;GEZL01044754;GEZL01044756;GAPX01013321;GAPY01022603;GAPZ01017201;GAQA01009798;HS020473;HS265695;XM_008465975;BY878213;BY881389;BY883167;BY885865;FG488073;FG494071;FG523197;FG528430;GDGH01017364;GEUP01044486;GDQI01023405;GDQK01012411;GEBJ01027395;GACE01001962;GACE01001965;GACE01001960;GACE01001963;GACE01001968;GACE01001964;GACE01001966;GACE010019…
		AT3G18000	Arabidopsis_thaliana MQQRGRSVNRRSRSFSRSRLAVEGH Dendrobium_catenatum MQQKGKSCNRRSRTFSRSRIAIEGY Ambrosia_artemisiifolia MQQKGRSLNSRSTSFSRTRLAVEGS Pohlia_nutans MYQRGKSINRRSRTFSRTRIAIEGH Amaranthus_tricolor MQQRGRSFNCRSKSFSRSRLAIEGC Momordica_charantia MQQRGRANNRRSRSFSRCRLAVEGS Cunninghamia_lanceolata MQQRGRNSNRRSRTFSRARIAIEGH Lonicera_japonica MQQKGRACNRRSRSFSRSRVAVEGS Actinidia_chinensis MRQKGRANN…	Arabidopsis_thaliana ATGCAGCAGAGAGGACGATCCGTCAACCGCAGATCACGAAGCTTCTCTAGATCCAGACTCGCCGTCGAAGGCCACTGA Dendrobium_catenatum ATGCAGCAAAAGGGGAAATCCTGCAACCGAAGATCCAGAACATTTTCAAGATCCCGCATTGCCATAGAGGGTTATTGA Ambrosia_artemisiifolia ATGCAGCAAAAAGGAAGATCACTCAACAGCAGATCAACATCCTTTTCAAGAACTCGCCTTGCAGTTGAAGGCTCATAA Pohlia_nutans ATGTATCAGAGGGGAAAGTCGATCAACAGGCGCTCTAGGACTTTCTCTCGCACTCGCATCGCTATTGAAGGCCATTAG Ama…	Arabidopsis_thaliana MQQRGRSVNRRSRSFSRSRLAVEGH Dendrobium_catenatum MQQKGKSCNRRSRTFSRSRIAIEGY Ambrosia_artemisiifolia MQQKGRSLNSRSTSFSRTRLAVEGS Amaranthus_tricolor MQQRGRSFNCRSKSFSRSRLAIEGC Momordica_charantia MQQRGRANNRRSRSFSRCRLAVEGS Lonicera_japonica MQQKGRACNRRSRSFSRSRVAVEGS Actinidia_chinensis MRQKGRANNHRSRTFSISRVAVEGY Gleditsia_sinensis MQQRGRVCNRRSRSFTRCRLAIEGS Casuarina_equisetifolia MQQK…	Arabidopsis_thaliana ATGCAGCAGAGAGGACGATCCGTCAACCGCAGATCACGAAGCTTCTCTAGATCCAGACTCGCCGTCGAAGGCCACTGA Dendrobium_catenatum ATGCAGCAAAAGGGGAAATCCTGCAACCGAAGATCCAGAACATTTTCAAGATCCCGCATTGCCATAGAGGGTTATTGA Ambrosia_artemisiifolia ATGCAGCAAAAAGGAAGATCACTCAACAGCAGATCAACATCCTTTTCAAGAACTCGCCTTGCAGTTGAAGGCTCATAA Amaranthus_tricolor ATGCAACAGAGAGGAAGATCTTTCAACTGTAGATCAAAATCTTTCTCTCGTTCTCGCCTCGCCATTGAAGGTTGTT…	GAEL01007797;GEZL01031444;GEZL01031443;GEZL01044755;GEZL01044754;GEZL01044756;GACA01006916;GAPX01013321;GAPY01022603;GAPZ01017201;GAQA01009798;GANF01025177;GANG01003649;GANG01011304;GANG01027326;GANG01039332;GANG01043568;JV032587;GAAY01007433;FG488073;FG494071;FG523197;FG528430;GCKC01018608;GCKC01018607;GDQI01023405;GDQK01012411;GEBJ01027395;XM_001763241;GACE01001962;GACE01001965;GACE01001960;GAC…
	O. sativa	LOC_Os01g50030	Oryza_sativa MQPRGRSFNRRSRSFSRARLAIEGS Camelina_sativa MQSKGRVHNRRSRSFSRSRLAIEGS Amaranthus_tricolor MQQRGRSFNCRSKSFSRSRLAIEGC Cephalotaxus_hainanensis MQQRGRNSNRRSRTFSRARLAVEGW Dioscorea_composita MQQRGRCFNRRSRSFSRSRVAIEGA Arachis_duranensis MQQRGRTNNRRSRSFTRSRLAIEGS Neolamarckia_cadamba MQQKGRAYNRRSRSFSRSRIAIEGH Sinningia_speciosa MQQKGRNHNRRSTTFSRSRIAIEGY Populus_euphratica MQQKGRAYDRRSRTFSKSC…	Oryza_sativa ATGCAGCCTCGTGGGCGATCCTTCAACCGCCGCTCCCGGAGCTTCTCCCGCGCCCGCCTCGCCATCGAGGGGTCTTAA Camelina_sativa ATGCAGTCGAAGGGTAGGGTTCACAACCGCAGATCGAGGAGCTTTTCGAGATCCAGACTCGCCATCGAAGGATCATAG Amaranthus_tricolor ATGCAACAGAGAGGAAGATCTTTCAACTGTAGATCAAAATCTTTCTCTCGTTCTCGCCTCGCCATTGAAGGTTGTTAG Cephalotaxus_hainanensis ATGCAACAAAGAGGAAGGAATTCCAATCGCAGATCGAGAACGTTTTCTCGTGCTCGTCTAGCCGTCGAAGGCTGGTAG Dioscorea…	Oryza_sativa MQPRGRSFNRRSRSFSRARLAIEGS Camelina_sativa MQSKGRVHNRRSRSFSRSRLAIEGS Amaranthus_tricolor MQQRGRSFNCRSKSFSRSRLAIEGC Dioscorea_composita MQQRGRCFNRRSRSFSRSRVAIEGA Arachis_duranensis MQQRGRTNNRRSRSFTRSRLAIEGS Neolamarckia_cadamba MQQKGRAYNRRSRSFSRSRIAIEGH Sinningia_speciosa MQQKGRNHNRRSTTFSRSRIAIEGY Populus_euphratica MQQKGRAYDRRSRTFSKSCIAVEGS Trapa_bispinosa MQQRGRSYNCRSRSFSRARIAVEGC Pa…	Oryza_sativa ATGCAGCCTCGTGGGCGATCCTTCAACCGCCGCTCCCGGAGCTTCTCCCGCGCCCGCCTCGCCATCGAGGGGTCTTAA Camelina_sativa ATGCAGTCGAAGGGTAGGGTTCACAACCGCAGATCGAGGAGCTTTTCGAGATCCAGACTCGCCATCGAAGGATCATAG Amaranthus_tricolor ATGCAACAGAGAGGAAGATCTTTCAACTGTAGATCAAAATCTTTCTCTCGTTCTCGCCTCGCCATTGAAGGTTGTTAG Dioscorea_composita ATGCAGCAGAGGGGAAGGTGTTTTAATCGTAGATCCCGCAGTTTCTCTCGATCTCGGGTCGCCATCGAGGGCGCTTAA Arachis_durane…	GABL01096675;GABL01098507;GAFB01001734;GAFB01001733;GAFB01001737;GAFB01001736;GAFB01001735;GAPX01013321;GAPY01022603;GAPZ01017201;GAQA01009798;GBHQ01020018;GBHQ01020020;GBHQ01020017;GBHQ01020019;GBJW01024038;XM_016102235;GASC01049374;GCZU01005103;XM_011010507;GEZE01054599;JR153496;JR185124;JR185678;FE966560;FX379442;GAYT01007466;GDKC01013549;GDKC01013548;GDKC01013547;GDKC01013546;EB684825;GBRU010…
		LOC_Os05g47540	Oryza_sativa -MQQRGLAHNRRSRGFSRSRRAVEGA Ambrosia_artemisiifolia -MQQKGRSLNSRSTSFSRTRLAVEGS Amaranthus_tricolor -MQQRGRSFNCRSKSFSRSRLAIEGC Cryptomeria_japonica -MQQKGRNSNRRSRTFSRARLAIEGY Actinidia_chinensis -MRQKGRANNHRSRTFSISRVAVEGY Zenia_insignis -MQQRGRVHNRRSRSFTRCRLAIEGS Betula_papyrifera -MQQRGSANNRISRSFSRARLAVEGS Rauvolfia_serpentina -MQQKGRVNNRRSRTFARSRLAVEGC Sinningia_speciosa -MQQKGRNHNRR…	Oryza_sativa ---ATGCAGCAGAGGGGCCTCGCGCACAACCGCCGCTCCCGCGGCTTCTCCCGATCCCGCCGCGCCGTCGAGGGCGCCTAA Ambrosia_artemisiifolia ---ATGCAGCAAAAAGGAAGATCACTCAACAGCAGATCAACATCCTTTTCAAGAACTCGCCTTGCAGTTGAAGGCTCATAA Amaranthus_tricolor ---ATGCAACAGAGAGGAAGATCTTTCAACTGTAGATCAAAATCTTTCTCTCGTTCTCGCCTCGCCATTGAAGGTTGTTAG Cryptomeria_japonica ---ATGCAACAAAAAGGAAGAAATTCCAACCGAAGATCAAGAACGTTTTCTCGTGCTCGTCTAGCTATTGAAGGC…	Oryza_sativa -MQQRGLAHNRRSRGFSRSRRAVEGA Ambrosia_artemisiifolia -MQQKGRSLNSRSTSFSRTRLAVEGS Amaranthus_tricolor -MQQRGRSFNCRSKSFSRSRLAIEGC Actinidia_chinensis -MRQKGRANNHRSRTFSISRVAVEGY Zenia_insignis -MQQRGRVHNRRSRSFTRCRLAIEGS Betula_papyrifera -MQQRGSANNRISRSFSRARLAVEGS Rauvolfia_serpentina -MQQKGRVNNRRSRTFARSRLAVEGC Sinningia_speciosa -MQQKGRNHNRRSTTFSRSRIAIEGY Populus_euphratica -MQQKGRAYDRRSR…	Oryza_sativa ---ATGCAGCAGAGGGGCCTCGCGCACAACCGCCGCTCCCGCGGCTTCTCCCGATCCCGCCGCGCCGTCGAGGGCGCCTAA Ambrosia_artemisiifolia ---ATGCAGCAAAAAGGAAGATCACTCAACAGCAGATCAACATCCTTTTCAAGAACTCGCCTTGCAGTTGAAGGCTCATAA Amaranthus_tricolor ---ATGCAACAGAGAGGAAGATCTTTCAACTGTAGATCAAAATCTTTCTCTCGTTCTCGCCTCGCCATTGAAGGTTGTTAG Actinidia_chinensis ---ATGAGGCAGAAGGGGAGAGCGAACAACCACAGATCCAGGACATTCTCCATATCTCGCGTTGCCGTCGAGGGTT…	GEZL01031444;GEZL01031443;GEZL01044755;GEZL01044754;GEZL01044756;GAPX01013321;GAPY01022603;GAPZ01017201;GAQA01009798;BY878213;BY881389;BY883167;BY885865;FG488073;FG494071;FG523197;FG528430;GDGH01017364;GEUP01044486;GEIC01138500;GEIC01138499;GACE01001962;GACE01001965;GACE01001960;GACE01001963;GACE01001968;GACE01001964;GACE01001966;GACE01001961;GCZU01005103;XM_011010507;GEZE01054599;JR153496;JR1851…
	P. trichocarpa	POPTR_0012s04490	Populus_trichocarpa MQQKGRACNRRSRSFSRSRIAVEGW Dendrobium_catenatum MQQKGKSCNRRSRTFSRSRIAIEGY Ambrosia_artemisiifolia MQQKGRSLNSRSTSFSRTRLAVEGS Amaranthus_tricolor MQQRGRSFNCRSKSFSRSRLAIEGC Cephalotaxus_hainanensis MQQRGRNSNRRSRTFSRARLAVEGW Lonicera_japonica MQQKGRACNRRSRSFSRSRVAVEGS Actinidia_chinensis MRQKGRANNHRSRTFSISRVAVEGY Gleditsia_sinensis MQQRGRVCNRRSRSFTRCRLAIEGS Casuarina_equisetifolia …	Populus_trichocarpa ATGCAGCAGAAAGGCAGGGCTTGTAACCGTAGATCCAGGAGCTTTTCAAGATCTCGCATTGCCGTTGAGGGTTGGTAG Dendrobium_catenatum ATGCAGCAAAAGGGGAAATCCTGCAACCGAAGATCCAGAACATTTTCAAGATCCCGCATTGCCATAGAGGGTTATTGA Ambrosia_artemisiifolia ATGCAGCAAAAAGGAAGATCACTCAACAGCAGATCAACATCCTTTTCAAGAACTCGCCTTGCAGTTGAAGGCTCATAA Amaranthus_tricolor ATGCAACAGAGAGGAAGATCTTTCAACTGTAGATCAAAATCTTTCTCTCGTTCTCGCCTCGCCATTGAAGGTTGTTA…	Populus_trichocarpa MQQKGRACNRRSRSFSRSRIAVEGW Dendrobium_catenatum MQQKGKSCNRRSRTFSRSRIAIEGY Ambrosia_artemisiifolia MQQKGRSLNSRSTSFSRTRLAVEGS Amaranthus_tricolor MQQRGRSFNCRSKSFSRSRLAIEGC Lonicera_japonica MQQKGRACNRRSRSFSRSRVAVEGS Actinidia_chinensis MRQKGRANNHRSRTFSISRVAVEGY Gleditsia_sinensis MQQRGRVCNRRSRSFTRCRLAIEGS Casuarina_equisetifolia MQQKGRANNRRSRSFSRTRLAVEGS Rauvolfia_serpentina MQQK…	Populus_trichocarpa ATGCAGCAGAAAGGCAGGGCTTGTAACCGTAGATCCAGGAGCTTTTCAAGATCTCGCATTGCCGTTGAGGGTTGGTAG Dendrobium_catenatum ATGCAGCAAAAGGGGAAATCCTGCAACCGAAGATCCAGAACATTTTCAAGATCCCGCATTGCCATAGAGGGTTATTGA Ambrosia_artemisiifolia ATGCAGCAAAAAGGAAGATCACTCAACAGCAGATCAACATCCTTTTCAAGAACTCGCCTTGCAGTTGAAGGCTCATAA Amaranthus_tricolor ATGCAACAGAGAGGAAGATCTTTCAACTGTAGATCAAAATCTTTCTCTCGTTCTCGCCTCGCCATTGAAGGTTGTTA…	GAEL01007797;GEZL01031444;GEZL01031443;GEZL01044755;GEZL01044754;GEZL01044756;GAPX01013321;GAPY01022603;GAPZ01017201;GAQA01009798;GBHQ01020018;GBHQ01020020;GBHQ01020017;GBHQ01020019;GAAY01007433;FG488073;FG494071;FG523197;FG528430;GCKC01018608;GCKC01018607;GDQI01023405;GDQK01012411;GEBJ01027395;GACE01001962;GACE01001965;GACE01001960;GACE01001963;GACE01001968;GACE01001964;GACE01001966;GACE01001961…
	V. vinifera	VIT_17s0000g02430	Vitis_vinifera -MQQRGRGYNRRSRTFSRSRLAVEGC Nypa_fruticans -MQQRGRFYNRRSRSFSRSRVAVEGS Ambrosia_artemisiifolia -MQQKGRSLNSRSTSFSRTRLAVEGS Amaranthus_tricolor -MQQRGRSFNCRSKSFSRSRLAIEGC Euonymus_alatus -MQQKGRLHNRRSTSFSRSRFAIEGC Camptotheca_acuminata -MHQKGRAHQRRSRSFSRSRIAVEGC Momordica_charantia -MQQRGRANNRRSRSFSRCRLAVEGS Cephalotaxus_hainanensis -MQQRGRNSNRRSRTFSRARLAVEGW Dioscorea_zingiberensis -M…	Vitis_vinifera ---ATGCAGCAGAGAGGCAGGGGCTATAACCGTAGATCAAGGACTTTTTCGAGATCTCGCCTCGCAGTTGAGGGTTGTTAG Nypa_fruticans ---ATGCAGCAAAGGGGAAGGTTTTACAACCGCAGGTCTCGGAGCTTCTCTCGCTCTCGCGTTGCCGTCGAGGGCTCTTAG Ambrosia_artemisiifolia ---ATGCAGCAAAAAGGAAGATCACTCAACAGCAGATCAACATCCTTTTCAAGAACTCGCCTTGCAGTTGAAGGCTCATAA Amaranthus_tricolor ---ATGCAACAGAGAGGAAGATCTTTCAACTGTAGATCAAAATCTTTCTCTCGTTCTCGCCTCGCCATTGAAGGTTGTT…	Vitis_vinifera -MQQRGRGYNRRSRTFSRSRLAVEGC Nypa_fruticans -MQQRGRFYNRRSRSFSRSRVAVEGS Ambrosia_artemisiifolia -MQQKGRSLNSRSTSFSRTRLAVEGS Amaranthus_tricolor -MQQRGRSFNCRSKSFSRSRLAIEGC Euonymus_alatus -MQQKGRLHNRRSTSFSRSRFAIEGC Camptotheca_acuminata -MHQKGRAHQRRSRSFSRSRIAVEGC Momordica_charantia -MQQRGRANNRRSRSFSRCRLAVEGS Dioscorea_zingiberensis -MQQRGRDHNRRCRSFSRSRVAVEGN Actinidia_chinensis -MRQKGR…	Vitis_vinifera ---ATGCAGCAGAGAGGCAGGGGCTATAACCGTAGATCAAGGACTTTTTCGAGATCTCGCCTCGCAGTTGAGGGTTGTTAG Nypa_fruticans ---ATGCAGCAAAGGGGAAGGTTTTACAACCGCAGGTCTCGGAGCTTCTCTCGCTCTCGCGTTGCCGTCGAGGGCTCTTAG Ambrosia_artemisiifolia ---ATGCAGCAAAAAGGAAGATCACTCAACAGCAGATCAACATCCTTTTCAAGAACTCGCCTTGCAGTTGAAGGCTCATAA Amaranthus_tricolor ---ATGCAACAGAGAGGAAGATCTTTCAACTGTAGATCAAAATCTTTCTCTCGTTCTCGCCTCGCCATTGAAGGTTGTT…	GDFT01027160;GEZL01031444;GEZL01031443;GEZL01044755;GEZL01044754;GEZL01044756;GAPX01013321;GAPY01022603;GAPZ01017201;GAQA01009798;HS020473;HS265695;GACF01009186;GANF01025177;GANG01003649;GANG01011304;GANG01027326;GANG01039332;GANG01043568;GBHQ01020018;GBHQ01020020;GBHQ01020017;GBHQ01020019;GBCR01072854;FG488073;FG494071;FG523197;FG528430;GCVR01022624;GCVR01022625;GCVR01023922;GCZV01014437;GCZV010…
HG14	A. thaliana	AT3G01470	Arabidopsis_thaliana MMGFCI-CPLES-PARLLWSTSFFRHKIMIF-------- Acorus_americanus -MGFQSYTPSLTPPTTVVMITSFFRHKIC---------- Landoltia_punctata MMGFSL-TPMKT-PTRLLWSSSFFRHKVHI--------- Amborella_trichopoda -MGFSL-SPLQT-PTRLLWSTSFFRHKIMIF-------- Daucus_carota -MGFFI-CPLQS-PARLLWSTSFFRHKIRIF-------- Ilex_paraguariensis MMGFCI-CPLET-PAMLLWSTSFFRHKLMIF-------- Wollemia_nobilis MMGIVV-CSLGSSRIRVPWSTSFFRHKDF…	Arabidopsis_thaliana ATGATGGGATTT---TGTA---TCTGCCCGTTGGAGTCACCTGCGAGATTACTATGGAGTACAAGCTTCTTCCGCCATAAGATCATGATCTTCTAA------------------------ Acorus_americanus ---ATGGGCTTCCAGAGTTACACGCCGTCGCTGACCCCACCCACCACCGTCGTCATGATCACCAGCTTCTTCCGCCACAAAATCTGTTGA------------------------------ Landoltia_punctata ATGATGGGGTTT---TCGT---TGACCCCGATGAAGACGCCGACCAGGCTTTTATGGAGTTCGAGTTTCTTCCGCCACAAGGTTCACATCTGA------…	Arabidopsis_thaliana MMGFCIC--PLESPARLLWSTSFFRHKIMIF-------- Acorus_americanus -MGFQSYTPSLTPPTTVVMITSFFRHKIC---------- Landoltia_punctata MMGFSLT--PMKTPTRLLWSSSFFRHKVHI--------- Amborella_trichopoda -MGFSLS--PLQTPTRLLWSTSFFRHKIMIF-------- Daucus_carota -MGFFIC--PLQSPARLLWSTSFFRHKIRIF-------- Ilex_paraguariensis MMGFCIC--PLETPAMLLWSTSFFRHKLMIF-------- Elaeis_guineensis MMGFSLF--PMKTSTRLLWSTSFFRHKI…	Arabidopsis_thaliana ATGATGGGATTTTGTATCTGC------CCGTTGGAGTCACCTGCGAGATTACTATGGAGTACAAGCTTCTTCCGCCATAAGATCATGATCTTC------------------------TAA Acorus_americanus ---ATGGGCTTCCAGAGTTACACGCCGTCGCTGACCCCACCCACCACCGTCGTCATGATCACCAGCTTCTTCCGCCACAAAATCTGT------------------------------TGA Landoltia_punctata ATGATGGGGTTTTCGTTGACC------CCGATGAAGACGCCGACCAGGCTTTTATGGAGTTCGAGTTTCTTCCGCCACAAGGTTCACATC---------…	DT580749;GAQZ01004458;XM_006844166;XM_017382171;GEWR01063956;GEWR01063953;GEWR01063954;GEWR01063955;GEWR01099211;GEWR01099206;GEWR01099207;GEWR01099210;GEWR01099208;GEWR01099212;GCHU01007652;XM_010930306;GAEL01007002;CD846383;GBRK01035102;GAVZ01049132;GACF01046415;GACF01046411;GACF01046414;GACF01046418;GACF01046416;XM_008460530;JU992270;JV011304;EX918454;EX920661;EX921892;GBCR01075800;GAAY0101370…
	O. sativa	LOC_Os02g49700	Oryza_sativa MMGFS-LTPMKI-STRLLWSTSFFRHKIAATIASSSSFL Acorus_americanus -MGFQSYTPSLTPPTTVVMITSFFRHKIC---------- Anthurium_amnicola MMGFS-LTPMKT-STRLLWSTSFFRHKVHI--------- Amborella_trichopoda -MGFS-LSPLQT-PTRLLWSTSFFRHKIMIF-------- Daucus_carota -MGFF-ICPLQS-PARLLWSTSFFRHKIRIF-------- Ilex_paraguariensis MMGCC-ICPLET-PARLLWSTSFFRHKLMLF-------- Wollemia_nobilis MMGIV-VCSLGSSRIRVPWSTSFFRHKDFL-------…	Oryza_sativa ATGATGGG---GTTCTCGCTCACGCCGATGAAGATCTCCACGAGGCTTCTGTGGAGCACCAGCTTCTTCCGCCACAAGATCGCCGCCACCATCGCGTCCTCCTCCTCCTTCTTATAA Acorus_americanus ATGGGCTTCCAGAGTTACACGCCGTCGCTGACCCCACCCACCACCGTCGTCATGATCACCAGCTTCTTCCGCCACAAAATCTGTTGA------------------------------ Anthurium_amnicola ATGATGGG---GTTTTCCCTGACCCCGATGAAGACTTCGACCAGGCTGCTGTGGAGTACGAGCTTCTTCCGCCACAAGGTCCATATCTGA-----------------------…	Oryza_sativa MMGFSLT--PMKISTRLLWSTSFFRHKIAATIASSSSFL Acorus_americanus -MGFQSYTPSLTPPTTVVMITSFFRHKIC---------- Anthurium_amnicola MMGFSLT--PMKTSTRLLWSTSFFRHKVHI--------- Amborella_trichopoda -MGFSLS--PLQTPTRLLWSTSFFRHKIMIF-------- Daucus_carota -MGFFIC--PLQSPARLLWSTSFFRHKIRIF-------- Ilex_paraguariensis MMGCCIC--PLETPARLLWSTSFFRHKLMLF-------- Elaeis_guineensis MMGFSLF--PMKTSTRLLWSTSFFRHKIVVFF----…	Oryza_sativa ATGATGGGGTTCTCGCTCACG------CCGATGAAGATCTCCACGAGGCTTCTGTGGAGCACCAGCTTCTTCCGCCACAAGATCGCCGCCACCATCGCGTCCTCCTCCTCCTTCTTATAA Acorus_americanus ---ATGGGCTTCCAGAGTTACACGCCGTCGCTGACCCCACCCACCACCGTCGTCATGATCACCAGCTTCTTCCGCCACAAAATCTGT------------------------------TGA Anthurium_amnicola ATGATGGGGTTTTCCCTGACC------CCGATGAAGACTTCGACCAGGCTGCTGTGGAGTACGAGCTTCTTCCGCCACAAGGTCCATATC-----------------…	DT580749;GDJX01001237;GDJX01019461;GDJX01025148;XM_006844166;XM_017382171;GEWR01081595;GCHU01007652;XM_010930306;GAHU01021262;GDQF01061011;FX774192;GBRK01035102;GAVZ01049132;GACF01046415;GACF01046411;GACF01046414;GACF01046418;GACF01046416;XM_008460530;JU992270;JV011304;EX918454;EX920661;EX921892;GBJW01032836;GAAY01013701;GEER01009050;GBYE01004601;GAOS01023063;GAOS01023064;GAOS01023065;GAOS0102306…
		LOC_Os08g32080	Oryza_sativa -MGFSLYPMKT-STRMLWSTSFFRHKVASSF----- Anthurium_andraeanum MMGFSLTPMKT-STRLLWSTSFFRHKVHI------- Amborella_trichopoda -MGFSLSPLQT-PTRLLWSTSFFRHKIMIF------ Daucus_carota -MGFFICPLQS-PARLLWSTSFFRHKIRIF------ Ilex_paraguariensis MMGCCICPLET-PARLLWSTSFFRHKLMLF------ Araucaria_cunninghamii MMGIVVCSLGSSRIRVPWSTSFFRHKDFL------- Elaeis_guineensis MMGFSLFPMKT-STRLLWSTSFFRHKIVVFF----- Agave_dese…	Oryza_sativa ---ATGGGGTTCTCGCTGTACCCCAT---GAAGACGTCGACGCGCATGCTGTGGAGCACCAGCTTCTTCCGCCATAAGGTCGCCTCCTCCTTCTAA--------------- Anthurium_andraeanum ATGATGGGGTTTTCCCTGACCCCGAT---GAAGACTTCGACCAGGCTGCTGTGGAGTACGAGCTTCTTCCGCCACAAGGTCCATATCTGA--------------------- Amborella_trichopoda ---ATGGGGTTCTCTCTCTCTCCTTT---GCAAACCCCTACTCGCTTGCTCTGGAGTACTAGCTTCTTTCGCCACAAGATCATGATCTTCTAA------------------ Daucus_c…	Oryza_sativa -MGFSLYPMKTSTRMLWSTSFFRHKVASSF----- Anthurium_andraeanum MMGFSLTPMKTSTRLLWSTSFFRHKVHI------- Amborella_trichopoda -MGFSLSPLQTPTRLLWSTSFFRHKIMIF------ Daucus_carota -MGFFICPLQSPARLLWSTSFFRHKIRIF------ Ilex_paraguariensis MMGCCICPLETPARLLWSTSFFRHKLMLF------ Elaeis_guineensis MMGFSLFPMKTSTRLLWSTSFFRHKIVVFF----- Agave_deserti MMGFSLFPMKTSTRLLWSTSFFRHKIVIVF----- Erigeron_breviscapus MMGFC…	Oryza_sativa ---ATGGGGTTCTCGCTGTACCCCATGAAGACGTCGACGCGCATGCTGTGGAGCACCAGCTTCTTCCGCCATAAGGTCGCCTCCTCCTTC---------------TAA Anthurium_andraeanum ATGATGGGGTTTTCCCTGACCCCGATGAAGACTTCGACCAGGCTGCTGTGGAGTACGAGCTTCTTCCGCCACAAGGTCCATATC---------------------TGA Amborella_trichopoda ---ATGGGGTTCTCTCTCTCTCCTTTGCAAACCCCTACTCGCTTGCTCTGGAGTACTAGCTTCTTTCGCCACAAGATCATGATCTTC------------------TAA Daucus_carota ---…	GBKP01023480;XM_006844166;XM_017382171;GEWR01081595;GCKF01036710;XM_010930306;GAHT01015978;GDQF01061011;FX774192;GBRK01035102;GAVZ01049132;GACF01046415;GACF01046411;GACF01046414;GACF01046418;GACF01046416;GDIL01026611;JW923692;JU992270;JV011304;GBCR01082371;GAAY01013701;FG514891;GALZ01008850;GALZ01008853;GALZ01008852;GALZ01008851;GAMA01015410;GEUP01006393;GAOS01023063;GAOS01023064;GAOS01023065;GAO…
		LOC_Os09g21180	Oryza_sativa -MGFSLHPMKM-STRLLWSTSFFRHKFPAAAAAAAIAAAF Anthurium_andraeanum MMGFSLTPMKT-STRLLWSTSFFRHKVHI----------- Amborella_trichopoda -MGFSLSPLQT-PTRLLWSTSFFRHKIMIF---------- Daucus_carota -MGFFICPLQS-PARLLWSTSFFRHKIRIF---------- Araucaria_cunninghamii MMGIVVCSLGSSRIRVPWSTSFFRHKDFL----------- Nypa_fruticans MMGFSLFPMKT-STRLLWSTSFFRHKIVVFF--------- Agave_americana MMGFSLFPMKT-STRLLWSTSFFRHKFVIV…	Oryza_sativa ---ATGGGGTTCT---CTCTGCACCCCATGAAGATGTCCACGCGCTTGCTGTGGAGCACCAGCTTCTTCCGCCACAAGTTCCCGGCCGCCGCCGCCGCCGCCGCCATCGCCGCCGCTTTCTAG Anthurium_andraeanum ATGATGGGGTTTT---CCCTGACCCCGATGAAGACTTCGACCAGGCTGCTGTGGAGTACGAGCTTCTTCCGCCACAAGGTCCATATCTGA--------------------------------- Amborella_trichopoda ---ATGGGGTTCT---CTCTCTCTCCTTTGCAAACCCCTACTCGCTTGCTCTGGAGTACTAGCTTCTTTCGCCACAAGATCATGATCTTCTAA---…	Oryza_sativa -MGFSLHPMKMSTRLLWSTSFFRHKFPAAAAAAAIAAAF Anthurium_andraeanum MMGFSLTPMKTSTRLLWSTSFFRHKVHI----------- Amborella_trichopoda -MGFSLSPLQTPTRLLWSTSFFRHKIMIF---------- Daucus_carota -MGFFICPLQSPARLLWSTSFFRHKIRIF---------- Nypa_fruticans MMGFSLFPMKTSTRLLWSTSFFRHKIVVFF--------- Agave_americana MMGFSLFPMKTSTRLLWSTSFFRHKFVIVF--------- Erigeron_breviscapus MMGFCICPLESPARLLWSTSFFRHKIMIF---------…	Oryza_sativa ---ATGGGGTTCTCTCTGCACCCCATGAAGATGTCCACGCGCTTGCTGTGGAGCACCAGCTTCTTCCGCCACAAGTTCCCGGCCGCCGCCGCCGCCGCCGCCATCGCCGCCGCTTTCTAG Anthurium_andraeanum ATGATGGGGTTTTCCCTGACCCCGATGAAGACTTCGACCAGGCTGCTGTGGAGTACGAGCTTCTTCCGCCACAAGGTCCATATC---------------------------------TGA Amborella_trichopoda ---ATGGGGTTCTCTCTCTCTCCTTTGCAAACCCCTACTCGCTTGCTCTGGAGTACTAGCTTCTTTCGCCACAAGATCATGATCTTC---------------…	GBKP01023480;XM_006844166;XM_017382171;GCKF01036710;GDFT01035962;GDFT01043487;GBHM01003912;GBHM01004376;GBHM01008814;GBHM01018816;GBHM01031508;GBHM01044100;GBHM01056011;GDQF01061011;XM_013874246;GBRK01035102;GAVZ01049132;GDIG01039114;GDIG01039113;GEWT01000263;EX918454;EX920661;EX921892;GBJW01032836;FG427072;FG477868;GBYE01004601;GAOS01023063;GAOS01023064;GAOS01023065;GAOS01023066;FS615959;FS63059…
	S. lycopersicum	Solyc02g086930.2	Solanum_lycopersicum -MGFCICPLET-PARLLWSTSFFRHKLMLF-------- Zantedeschia_aethiopica -MGFSLTPMKT-PTRLLWSTSFFRHKVHL--------- Amborella_trichopoda -MGFSLSPLQT-PTRLLWSTSFFRHKIMIF-------- Daucus_carota -MGFFICPLQS-PARLLWSTSFFRHKIRIF-------- Ilex_paraguariensis MMGCCICPLET-PARLLWSTSFFRHKLMLF-------- Wollemia_nobilis MMGIVVCSLGSSRIRVPWSTSFFRHKDFL--------- Elaeis_guineensis MMGFSLFPMKT-STRLLWSTSFFRHKIVVF…	Solanum_lycopersicum ---ATGGGATTTTG---TATTTGTCCTTTGGAAACTCCTGCTAGATTACTGTGGAGTACTAGTTTCTTCCGCCACAAGCTTATGCTCTTCTAA------------------------ Zantedeschia_aethiopica ---ATGGGGTTCTC---CCTGACCCCGATGAAGACCCCGACGCGGCTGCTGTGGAGTACGAGCTTCTTCCGCCACAAGGTCCATCTCTGA--------------------------- Amborella_trichopoda ---ATGGGGTTCTC---TCTCTCTCCTTTGCAAACCCCTACTCGCTTGCTCTGGAGTACTAGCTTCTTTCGCCACAAGATCATGATCTTCTAA----…	Solanum_lycopersicum -MGFCICPLETPARLLWSTSFFRHKLMLF-------- Zantedeschia_aethiopica -MGFSLTPMKTPTRLLWSTSFFRHKVHL--------- Amborella_trichopoda -MGFSLSPLQTPTRLLWSTSFFRHKIMIF-------- Daucus_carota -MGFFICPLQSPARLLWSTSFFRHKIRIF-------- Ilex_paraguariensis MMGCCICPLETPARLLWSTSFFRHKLMLF-------- Elaeis_guineensis MMGFSLFPMKTSTRLLWSTSFFRHKIVVFF------- Dendrobium_catenatum MMGFCICPLDTPARLLWCSSFFRHKLMLF---…	Solanum_lycopersicum ---ATGGGATTTTGTATTTGTCCTTTGGAAACTCCTGCTAGATTACTGTGGAGTACTAGTTTCTTCCGCCACAAGCTTATGCTCTTC------------------------TAA Zantedeschia_aethiopica ---ATGGGGTTCTCCCTGACCCCGATGAAGACCCCGACGCGGCTGCTGTGGAGTACGAGCTTCTTCCGCCACAAGGTCCATCTC---------------------------TGA Amborella_trichopoda ---ATGGGGTTCTCTCTCTCTCCTTTGCAAACCCCTACTCGCTTGCTCTGGAGTACTAGCTTCTTTCGCCACAAGATCATGATCTTC----------------…	GAOT01033063;XM_006844166;XM_017382171;GEWR01081595;GCHU01007652;XM_010930306;GAEL01007002;CD846383;XM_010553593;GBRK01035102;GAVZ01049132;GACF01046415;GACF01046411;GACF01046414;GACF01046418;GACF01046416;XM_008460530;JU992270;JV011304;EX918454;EX920661;EX921892;GBCR01075800;GAAY01013701;GAMA01015410;GCKC01105043;GCKC01105041;GCKC01105044;GCKC01105040;GCKC01105045;GCKC01105050;GCKC01105051;GCKC011…
		Solyc03g113270.2	Solanum_lycopersicum -----MMFMVIGSRCSHTSHITEIIITSFFRHKL- Acorus_americanus -----MGFQ--SYTPSLTPPTTVVMITSFFRHKIC Anthurium_amnicola --------MGVSYPCSLVSQGSIVLITSFFRHKQ- Daucus_carota -------MG-TPSRCSHTSHITKFIITSFFRHKFY Ilex_paraguariensis -MTTYVMMGVSSSRCSHTSHITEIIITSFFRHKL- Phoenix_dactylifera -------MGPSGRCPQASSHGSTVMITSFFGHKH- Agave_americana -------MGISNFCPQGSSDVSVLVITSFFRHKL- Lactuca_sativa ----…	Solanum_lycopersicum ------------ATGATGTTTATGGTGATCGGCAGTAGGTGCTCTCACACTTCCCACATCACTGAAATCATAATCACAAGCTTCTTTCGCCACAAGCTATAG--- Acorus_americanus ------------------ATGGGCTTCCAGAGTTACACGCCGTCGCTGACCCCACCCACCACCGTCGTCATGATCACCAGCTTCTTCCGCCACAAAATCTGTTGA Anthurium_amnicola ---------------------ATGGGTGTGAGCTATCCGTGCTCCCTGGTTTCCCAGGGCTCCATCGTCCTCATCACCAGCTTCTTTCGTCACAAGCAGTAG--- Daucus_carota ---------…	Solanum_lycopersicum -----MMFMVIGSRCSHTSHITEIIITSFFRHKL- Acorus_americanus -----MGFQ--SYTPSLTPPTTVVMITSFFRHKIC Anthurium_amnicola --------MGVSYPCSLVSQGSIVLITSFFRHKQ- Daucus_carota -------MG-TPSRCSHTSHITKFIITSFFRHKFY Ilex_paraguariensis -MTTYVMMGVSSSRCSHTSHITEIIITSFFRHKL- Phoenix_dactylifera -------MGPSGRCPQASSHGSTVMITSFFGHKH- Agave_americana -------MGISNFCPQGSSDVSVLVITSFFRHKL- Lactuca_sativa ----…	Solanum_lycopersicum ---------------ATGATGTTTATGGTGATCGGCAGTAGGTGCTCTCACACTTCCCACATCACTGAAATCATAATCACAAGCTTCTTTCGCCACAAGCTA---TAG Acorus_americanus ---------------ATGGGCTTCCAG------AGTTACACGCCGTCGCTGACCCCACCCACCACCGTCGTCATGATCACCAGCTTCTTCCGCCACAAAATCTGTTGA Anthurium_amnicola ------------------------ATGGGTGTGAGCTATCCGTGCTCCCTGGTTTCCCAGGGCTCCATCGTCCTCATCACCAGCTTCTTTCGTCACAAGCAG---TAG Daucus_carota …	DT580749;GDJX01004024;XM_017364020;GEWR01024618;GEWR01051723;XM_008788508;GBHM01002243;GBHM01045594;GBHM01047940;GBHM01056776;CV699992;DY965027;DY972337;DY973193;JI582299;CX263088;EH793249;GBRK01013222;GACF01061725;GACF01061728;GACF01061727;XM_008439400;GBCR01023883;GBCR01023884;GAAY01006195;GBFL01018143;GBFL01020402;GBFL01035933;GANR01016582;KA397682;GAQP01002723;GAQP01047907;GAQP01047908;GEVN01…
	P. trichocarpa	POPTR_0012s07270	Populus_trichocarpa ------MGV--SCSRCSHTSHITEIIITSFFRHKS--- Acorus_americanus ------MGFQSYTPSL--TPPTTVVMITSFFRHKIC-- Anthurium_amnicola ------MGVSYPCSLV---SQGSIVLITSFFRHKQ--- Daucus_carota ------MGT---PSRCSHTSHITKFIITSFFRHKFY-- Ilex_paraguariensis MTTYVMMGV--SSSRCSHTSHITEIIITSFFRHKL--- Calamus_simplicifolius ------MGVRGRSAQAS-SHASEILMITSFFRHKY--- Dendrobium_catenatum ------------------------MLTTTF…	Populus_trichocarpa ------------------ATGGGTGTGAGCTGCTCCCGGTGCTCCCACACTTCCCACAT---CACAGAAATCATCATCACCAGTTTCTTTCGCCACAAATCTTAA--------- Acorus_americanus ------------------ATGGGCTTCCAGAGTTACACGCCGTCGCTGACCCCACCCAC---CACCGTCGTCATGATCACCAGCTTCTTCCGCCACAAAATCTGTTGA------ Anthurium_amnicola ---------------------ATGGGTGTGAGCTATCCGTGCTCCCTGGTTTCCCAGGG---CTCCATCGTCCTCATCACCAGCTTCTTTCGTCACAAGCAGTAG-------…	Populus_trichocarpa ------MGV--SCSRCSHTSHITEIIITSFFRHKS--- Acorus_americanus ------MGFQSYTPSL--TPPTTVVMITSFFRHKIC-- Anthurium_amnicola ------MGVSYPCSLV---SQGSIVLITSFFRHKQ--- Daucus_carota ------MGT---PSRCSHTSHITKFIITSFFRHKFY-- Ilex_paraguariensis MTTYVMMGV--SSSRCSHTSHITEIIITSFFRHKL--- Calamus_simplicifolius ------MGVRGRSAQAS-SHASEILMITSFFRHKY--- Dendrobium_catenatum ------------------------MLTTTF…	Populus_trichocarpa ------------------ATGGGTGTG------AGCTGCTCCCGGTGCTCCCACACTTCCCACATCACAGAAATCATCATCACCAGTTTCTTTCGCCACAAATCT---------TAA Acorus_americanus ------------------ATGGGCTTCCAGAGTTACACGCCGTCGCTG------ACCCCACCCACCACCGTCGTCATGATCACCAGCTTCTTCCGCCACAAAATCTGT------TGA Anthurium_amnicola ------------------ATGGGTGTGAGCTATCCGTGCTCCCTGGTT---------TCCCAGGGCTCCATCGTCCTCATCACCAGCTTCTTTCGTCACAAGCAG-…	DT580749;GDJX01004024;XM_017364020;GEWR01024618;GEWR01051723;JK840816;GAEL01008032;GACH01004879;GACH01067435;GAPX01000821;GAPY01003949;GAPZ01000778;GAVZ01048287;GACF01061725;GACF01061728;GACF01061727;XM_008439400;GBCR01013772;GBCR01013771;GBCR01079641;GAAY01006195;GEER01067706;FG836570;FG842272;FG899451;FG906356;FG928714;GEIC01227119;GEIC01227120;FS632945;FY918555;GDAB01002621;XM_011088912;GAGV01…
		POPTR_0015s07640	Populus_trichocarpa ------MGV--SCSRCSHTSHITEIIITSFFRHKS--- Acorus_americanus ------MGFQSYTPSL--TPPTTVVMITSFFRHKIC-- Anthurium_amnicola ------MGVSYPCSL---VSQGSIVLITSFFRHKQ--- Daucus_carota ------MG---TPSRCSHTSHITKFIITSFFRHKFY-- Ilex_paraguariensis MTTYVMMGV--SSSRCSHTSHITEIIITSFFRHKL--- Calamus_simplicifolius ------MGVRGRSAQA-SSHASEILMITSFFRHKY--- Dendrobium_catenatum ------------------------MLTTTF…	Populus_trichocarpa ------------------ATGGGTGTGAGCTGCTCCCGGTGCTCCCACACTTCCCACATCACA---GAAATCATCATCACCAGTTTCTTTCGCCACAAATCGTAA--------- Acorus_americanus ------------------ATGGGCTTCCAGAGTTACACGCCGTCGCTGACCCCACCCACCACC---GTCGTCATGATCACCAGCTTCTTCCGCCACAAAATCTGTTGA------ Anthurium_amnicola ---------------------ATGGGTGTGAGCTATCCGTGCTCCCTGGTTTCCCAGGGCTCC---ATCGTCCTCATCACCAGCTTCTTTCGTCACAAGCAGTAG-------…	Populus_trichocarpa ------MGV--SCSRCSHTSHITEIIITSFFRHKS--- Acorus_americanus ------MGFQSYTPSL--TPPTTVVMITSFFRHKIC-- Anthurium_amnicola ------MGVSYPCSL---VSQGSIVLITSFFRHKQ--- Daucus_carota ------MG---TPSRCSHTSHITKFIITSFFRHKFY-- Ilex_paraguariensis MTTYVMMGV--SSSRCSHTSHITEIIITSFFRHKL--- Calamus_simplicifolius ------MGVRGRSAQA-SSHASEILMITSFFRHKY--- Dendrobium_catenatum ------------------------MLTTTF…	Populus_trichocarpa ------------------ATGGGTGTG------AGCTGCTCCCGGTGCTCCCACACTTCCCACATCACAGAAATCATCATCACCAGTTTCTTTCGCCACAAATCG---------TAA Acorus_americanus ------------------ATGGGCTTCCAGAGTTACACGCCGTCGCTG------ACCCCACCCACCACCGTCGTCATGATCACCAGCTTCTTCCGCCACAAAATCTGT------TGA Anthurium_amnicola ------------------ATGGGTGTGAGCTATCCGTGCTCCCTG---------GTTTCCCAGGGCTCCATCGTCCTCATCACCAGCTTCTTTCGTCACAAGCAG-…	DT580749;GDJX01004024;XM_017364020;GEWR01024618;GEWR01051723;JK840816;GAEL01008032;GACH01004879;GACH01067435;CX263088;EH793249;GBRK01013222;GAVZ01048287;GACF01061725;GACF01061728;GACF01061727;XM_008439400;GBCR01013772;GBCR01013771;GBCR01079641;GAAY01006195;GEER01067706;FG836570;FG842272;FG899451;FG906356;FG928714;GEIC01227119;GEIC01227120;GDAB01002621;XM_011088912;GAGV01011552;XM_017787783;ES5920…
	V. vinifera	VIT_01s0026g01550	Vitis_vinifera -----MGVR--SPY-SQTYHITIILITSFFRHKP---- Acorus_americanus -----MGFQ--SYTPSLTPPTTVVMITSFFRHKIC--- Anthurium_andraeanum -----MGVR--YPCSL-VSQGSIIMITSFFRHKQ---- Daucus_carota -----MDLS--LPC-AYTFHMAIIVCTSFFRHKFFSSN Ilex_paraguariensis -----MGLS---PAYSHTSDVNLILITTFFRHKP---- Elaeis_guineensis -----MALS--SPCSIACFHASVIMITSFFRHKL---- Dendrobium_catenatum -----------------------MLTTTFFRHKS----…	Vitis_vinifera ---------------ATGGGTGTGAGG---TCTCCCTACTCTCAAACTTACCACATTACCATAATTCTCATCACAAGCTTCTTTCGTCACAAGCCATAG------------ Acorus_americanus ---------------ATGGGCTTCCAGAGTTACACGCCGTCGCTGACCCCACCCACCACCGTCGTCATGATCACCAGCTTCTTCCGCCACAAAATCTGTTGA--------- Anthurium_andraeanum ---------------ATGGGTGTGCGCTACCCG---TGCTCTCTAGTCTCACAGGGCTCCATCATCATGATAACCAGCTTCTTCCGTCACAAGCAGTAG------------ Daucus_ca…	Vitis_vinifera -----MGVR--SPY-SQTYHITIILITSFFRHKP---- Acorus_americanus -----MGFQ--SYTPSLTPPTTVVMITSFFRHKIC--- Anthurium_andraeanum -----MGVR--YPCSL-VSQGSIIMITSFFRHKQ---- Daucus_carota -----MDLS--LPC-AYTFHMAIIVCTSFFRHKFFSSN Ilex_paraguariensis -----MGLS---PAYSHTSDVNLILITTFFRHKP---- Elaeis_guineensis -----MALS--SPCSIACFHASVIMITSFFRHKL---- Dendrobium_catenatum -----------------------MLTTTFFRHKS----…	Vitis_vinifera ---------------ATGGGTGTGAGG------TCTCCCTAC---TCTCAAACTTACCACATTACCATAATTCTCATCACAAGCTTCTTTCGTCACAAGCCA------------TAG Acorus_americanus ---------------ATGGGCTTCCAG------AGTTACACGCCGTCGCTGACCCCACCCACCACCGTCGTCATGATCACCAGCTTCTTCCGCCACAAAATCTGT---------TGA Anthurium_andraeanum ---------------ATGGGTGTGCGC------TACCCGTGCTCTCTA---GTCTCACAGGGCTCCATCATCATGATAACCAGCTTCTTCCGTCACAAGCAG-------…	DT580749;GBKP01028817;GBKP01032403;GBKP01032404;XM_017367018;GEWR01078611;GEWR01120877;GAJH01060443;GCKD01021257;GCKD01021258;GAEL01008032;DW051459;XM_010684967;GAVZ01048287;GACF01061725;GACF01061728;GACF01061727;GDIG01028608;GBCR01013772;GBCR01013771;GBCR01079641;GAAY01006195;GEER01014575;GEER01062311;GCKC01032014;GCKC01032016;GCKC01032015;GCKC01180365;GCKC01180359;GCKC01180360;GEIC01227119;GEIC…
		VIT_14s0066g01440	Vitis_vinifera MMGFCICPLET-PARLLWSTSFFRHKLMIF-------- Landoltia_punctata MMGFSLTPMKT-PTRLLWSSSFFRHKVHI--------- Amborella_trichopoda -MGFSLSPLQT-PTRLLWSTSFFRHKIMIF-------- Daucus_carota -MGFFICPLQS-PARLLWSTSFFRHKIRIF-------- Ilex_paraguariensis MMGFCICPLET-PAMLLWSTSFFRHKLMIF-------- Wollemia_nobilis MMGIVVCSLGSSRIRVPWSTSFFRHKDFL--------- Elaeis_guineensis MMGFSLFPMKT-STRLLWSTSFFRHKIVVFF------- De…	Vitis_vinifera ATGATGGGATTT---TGCATCTGTCCGTTGGAGACACCGGCACGGCTGCTGTGGAGCACTAGCTTCTTTCGCCACAAGCTCATGATCTTCTGA------------------------ Landoltia_punctata ATGATGGGGTTT---TCGTTGACCCCGATGAAGACGCCGACCAGGCTTTTATGGAGTTCGAGTTTCTTCCGCCACAAGGTTCACATCTGA--------------------------- Amborella_trichopoda ---ATGGGGTTC---TCTCTCTCTCCTTTGCAAACCCCTACTCGCTTGCTCTGGAGTACTAGCTTCTTTCGCCACAAGATCATGATCTTCTAA---------------…	Vitis_vinifera MMGFCICPLETPARLLWSTSFFRHKLMIF-------- Landoltia_punctata MMGFSLTPMKTPTRLLWSSSFFRHKVHI--------- Amborella_trichopoda -MGFSLSPLQTPTRLLWSTSFFRHKIMIF-------- Daucus_carota -MGFFICPLQSPARLLWSTSFFRHKIRIF-------- Ilex_paraguariensis MMGFCICPLETPAMLLWSTSFFRHKLMIF-------- Elaeis_guineensis MMGFSLFPMKTSTRLLWSTSFFRHKIVVFF------- Dendrobium_catenatum MMGFCICPLDTPARLLWCSSFFRHKLMLF-------- Helia…	Vitis_vinifera ATGATGGGATTTTGCATCTGTCCGTTGGAGACACCGGCACGGCTGCTGTGGAGCACTAGCTTCTTTCGCCACAAGCTCATGATCTTC------------------------TGA Landoltia_punctata ATGATGGGGTTTTCGTTGACCCCGATGAAGACGCCGACCAGGCTTTTATGGAGTTCGAGTTTCTTCCGCCACAAGGTTCACATC---------------------------TGA Amborella_trichopoda ---ATGGGGTTCTCTCTCTCTCCTTTGCAAACCCCTACTCGCTTGCTCTGGAGTACTAGCTTCTTTCGCCACAAGATCATGATCTTC------------------------TAA…	GAQZ01004458;XM_006844166;XM_017382171;GEWR01063956;GEWR01063953;GEWR01063954;GEWR01063955;GEWR01099211;GEWR01099206;GEWR01099207;GEWR01099210;GEWR01099208;GEWR01099212;GCHU01007652;XM_010930306;GAEL01007002;CD846383;XM_010553593;GBRK01035102;GAVZ01049132;GACF01046415;GACF01046411;GACF01046414;GACF01046418;GACF01046416;XM_008460530;JU992270;JV011304;EX918454;EX920661;EX921892;GBCR01075800;GAAY010…
		VIT_17s0000g05630	Vitis_vinifera ------MGV--SCSRCSHTSHITEIIITSFFRHKL--- Acorus_americanus ------MGFQSY-TP-SLTPPTTVVMITSFFRHKIC-- Anthurium_amnicola ------MGV---SYPCSLVSQGSIVLITSFFRHKQ--- Daucus_carota ------MG---TPSRCSHTSHITKFIITSFFRHKFY-- Ilex_paraguariensis MTTYVMMGV--SSSRCSHTSHITEIIITSFFRHKL--- Calamus_simplicifolius ------MGVRGRSAQ-ASSHASEILMITSFFRHKY--- Agave_americana ------MGISNF-CP-QGSSDVSVLVITSFFRHKL--- C…	Vitis_vinifera ------------------ATGGGGGTGAGCTGTTCTCGCTGTTCCCACACTTCCCACAT---CACTGAGATCATCATCACCAGTTTCTTCCGTCACAAGCTCTAG--------- Acorus_americanus ------------------ATGGGCTTCCAGAGTTACACGCCGTCGCTGACCCCACCCAC---CACCGTCGTCATGATCACCAGCTTCTTCCGCCACAAAATCTGTTGA------ Anthurium_amnicola ---------------------ATGGGTGTGAGCTATCCGTGCTCCCTGGTTTCCCAGGG---CTCCATCGTCCTCATCACCAGCTTCTTTCGTCACAAGCAGTAG--------- Da…	Vitis_vinifera ------MGV--SCSRCSHTSHITEIIITSFFRHKL--- Acorus_americanus ------MGFQSY-TP-SLTPPTTVVMITSFFRHKIC-- Anthurium_amnicola ------MGV---SYPCSLVSQGSIVLITSFFRHKQ--- Daucus_carota ------MG---TPSRCSHTSHITKFIITSFFRHKFY-- Ilex_paraguariensis MTTYVMMGV--SSSRCSHTSHITEIIITSFFRHKL--- Calamus_simplicifolius ------MGVRGRSAQ-ASSHASEILMITSFFRHKY--- Agave_americana ------MGISNF-CP-QGSSDVSVLVITSFFRHKL--- C…	Vitis_vinifera ------------------ATGGGGGTG------AGCTGTTCTCGCTGTTCCCACACTTCCCACATCACTGAGATCATCATCACCAGTTTCTTCCGTCACAAGCTC---------TAG Acorus_americanus ------------------ATGGGCTTCCAGAGTTAC---ACGCCG---TCGCTGACCCCACCCACCACCGTCGTCATGATCACCAGCTTCTTCCGCCACAAAATCTGT------TGA Anthurium_amnicola ------------------ATGGGTGTG---------AGCTATCCGTGCTCCCTGGTTTCCCAGGGCTCCATCGTCCTCATCACCAGCTTCTTTCGTCACAAGCAG------…	DT580749;GDJX01004024;XM_017364020;GEWR01024618;GEWR01051723;JK840816;GBHM01002243;GBHM01045594;GBHM01047940;GBHM01056776;GACH01004879;GACH01067435;CX263088;EH793249;GBRK01013222;GAVZ01048287;GACF01061725;GACF01061728;GACF01061727;XM_008439400;GBCR01023883;GBCR01023884;GAAY01006195;GEER01067706;GAOK01032800;GEIC01227119;GEIC01227120;GASC01042732;XM_011088912;GAGV01011552;CX184663;CX185811;FK82642…
HG15.1	A. thaliana	AT1G29950	Arabidopsis_thaliana MPKVVLFYYLNQELEISHFFVSLFCFASSYFRILPRKFVRRGTVFNTLTNLILEEPKMPWTAF--FMFFNRTCTRLVVFFL--VIL------- Anthurium_andraeanum ---------------------------------------------------------MPWLSPLPFAYYNRKCACLVVFFR--VIV------- Cocos_nucifera ---------------------------------------------------------MPWVSW--TANYYGKCVRLVVFFR--VIL------- Taraxacum_kok-saghyz ---------------------------------------…	Arabidopsis_thaliana ---ATGCCTAAAGTTGTGCTTTTTTATTATCTGAATCAGGAATTAGAAATTTCCCATTTTTTTGTTTCTCTGTTTTGTTTTGCCAGTAGTTATTTTAGGATTCTACCTCGAAAGTTTGTGAGAAGAGGAACGGTATTTAATACACTTACAAATTTGATATTGGAAGAACCAAAGATGCCCTGGACAGCATTCTTCATGTTTTTCAACAGAACTTGCACTCGTCTGGTTGTCTTTTTCCTCGTTATTCTGTAA Anthurium_andraeanum --------------------------------------------------------------------------------------------------------…	Arabidopsis_thaliana MPKVVLFYYLNQELEISHFFVSLFCFASSYFRILPRKFVRRGTVFNTLTNLILEEPKMPWTAF--FMFFNRTCTRLVVFFL--VIL------- Anthurium_andraeanum ---------------------------------------------------------MPWLSPLPFAYYNRKCACLVVFFR--VIV------- Cocos_nucifera ---------------------------------------------------------MPWVSW--TANYYGKCVRLVVFFR--VIL------- Taraxacum_kok-saghyz ---------------------------------------…	Arabidopsis_thaliana ATGCCTAAAGTTGTGCTTTTTTATTATCTGAATCAGGAATTAGAAATTTCCCATTTTTTTGTTTCTCTGTTTTGTTTTGCCAGTAGTTATTTTAGGATTCTACCTCGAAAGTTTGTGAGAAGAGGAACGGTATTTAATACACTTACAAATTTGATATTGGAAGAACCAAAGATGCCCTGGACAGCATTC------TTCATGTTTTTCAACAGAACTTGCACTCGTCTGGTTGTCTTTTTCCTC------GTTATTCTG---------------------TAA Anthurium_andraeanum --------------------------------------------------------------------------…	GBKP01004722;GBKP01004721;GABT01006284;GABT01016916;GABT01035017;GBGK01024015;GBGL01028172;GBGM01033250;DR403144;GO663723;GO665716;GO670856;FX941768;FX941769;GBLK01012056;GAVZ01034688;GAVZ01051192;GDIL01002567;GDIL01002886;GDIL01002246;GT053576;JW927165;GBCR01011645;GEER01007639;GAZZ01017587;GAZZ01017588;JZ472785;GEUS01012450;XM_011086961;XM_011013238;XM_016832643;GEDH01025149;GEDH01025150;GBXB01…
		AT5G09460	Arabidopsis_thaliana -MSWFTRSVDVYRKVVSLNLYCRVIL Posidonia_oceanica -MLWLSISVDVLRNIVSLNLYCKVIL Amborella_trichopoda -MPWLTLSVDVLRKGVSLNLYCRVIL Araucaria_cunninghamii MRWR-SAPVDIYRTAVLLNVFCRVIL Phoenix_dactylifera -MRWLSLSVDVLRKVISLNLYCRVIL Cymbidium_faberi -MRWLSLSVDVYRKVVSLNLYCRVIL Karelinia_caspia -MRWYSLSVDVYRKIISLNLYCRVIL Opuntia_ficus-indica -MRWFCLSVDVFRKVVSLNLYCRVIL Tripterygium_wilfordii M…	Arabidopsis_thaliana ---ATGAGTTGGTTCACAAGGTCTGTTGATGTGTACCGTAAAGTTGTGAGCTTGAATCTGTATTGCCGAGTTATTCTGTAA Posidonia_oceanica ---ATGCTGTGGCTGAGTATCTCTGTCGACGTTCTGCGCAACATCGTGTCGTTGAACTTGTATTGCAAAGTTATTCTGTAA Amborella_trichopoda ---ATGCCGTGGTTGACTCTCTCTGTTGATGTACTCAGGAAAGGAGTATCATTGAACTTGTATTGTAGGGTTATCCTGTAA Araucaria_cunninghamii ---ATGCGGTGGCGGTCTGCACCAGTGGACATTTATAGAACAGCGGTTTTACTGAATGTTTTCTGCAGA…	Arabidopsis_thaliana -MSWFTRSVDVYRKVVSLNLYCRVIL Posidonia_oceanica -MLWLSISVDVLRNIVSLNLYCKVIL Amborella_trichopoda -MPWLTLSVDVLRKGVSLNLYCRVIL Phoenix_dactylifera -MRWLSLSVDVLRKVISLNLYCRVIL Cymbidium_faberi -MRWLSLSVDVYRKVVSLNLYCRVIL Karelinia_caspia -MRWYSLSVDVYRKIISLNLYCRVIL Opuntia_ficus-indica -MRWFCLSVDVFRKVVSLNLYCRVIL Tripterygium_wilfordii MRCISSLYVDILRKGISLNLYCRVIL Momordica_charantia -MLW…	Arabidopsis_thaliana ---ATGAGTTGGTTCACAAGGTCTGTTGATGTGTACCGTAAAGTTGTGAGCTTGAATCTGTATTGCCGAGTTATTCTGTAA Posidonia_oceanica ---ATGCTGTGGCTGAGTATCTCTGTCGACGTTCTGCGCAACATCGTGTCGTTGAACTTGTATTGCAAAGTTATTCTGTAA Amborella_trichopoda ---ATGCCGTGGTTGACTCTCTCTGTTGATGTACTCAGGAAAGGAGTATCATTGAACTTGTATTGTAGGGTTATCCTGTAA Phoenix_dactylifera ---ATGCGGTGGCTGAGCCTCTCCGTGGATGTTCTTCGGAAAGTGATTTCCTTGAACTTGTATTGTAGGGTC…	GEMD01002145;XM_006841172;GCKF01036298;XM_008796961;GDHD01057496;GANI01040625;GEUK01062713;GAVZ01054622;GANF01037833;GANG01003254;GBHQ01007325;GBCR01006466;GAAY01004099;GEER01028197;GBSN01003033;GBSS01003032;KA407630;GACE01026976;DR064484;GBYR01015955;JK065773;JL331259;JL366739;JP632223;GAGV01009726;XM_012212575;XM_017790339;XM_010063206;FX136533;GAQR01018716;GBYS01002301;GBYS01015175;GBYS0111630…
		AT5G50010	Arabidopsis_thaliana MRWWLCLSAYVFRTVV---VFCRVIL Epipremnum_aureum MRWWLSLSVDVFRKVVSLNLYCRVIL Opuntia_ficus-indica -MRWFCLSVDVFRKVVSLNLYCRVIL Cucumis_melo MRWCLSLSVDVFRKVISLNLYCKVIL Cephalotaxus_hainanensis -MRWPCASVDIYRTAVLLNVFCRVIL Apios_americana MRWWLSLSVDVYRKVISLNLYCKVIL Carya_cathayensis MRWWLSLSVDVFRKVISLNLYCRVIL Calotropis_procera -MWWIVLSIDVFRQVITLNLYCRVIL Fritillaria_cirrhosa -MRWLSLSVDV…	Arabidopsis_thaliana ATGCGGTGGTGGTTGTGTCTTTCTGCTTATGTTTTTCGTACAGTAGTAGTCTTC---------TGTCGTGTGATTCTGTAA Epipremnum_aureum ATGCGGTGGTGGCTGAGCCTCTCGGTGGATGTGTTCCGGAAGGTCGTCTCCCTCAATCTCTACTGCCGTGTCATCCTATAA Opuntia_ficus-indica ---ATGCGGTGGTTTTGCCTCTCAGTGGATGTTTTTCGGAAAGTCGTCTCTTTGAACTTGTATTGCCGTGTTATTCTGTAA Cucumis_melo ATGCGGTGGTGTTTGAGTCTCTCAGTTGATGTTTTTCGCAAAGTCATTTCGTTGAACTTATACTGTAAAGTTATTCTGTA…	Arabidopsis_thaliana MRWWLCLSAYVFRTVV---VFCRVIL Epipremnum_aureum MRWWLSLSVDVFRKVVSLNLYCRVIL Opuntia_ficus-indica -MRWFCLSVDVFRKVVSLNLYCRVIL Cucumis_melo MRWCLSLSVDVFRKVISLNLYCKVIL Apios_americana MRWWLSLSVDVYRKVISLNLYCKVIL Carya_cathayensis MRWWLSLSVDVFRKVISLNLYCRVIL Calotropis_procera -MWWIVLSIDVFRQVITLNLYCRVIL Fritillaria_cirrhosa -MRWLSLSVDVFRIVISLNLYCRVIL Theobroma_cacao MRWWLTLSVDVFRKVISLNL…	Arabidopsis_thaliana ATGCGGTGGTGGTTGTGTCTTTCTGCTTATGTTTTTCGTACAGTAGTA---------GTCTTCTGTCGTGTGATTCTGTAA Epipremnum_aureum ATGCGGTGGTGGCTGAGCCTCTCGGTGGATGTGTTCCGGAAGGTCGTCTCCCTCAATCTCTACTGCCGTGTCATCCTATAA Opuntia_ficus-indica ---ATGCGGTGGTTTTGCCTCTCAGTGGATGTTTTTCGGAAAGTCGTCTCTTTGAACTTGTATTGCCGTGTTATTCTGTAA Cucumis_melo ATGCGGTGGTGTTTGAGTCTCTCAGTTGATGTTTTTCGCAAAGTCATTTCGTTGAACTTATACTGTAAAGTTATTCTGTA…	GEMW01035755;GEUK01062713;XM_008446667;GBHQ01007325;GEHN01038716;GDAX01038451;GBHG01008800;GBZK01071853;GAGV01009726;XM_007018114;XM_010061782;GBJY01003655;XM_016018704;XM_006472447
		AT5G64340	Arabidopsis_thaliana ------MCIAVYRKVLSLNLYCRVIL Posidonia_oceanica -MLWLSISVDVLRNIVSLNLYCKVIL Amborella_trichopoda -MPWLTLSVDVLRKGVSLNLYCRVIL Araucaria_cunninghamii -MRWRSAPVDIYRTAVLLNVFCRVIL Phoenix_dactylifera -MRWLSLSVDVLRKVISLNLYCRVIL Cymbidium_faberi -MRWLSLSVDVYRKVVSLNLYCRVIL Karelinia_caspia -MRWYSLSVDVYRKIISLNLYCRVIL Opuntia_ficus-indica -MRWFCLSVDVFRKVVSLNLYCRVIL Tripterygium_wilfordii M…	Arabidopsis_thaliana ------------------ATGTGTATTGCCGTATACCGTAAAGTTTTGAGCTTGAATCTGTATTGCCGTGTGATACTGTAG Posidonia_oceanica ---ATGCTGTGGCTGAGTATCTCTGTCGACGTTCTGCGCAACATCGTGTCGTTGAACTTGTATTGCAAAGTTATTCTGTAA Amborella_trichopoda ---ATGCCGTGGTTGACTCTCTCTGTTGATGTACTCAGGAAAGGAGTATCATTGAACTTGTATTGTAGGGTTATCCTGTAA Araucaria_cunninghamii ---ATGCGGTGGCGGTCTGCACCAGTGGACATTTATAGAACAGCGGTTTTACTGAATGTTTTCTGCAGA…	Arabidopsis_thaliana ------MCIAVYRKVLSLNLYCRVIL Posidonia_oceanica -MLWLSISVDVLRNIVSLNLYCKVIL Amborella_trichopoda -MPWLTLSVDVLRKGVSLNLYCRVIL Phoenix_dactylifera -MRWLSLSVDVLRKVISLNLYCRVIL Cymbidium_faberi -MRWLSLSVDVYRKVVSLNLYCRVIL Karelinia_caspia -MRWYSLSVDVYRKIISLNLYCRVIL Opuntia_ficus-indica -MRWFCLSVDVFRKVVSLNLYCRVIL Tripterygium_wilfordii MRCISSLYVDILRKGISLNLYCRVIL Momordica_charantia MRWC…	Arabidopsis_thaliana ------------------ATGTGTATTGCCGTATACCGTAAAGTTTTGAGCTTGAATCTGTATTGCCGTGTGATACTGTAG Posidonia_oceanica ---ATGCTGTGGCTGAGTATCTCTGTCGACGTTCTGCGCAACATCGTGTCGTTGAACTTGTATTGCAAAGTTATTCTGTAA Amborella_trichopoda ---ATGCCGTGGTTGACTCTCTCTGTTGATGTACTCAGGAAAGGAGTATCATTGAACTTGTATTGTAGGGTTATCCTGTAA Phoenix_dactylifera ---ATGCGGTGGCTGAGCCTCTCCGTGGATGTTCTTCGGAAAGTGATTTCCTTGAACTTGTATTGTAGGGTC…	GEMD01002145;XM_006841172;GCKF01036298;XM_008796961;GDHD01057496;GANI01040625;GEUK01062713;GAVZ01054622;GANF01021147;GANF01037070;GANG01039577;GBHQ01007325;GBCR01006466;GAAY01004099;GELI01017049;BB903497;JP698761;JP702014;JP703094;JP704613;JP705982;KA250050;GASC01050402;DR064484;GBYR01015955;JK065773;JL331259;JL366739;JP632223;GBKS01032636;XM_012212575;XM_007018114;XM_010063206;FX136533;GCZR01003…
	O. sativa	LOC_Os01g43680	Oryza_sativa --MPWTP--LYSTYYSS-RKSVHLAVFFRVIV--------- Zantedeschia_aethiopica --MPWLSPLPFAYYN---RKCACLVVFFRVIV--------- Elaeis_guineensis --MPWVP--SFSIRYSSSRKCVRLVVFFRVIV--------- Atractylodes_lancea --MPWKA--LGVNYF---GKCVLLVVFFRVIL--------- Mesembryanthemum_crystallinu --MPWTS--CFMKYS---GKCVLLVVFFRVIL--------- Tripterygium_wilfordii --MPWTS--SFATYM---SNCVRLVVFFRVIL--------- Cucumis_sativus --MP…	Oryza_sativa ATGCCTTGGACCCCT---TTGTACTCGACTTATTACAGCAGCCGAAAGTCTGTTCACCTTGCTGTGTTTTTCCGTGTGATTGTGTGA--------------------------- Zantedeschia_aethiopica ---ATGCCGTGGTTGTCCCCGCTGCCGTTTGCCTACTACAACAGGAAGTGTGCTTGCTTGGTGGTGTTCTTCCGTGTCATAGTGTGA--------------------------- Elaeis_guineensis ATGCCGTGGGTGCCATCATTCTCAATTCGTTACAGCAGCAGCAGGAAGTGTGTTCGCCTTGTCGTCTTCTTCCGGGTTATTGTGTGA---------------------------…	Oryza_sativa --MPWTPLYSTYYSS-RKSVHLAVFFRVIV--------- Zantedeschia_aethiopica --MPWLSPLPFAY-YNRKCACLVVFFRVIV--------- Elaeis_guineensis --MPWVPSFSIRYSSSRKCVRLVVFFRVIV--------- Atractylodes_lancea --MPWKA--LGVN-YFGKCVLLVVFFRVIL--------- Mesembryanthemum_crystallinu --MPWTS--CFMK-YSGKCVLLVVFFRVIL--------- Tripterygium_wilfordii --MPWTS--SFAT-YMSNCVRLVVFFRVIL--------- Cucumis_sativus --MPWTA--SLVN-YS…	Oryza_sativa ------ATGCCTTGGACCCCTTTGTACTCGACTTATTACAGCAGC---CGAAAGTCTGTTCACCTTGCTGTGTTTTTCCGTGTGATTGTG---------------------------TGA Zantedeschia_aethiopica ------ATGCCGTGGTTGTCCCCGCTGCCGTTTGCCTAC---TACAACAGGAAGTGTGCTTGCTTGGTGGTGTTCTTCCGTGTCATAGTG---------------------------TGA Elaeis_guineensis ------ATGCCGTGGGTGCCATCATTCTCAATTCGTTACAGCAGCAGCAGGAAGTGTGTTCGCCTTGTCGTCTTCTTCCGGGTTATTGTG------------…	GAOT01027803;XM_010926049;GEFW01013311;GEFZ01014201;GEGA01005841;FX941768;FX941769;GBLK01012056;GAVZ01034688;GAVZ01051192;GDIL01002567;GDIL01002886;GDIL01002246;GT053576;JW927165;GBHQ01005111;GBHQ01005110;GBJW01056192;GEER01007639;XM_016101957;GEUS01012450;GAMW01002283;GBYR01030064;GBYR01030063;GBKS01002429;XM_011013238;FX162649;GAQR01033180;GBXB01036669;JG589726;XM_008247713;JI447345;GAYS0101239…
		LOC_Os02g21090	Oryza_sativa MPWV----------RFLVRLVVFFRVIV--------- Daucus_carota MPWI-----------YCVRLVVFFRVIL--------- Elaeis_guineensis MPWVPSFSIRYSSSRKCVRLVVFFRVIV--------- Cucumis_melo MPWTSSLVNY---SSKCVRLVVFFRVIL--------- Dioscorea_composita MPWAPSFSNYYSSIRKCVRLVVFFRVIV--------- Lonicera_japonica MPWC----------AKCVRFVVFFRVIL--------- Millettia_pinnata MPWISFFVDH---KRNCVRLVVFFRVIL--------- Populus_euphratica …	Oryza_sativa ATGCCGTGG------------------------------GTGCGCTTCCTCGTCCGGTTGGTCGTCTTCTTCCGCGTCATCGTGTGA--------------------------- Daucus_carota ---------------------------------ATGCCTTGGATATATTGTGTTCGCTTGGTGGTGTTCTTTCGTGTTATACTGTAA--------------------------- Elaeis_guineensis ATGCCGTGGGTGCCATCATTCTCAATTCGTTACAGCAGCAGCAGGAAGTGTGTTCGCCTTGTCGTCTTCTTCCGGGTTATTGTGTGA--------------------------- Cucumis_m…	Oryza_sativa MPWV----------RFLVRLVVFFRVIV--------- Daucus_carota MPWI-----------YCVRLVVFFRVIL--------- Elaeis_guineensis MPWVPSFSIRYSSSRKCVRLVVFFRVIV--------- Cucumis_melo MPWTSSLVNY---SSKCVRLVVFFRVIL--------- Dioscorea_composita MPWAPSFSNYYSSIRKCVRLVVFFRVIV--------- Lonicera_japonica MPWC----------AKCVRFVVFFRVIL--------- Millettia_pinnata MPWISFFVDH---KRNCVRLVVFFRVIL--------- Populus_euphratica …	Oryza_sativa ATGCCGTGGGTG------------------------------CGCTTCCTCGTCCGGTTGGTCGTCTTCTTCCGCGTCATCGTG---------------------------TGA Daucus_carota ATGCCTTGGATA---------------------------------TATTGTGTTCGCTTGGTGGTGTTCTTTCGTGTTATACTG---------------------------TAA Elaeis_guineensis ATGCCGTGGGTGCCATCATTCTCAATTCGTTACAGCAGCAGCAGGAAGTGTGTTCGCCTTGTCGTCTTCTTCCGGGTTATTGTG---------------------------TGA Cucumis_m…	XM_017374871;XM_010926049;XM_008441434;GBJW01024192;GAAY01007528;GEOZ01025165;XM_011013238;XM_010243035;XM_004293556;JI447345;GBRT01022401;XM_018819009
		LOC_Os03g27390	Oryza_sativa -----MRW-LALSVDIFRKGISLNLYCRVIL Epipremnum_aureum -----MRWRLSLSVDVFRKVVSLNLYCRVIL Amborella_trichopoda -----MPW-LTLSVDVLRKGVSLNLYCRVIL Araucaria_cunninghamii -----MRWR-SAPVDIYRTAVLLNVFCRVIL Phoenix_dactylifera -----MRW-LSLSVDVLRKVISLNLYCRVIL Cymbidium_faberi -----MRW-LSLSVDVYRKVVSLNLYCRVIL Lactuca_serriola -----MRW-YSLSVDVYRKIISLNLYCRVIL Cleome_droserifolia -----MRW-LGLSVYVFRRVVSLNVY…	Oryza_sativa ---------------ATGCGGTGGCTGGCTCTCTCGGTAGACATCTTCCGCAAAGGGATCTCCTTGAACCTGTACTGCCGGGTTATTCTGTAA Epipremnum_aureum ------------ATGCGGTGGCGGCTGAGCCTGTCGGTGGATGTGTTCCGGAAGGTTGTCTCCCTCAATCTCTACTGCCGTGTCATCCTATAA Amborella_trichopoda ---------------ATGCCGTGGTTGACTCTCTCTGTTGATGTACTCAGGAAAGGAGTATCATTGAACTTGTATTGTAGGGTTATCCTGTAA Araucaria_cunninghamii ---------------ATGCGGTGGCGGTCTGCACCAGTGGAC…	Oryza_sativa -----MRW-LALSVDIFRKGISLNLYCRVIL Epipremnum_aureum -----MRWRLSLSVDVFRKVVSLNLYCRVIL Amborella_trichopoda -----MPW-LTLSVDVLRKGVSLNLYCRVIL Phoenix_dactylifera -----MRW-LSLSVDVLRKVISLNLYCRVIL Cymbidium_faberi -----MRW-LSLSVDVYRKVVSLNLYCRVIL Lactuca_serriola -----MRW-YSLSVDVYRKIISLNLYCRVIL Cleome_droserifolia -----MRW-LGLSVYVFRRVVSLNVYCRVIL Amaranthus_tricolor -----MRW-FCLSVDVFRKVVSLNLYCRV…	Oryza_sativa ---------------ATGCGGTGG---CTGGCTCTCTCGGTAGACATCTTCCGCAAAGGGATCTCCTTGAACCTGTACTGCCGGGTTATTCTGTAA Epipremnum_aureum ---------------ATGCGGTGGCGGCTGAGCCTGTCGGTGGATGTGTTCCGGAAGGTTGTCTCCCTCAATCTCTACTGCCGTGTCATCCTATAA Amborella_trichopoda ---------------ATGCCGTGG---TTGACTCTCTCTGTTGATGTACTCAGGAAAGGAGTATCATTGAACTTGTATTGTAGGGTTATCCTGTAA Phoenix_dactylifera ---------------ATGCGGTGG---CTGAGCCTC…	GEMW01004263;XM_006841172;GCKF01036298;XM_008783966;GDHD01057496;JO022175;GDRJ01049421;GAPX01001419;GAPY01003833;GAPZ01001474;GAVZ01054622;XM_011651374;GBHQ01007325;GBCR01006466;GAAY01004099;GBSJ01385986;GACB01042492;GACB01042493;GDAX01038451;GASC01050402;DR064484;GBYR01015955;JK065773;JL331259;JL366739;JP632223;GAGV01009726;GADC01020949;GADC01054524;XM_007018114;XM_010063206;GAQR01018716;GEKW010…
		LOC_Os03g39432	Oryza_sativa --MPWAG---------TTSVRLAVFFRVIL Elaeis_guineensis --MPWVSWTTNYF---AECVRLAVFFRVIL Fagopyrum_esculentum --MPWVACSTKYS---GKCVRLVVFFRVIL Tripterygium_wilfordii --MPWTSSFATYM---SNCVRLVVFFRVIL Cucumis_sativus --MPWTASLVNYS---SKCVRLVVFFRVIL Dioscorea_composita --MPWAPSFSNYYSSIRKCVRLVVFFRVIV Lonicera_japonica ---------MPWC---AKCVRFVVFFRVIL Camellia_reticulata --MPWTPTCVNYS---RKCVRLVVFFRVIL Am…	Oryza_sativa ---------------------------ATGCCCTGGGCAGGGACGACGTCCGTTCGGCTGGCGGTGTTCTTCCGCGTCATCCTGTGA Elaeis_guineensis ---------ATGCCGTGGGTGTCGTGGACGACCAACTATTTCGCGGAGTGCGTGCGCTTGGCCGTCTTCTTCCGTGTTATTCTTTGA Fagopyrum_esculentum ---------ATGCCTTGGGTAGCTTGTTCCACGAAGTACAGCGGCAAGTGCGTTCGATTGGTGGTGTTTTTTCGTGTTATCCTGTAA Tripterygium_wilfordii ---------ATGCCGTGGACATCTTCTTTTGCGACTTACATGAGCAACTGTGTTCGCTTG…	Oryza_sativa --MPWAG---------TTSVRLAVFFRVIL Elaeis_guineensis --MPWVSWTTNYF---AECVRLAVFFRVIL Fagopyrum_esculentum --MPWVACSTKYS---GKCVRLVVFFRVIL Tripterygium_wilfordii --MPWTSSFATYM---SNCVRLVVFFRVIL Cucumis_sativus --MPWTASLVNYS---SKCVRLVVFFRVIL Dioscorea_composita --MPWAPSFSNYYSSIRKCVRLVVFFRVIV Lonicera_japonica ---------MPWC---AKCVRFVVFFRVIL Camellia_reticulata --MPWTPTCVNYS---RKCVRLVVFFRVIL Am…	Oryza_sativa ------ATGCCCTGGGCAGGG---------------------------ACGACGTCCGTTCGGCTGGCGGTGTTCTTCCGCGTCATCCTGTGA Elaeis_guineensis ------ATGCCGTGGGTGTCGTGGACGACCAACTATTTC---------GCGGAGTGCGTGCGCTTGGCCGTCTTCTTCCGTGTTATTCTTTGA Fagopyrum_esculentum ------ATGCCTTGGGTAGCTTGTTCCACGAAGTACAGC---------GGCAAGTGCGTTCGATTGGTGGTGTTTTTTCGTGTTATCCTGTAA Tripterygium_wilfordii ------ATGCCGTGGACATCTTCTTTTGCGACTTACATG---…	XM_010917763;JW678700;GAVZ01034688;GAVZ01051192;XM_004134580;GBJW01024192;GAAY01007528;GEER01007639;GAZZ01017587;GAZZ01017588;JZ472785;KA409216;GAMW01002283;GCZU01011201;GBKS01002429;XM_015719515;XM_017751824;GBXB01036669;XM_004293556;JI447345;GBGF01001326;GBGF01062834;XM_009384959
	P. trichocarpa	POPTR_0007s03530	Populus_trichocarpa -MPWL-SPPVDVIRKVMRLNLYCRVIL Epipremnum_aureum MRWWL-SLSVDVFRKVVSLNLYCRVIL Amborella_trichopoda -MPWL-TLSVDVLRKGVSLNLYCRVIL Araucaria_cunninghamii -MRWR-SAPVDIYRTAVLLNVFCRVIL Phoenix_dactylifera -MRWL-SLSVDVLRKVISLNLYCRVIL Cymbidium_faberi -MRWL-SLSVDVYRKVVSLNLYCRVIL Karelinia_caspia -MRWY-SLSVDVYRKIISLNLYCRVIL Brassica_napus -MCWF-TTCVDVYRKVVRLNLYCRVIL Amaranthus_tricolor -MRW…	Populus_trichocarpa ---ATGCCTTGGTTGAGTCCACCAGTTGACGTGATCCGCAAAGTTATGCGTTTGAATTTGTATTGCAGGGTTATTCTGTAA Epipremnum_aureum ATGCGGTGGTGGCTGAGCCTCTCGGTGGATGTGTTCCGGAAGGTCGTCTCCCTCAATCTCTACTGCCGTGTCATCCTATAA Amborella_trichopoda ---ATGCCGTGGTTGACTCTCTCTGTTGATGTACTCAGGAAAGGAGTATCATTGAACTTGTATTGTAGGGTTATCCTGTAA Araucaria_cunninghamii ---ATGCGGTGGCGGTCTGCACCAGTGGACATTTATAGAACAGCGGTTTTACTGAATGTTTTCTGCAGAGT…	Populus_trichocarpa -MPWLSPPVDVIRKVMRLNLYCRVIL Epipremnum_aureum MRWWLSLSVDVFRKVVSLNLYCRVIL Amborella_trichopoda -MPWLTLSVDVLRKGVSLNLYCRVIL Phoenix_dactylifera -MRWLSLSVDVLRKVISLNLYCRVIL Cymbidium_faberi -MRWLSLSVDVYRKVVSLNLYCRVIL Karelinia_caspia -MRWYSLSVDVYRKIISLNLYCRVIL Brassica_napus -MCWFTTCVDVYRKVVRLNLYCRVIL Amaranthus_tricolor -MRWFCLSVDVFRKVVSLNLYCRVIL Tripterygium_wilfordii MRCISSLYVDIL…	Populus_trichocarpa ---ATGCCTTGGTTGAGTCCACCAGTTGACGTGATCCGCAAAGTTATGCGTTTGAATTTGTATTGCAGGGTTATTCTGTAA Epipremnum_aureum ATGCGGTGGTGGCTGAGCCTCTCGGTGGATGTGTTCCGGAAGGTCGTCTCCCTCAATCTCTACTGCCGTGTCATCCTATAA Amborella_trichopoda ---ATGCCGTGGTTGACTCTCTCTGTTGATGTACTCAGGAAAGGAGTATCATTGAACTTGTATTGTAGGGTTATCCTGTAA Phoenix_dactylifera ---ATGCGGTGGCTGAGCCTCTCCGTCGATGTTCTCCGGAAAGTTATTTCCTTGAACTTGTATTGTAGGGTTAT…	GEMW01035755;XM_006841172;GCKF01036298;XM_008783966;GDHD01057496;GANI01040625;XM_013867367;GAPX01001419;GAPY01003833;GAPZ01001474;GAVZ01054622;GDIG01040629;GBHQ01007325;GBCR01006466;GAAY01004099;FX147752;GBIP01025295;GBIR01007950;GBIR01012200;GBIU01019654;GBIU01019657;GBIU01019655;GBIV01029221;GBJF01021224;GBJF01021227;GBJF01021225;GBJK01042069;JP684306;KA266278;HE837203;DR064484;GBYR01015955;JK0…
		POPTR_0011s02710	Populus_trichocarpa -----MPWTSS--FVNY-SRNCVRLVVFFRVIL Anthurium_andraeanum -----MPWLSPLPFAYY-NRKCACLVVFFRVIV Cocos_nucifera -----MPWVSW--TANY-YGKCVRLVVFFRVIL Dendrobium_catenatum -----MPWGSP----NY-FVKSVRLLVFFLVIL Taraxacum_kok-saghyz -----MPWTAL--GVNY-FGKCVRLAEFFRVIL Brassica_oleracea -----MPWTSF--FMFF-NRTCTRLVVFFLVIL Mesembryanthemum_crystallinu -----MPWTSC--FMKY-SGKCVLLVVFFRVIL Tripterygium_wil…	Populus_trichocarpa ---------------ATGCCGTGGACTTCTTCTTTTGTGAACTATAGCAGGAACTGTGTTCGCTTGGTGGTCTTCTTTCGTGTCATACTGTAA Anthurium_andraeanum ---------ATGCCGTGGTTGTCCCCGCTGCCGTTTGCCTACTACAACAGGAAGTGTGCTTGCTTGGTCGTATTCTTCCGTGTCATAGTGTGA Cocos_nucifera ---------------ATGCCGTGGGTGTCGTGGACGGCCAACTACTATGGGAAATGCGTACGCTTGGTTGTCTTCTTCCGTGTCATTCTTTGA Dendrobium_catenatum ---------------------ATGCCTTGGGGATCTCCAA…	Populus_trichocarpa -----MPWTSS--FVNY-SRNCVRLVVFFRVIL Anthurium_andraeanum -----MPWLSPLPFAYY-NRKCACLVVFFRVIV Cocos_nucifera -----MPWVSW--TANY-YGKCVRLVVFFRVIL Dendrobium_catenatum -----MPWGSP----NY-FVKSVRLLVFFLVIL Taraxacum_kok-saghyz -----MPWTAL--GVNY-FGKCVRLAEFFRVIL Brassica_oleracea -----MPWTSF--FMFF-NRTCTRLVVFFLVIL Mesembryanthemum_crystallinu -----MPWTSC--FMKY-SGKCVLLVVFFRVIL Tripterygium_wil…	Populus_trichocarpa ---------------ATGCCGTGGACTTCTTCT------TTTGTGAACTAT---AGCAGGAACTGTGTTCGCTTGGTGGTCTTCTTTCGTGTCATACTGTAA Anthurium_andraeanum ---------------ATGCCGTGGTTGTCCCCGCTGCCGTTTGCCTACTAC---AACAGGAAGTGTGCTTGCTTGGTCGTATTCTTCCGTGTCATAGTGTGA Cocos_nucifera ---------------ATGCCGTGGGTGTCGTGG------ACGGCCAACTAC---TATGGGAAATGCGTACGCTTGGTTGTCTTCTTCCGTGTCATTCTTTGA Dendrobium_catenatum -------------…	GBKP01004722;GBKP01004721;GABT01006284;GABT01016916;GABT01035017;GBGK01024015;GBGL01028172;GBGM01033250;GAEL01002510;DR403144;GO663723;GO665716;GO670856;DK461234;DK479565;GAQY01003845;FX941768;FX941769;GBLK01012056;GAVZ01034688;GAVZ01051192;GACF01032773;GACF01032768;GACF01032770;GACF01032767;GACF01032766;GACF01032769;GACF01032774;GACF01032765;XM_008441434;GBHQ01005111;GBHQ01005110;GBCR01011645;GA…
HG15.2	A. thaliana	AT5G09460	Arabidopsis_thaliana MGSQRFYVFHCDQYRII Betula_platyphylla MGSNRFFVISCDMHRIS Populus_euphratica MGLNHFFIFYCDIYRII Corchorus_capsularis MGSTHYFFFFSDQYRIS Elaeocarpus_photiniifolius MGSNYFFVYHHDIYRVG Prunus_avium MGSNKFFLTSLDIYRII Citrus_trifoliata MGSNHFFVSYCDQYRII ** ::. * :*:	Arabidopsis_thaliana ATGGGATCCCAACGTTTCTACGTTTTCCACTGTGACCAGTATAGGATCATCTAA Betula_platyphylla ATGGGATCCAATCGGTTTTTCGTCATTTCTTGTGACATGCATAGGATTAGCTGA Populus_euphratica ATGGGATTGAATCACTTTTTCATTTTTTATTGTGACATTTATAGGATTATCTGA Corchorus_capsularis ATGGGATCTACCCACTATTTTTTCTTTTTTAGTGATCAGTATAGGATTAGTTAG Elaeocarpus_photiniifolius ATGGGATCCAATTACTTTTTTGTCTATCATCACGATATTTATCGGGTGGGCTGA Prunus_avium ATGG…	Arabidopsis_thaliana MGSQRFYVFHCDQYRII Betula_platyphylla MGSNRFFVISCDMHRIS Populus_euphratica MGLNHFFIFYCDIYRII Corchorus_capsularis MGSTHYFFFFSDQYRIS Elaeocarpus_photiniifolius MGSNYFFVYHHDIYRVG Prunus_avium MGSNKFFLTSLDIYRII Citrus_trifoliata MGSNHFFVSYCDQYRII ** ::. * :*:	Arabidopsis_thaliana ATGGGATCCCAACGTTTCTACGTTTTCCACTGTGACCAGTATAGGATCATCTAA Betula_platyphylla ATGGGATCCAATCGGTTTTTCGTCATTTCTTGTGACATGCATAGGATTAGCTGA Populus_euphratica ATGGGATTGAATCACTTTTTCATTTTTTATTGTGACATTTATAGGATTATCTGA Corchorus_capsularis ATGGGATCTACCCACTATTTTTTCTTTTTTAGTGATCAGTATAGGATTAGTTAG Elaeocarpus_photiniifolius ATGGGATCCAATTACTTTTTTGTCTATCATCACGATATTTATCGGGTGGGCTGA Prunus_avium ATGG…	JP684306;KA266278;XM_011044781;GCNR01016818;FX136533;GAJZ01003082;JP379773;CV711344;GCVN01053642
		AT5G50010	Arabidopsis_thaliana MGSSFFFTFPYFVRQII Colobanthus_quitensis MGSSFFIVIPCYVRRIL Tripterygium_wilfordii MGSTFFIVVPCYVRQIS Cucurbita_pepo MGSSFFVVVPCYVLQIS Arachis_ipaensis MGSTFFVVIPCYVRQIS Notholithocarpus_densiflorus MGSSFFVVVPCYVRQIS Veronica_cymbalaria MGSTHFSTIPCYVRQII Plukenetia_volubilis MGSTFFVVIPCYVRQIS Corchorus_capsularis MGSSFFIVVPCYVRQIS Punica_granatum MGSSFFVVVPCYVRQIS Fragaria_vesca…	Arabidopsis_thaliana ATGGGGTCGTCTTTTTTCTTCACATTCCCTTACTTTGTCCGCCAAATTATTTAA Colobanthus_quitensis ATGGGTTCAAGCTTTTTTATTGTGATTCCTTGTTATGTACGCAGGATCTTGTAG Tripterygium_wilfordii ATGGGATCTACTTTTTTCATTGTTGTTCCTTGCTATGTCCGCCAGATCAGCTGA Cucurbita_pepo ATGGGATCCAGTTTTTTCGTCGTCGTTCCATGTTATGTCCTCCAGATTAGTTGA Arachis_ipaensis ATGGGTTCCACTTTCTTTGTTGTTATCCCTTGTTATGTCCGTCAGATCAGCTGA Notholithocarpus_densiflor…	Arabidopsis_thaliana MGSSFFFTFPYFVRQII Colobanthus_quitensis MGSSFFIVIPCYVRRIL Tripterygium_wilfordii MGSTFFIVVPCYVRQIS Cucurbita_pepo MGSSFFVVVPCYVLQIS Arachis_ipaensis MGSTFFVVIPCYVRQIS Notholithocarpus_densiflorus MGSSFFVVVPCYVRQIS Veronica_cymbalaria MGSTHFSTIPCYVRQII Plukenetia_volubilis MGSTFFVVIPCYVRQIS Corchorus_capsularis MGSSFFIVVPCYVRQIS Punica_granatum MGSSFFVVVPCYVRQIS Fragaria_vesca…	Arabidopsis_thaliana ATGGGGTCGTCTTTTTTCTTCACATTCCCTTACTTTGTCCGCCAAATTATTTAA Colobanthus_quitensis ATGGGTTCAAGCTTTTTTATTGTGATTCCTTGTTATGTACGCAGGATCTTGTAG Tripterygium_wilfordii ATGGGATCTACTTTTTTCATTGTTGTTCCTTGCTATGTCCGCCAGATCAGCTGA Cucurbita_pepo ATGGGATCCAGTTTTTTCGTCGTCGTTCCATGTTATGTCCTCCAGATTAGTTGA Arachis_ipaensis ATGGGTTCCACTTTCTTTGTTGTTATCCCTTGTTATGTCCGTCAGATCAGCTGA Notholithocarpus_densiflor…	GCIB01037133;GAVZ01054622;GBZI01026210;GBZI01026209;GEYH01023955;GEYH01023953;GEYH01023954;GEYH01023952;XM_016310604;GAOS01005812;GEVO01015466;GEVO01015467;GADC01006882;GBSD01025429;GBSE01017447;GCNR01031386;GBGR01009503;GBGR01050266;GBGR01058517;JI982969;JI984737;DY668353;DY668583;DY671356;DY672843;DY672972;EX658636;EX660566;EX664283;EX665091;EX670027;EX670355;EX681176;EX684608;EX684776;EX684609…
		AT5G64340	Arabidopsis_thaliana MGSQHFYVYHCEQRIS- Cucumis_sativus MGSNHFFIISCDIYIS- Populus_euphratica MGSNHFFIFYCDFYRIS Citrus_trifoliata MGSNHFFVSYCDQYRII ***:**:: *:	Arabidopsis_thaliana ATGGGATCACAACATTTCTATGTGTACCATTGTGAACAAAGAATCAGCTAG--- Cucumis_sativus ATGGGTTCCAATCACTTCTTTATCATTTCCTGTGATATCTACATTAGCTGA--- Populus_euphratica ATGGGATCTAATCACTTTTTCATCTTTTATTGTGATTTTTATAGGATTAGCTGA Citrus_trifoliata ATGGGATCCAATCACTTTTTTGTCTCTTATTGTGATCAGTATAGGATTATCTAG ***** ** * ** ** * * ***** * *	Arabidopsis_thaliana MGSQHFYVYHCEQRIS- Cucumis_sativus MGSNHFFIISCDIYIS- Populus_euphratica MGSNHFFIFYCDFYRIS Citrus_trifoliata MGSNHFFVSYCDQYRII ***:**:: *:	Arabidopsis_thaliana ATGGGATCACAACATTTCTATGTGTACCATTGTGAACAAAGAATCAGC---TAG Cucumis_sativus ATGGGTTCCAATCACTTCTTTATCATTTCCTGTGATATCTACATTAGC---TGA Populus_euphratica ATGGGATCTAATCACTTTTTCATCTTTTATTGTGATTTTTATAGGATTAGCTGA Citrus_trifoliata ATGGGATCCAATCACTTTTTTGTCTCTTATTGTGATCAGTATAGGATTATCTAG	XM_011654595;XM_011014420;CV711344;GCVN01053642
	P. trichocarpa	POPTR_0007s03530	Populus_trichocarpa --------MGSNHFFIFYCDFYRIS Thlaspi_arvense --------MGSQRFYVFHCEQYRIS Cucumis_sativus --------MGSNHFFIISCDIYIS- Notholithocarpus_densiflorus --------MGSNRFFIVSCDMHRIS Gossypium_hirsutum MSYLVRPSMGSTHFFSFFRDQYRIS Elaeocarpus_photiniifolius --------MGSNYFFVYHHDIYRVG Pyrus_communis --------MGSNQFFVVCPDIYRIS Citrus_trifoliata --------MGSNHFFVSYCDQYRII Physalis_peruviana --------MGST…	Populus_trichocarpa ------------------------ATGGGATCTAATCACTTTTTCATCTTTTATTGTGATTTTTATAGGATTAGCTGA Thlaspi_arvense ------------------------ATGGGATCCCAACGTTTCTACGTTTTCCACTGTGAACAATATAGAATCAGCTAA Cucumis_sativus ------------------------ATGGGTTCCAATCACTTCTTTATCATTTCCTGTGATATCTACATTAGCTGA--- Notholithocarpus_densiflorus ------------------------ATGGGATCCAATCGATTTTTCATCGTTTCTTGTGACATGCATAGGATTAGTTGA Go…	Populus_trichocarpa --------MGSNHFFIFYCDFYRIS Thlaspi_arvense --------MGSQRFYVFHCEQYRIS Cucumis_sativus --------MGSNHFFIISCDIYIS- Notholithocarpus_densiflorus --------MGSNRFFIVSCDMHRIS Gossypium_hirsutum MSYLVRPSMGSTHFFSFFRDQYRIS Elaeocarpus_photiniifolius --------MGSNYFFVYHHDIYRVG Pyrus_communis --------MGSNQFFVVCPDIYRIS Citrus_trifoliata --------MGSNHFFVSYCDQYRII Physalis_peruviana --------MGST…	Populus_trichocarpa ------------------------ATGGGATCTAATCACTTTTTCATCTTTTATTGTGATTTTTATAGGATTAGCTGA Thlaspi_arvense ------------------------ATGGGATCCCAACGTTTCTACGTTTTCCACTGTGAACAATATAGAATCAGCTAA Cucumis_sativus ------------------------ATGGGTTCCAATCACTTCTTTATCATTTCCTGTGATATCTACATTAGC---TGA Notholithocarpus_densiflorus ------------------------ATGGGATCCAATCGATTTTTCATCGTTTCTTGTGACATGCATAGGATTAGTTGA Go…	GAKE01001415;XM_011654595;GAOS01006834;XM_016836245;FX136533;GBXL01017817;CV711344;GCVN01053642;GEET01003757;IABH01022653;IABH01022651;JO134167;JO140586
HG15.3	A. thaliana	AT1G29950	Arabidopsis_thaliana -MCIVGNKK-GNRSLK----EIGTFMMTTCFIANYQ---SVQVCQAEYFRQLLKPVT Zantedeschia_aethiopica -MCIELNRK-RYRTVE----RVLDTTMNDIIIVYYR---LMQVCQAEYFRQLLKPVT Amborella_trichopoda MVCQAAGKA-RFRALKHYE-ENGRATIVVRVIACFQ---PLQGCQAEYFRQLLKPVT Daucus_carota -MYIGITSR-RYKAVK----EVGKIKMSVGVVAYYQ---RMQICQAEYFRQLLKPVT Ilex_paraguariensis MVCQAASQT-RFRALKHESGIAGRATIIVRVIACFQ---PLQDCQAEYFRHLLKPVT Araucaria…	Arabidopsis_thaliana ---ATGTGCATTGTTGGAAACAAGAAGGGAAACCGATCA------------TTGAAGGAAATAGGAACTTTT---ATGATGACTACATGTTTCATTGCTAATTACCA---------ATCCGTTCAAGTTTGCCAGGCTGAATATTTCAGACAGTTGCTTAAGCCTGTAACGTAG Zantedeschia_aethiopica ---ATGTGCATTGAGCTTAATCGGAAGAGATACCGAACA------------GTCGAGCGGGTTCTGGACACT---ACAATGAATGATATAATCATTGTCTATTACCG---------CTTGATGCAAGTCTGTCAGGCTGAGTACTTTCGCCAGTTGCTTAAGCCTGTCACGTAG Ambo…	Arabidopsis_thaliana -MCIVGNKKGNRSLK----EIGTFMMTTCFIANYQ---SVQVCQAEYFRQLLKPVT Zantedeschia_aethiopica -MCIELNRKRYRTVE----RVLDTTMNDIIIVYYR---LMQVCQAEYFRQLLKPVT Amborella_trichopoda MVCQAAGKARFRALKHYE-ENGRATIVVRVIACFQ---PLQGCQAEYFRQLLKPVT Daucus_carota -MYIGITSRRYKAVK----EVGKIKMSVGVVAYYQ---RMQICQAEYFRQLLKPVT Ilex_paraguariensis MVCQAASQTRFRALKHESGIAGRATIIVRVIACFQ---PLQDCQAEYFRHLLKPVT Cocos_nucifera…	Arabidopsis_thaliana ---ATGTGCATTGTTGGAAACAAGAAGGGAAACCGATCATTGAAG------------GAAATAGGAACTTTTATGATGACTACATGTTTCATTGCTAATTACCAA---------TCCGTTCAAGTTTGCCAGGCTGAATATTTCAGACAGTTGCTTAAGCCTGTAACGTAG Zantedeschia_aethiopica ---ATGTGCATTGAGCTTAATCGGAAGAGATACCGAACAGTCGAG------------CGGGTTCTGGACACTACAATGAATGATATAATCATTGTCTATTACCGC---------TTGATGCAAGTCTGTCAGGCTGAGTACTTTCGCCAGTTGCTTAAGCCTGTCACGTAG Amborella_…	GAOT01027803;XM_006852973;XM_017374871;GEWR01086250;GCKF01032908;GABT01006284;GABT01016916;GABT01035017;GBGK01024015;GBGL01028172;GBGM01033250;GBHM01008651;GBHM01043767;GBHM01055540;GBHM01055539;GDQF01029309;JW678700;GAVZ01034688;GAVZ01051192;GACF01032773;GACF01032768;GACF01032770;GACF01032767;GACF01032766;GACF01032769;GACF01032774;GACF01032765;GDIL01002567;GDIL01002886;GDIL01002246;GT053576;JW92…
		AT5G09460	Arabidopsis_thaliana MVSQSAGQTRFRTFKYENNGDSSRPTIVVRVIACFQPMDNCQAEYFRHILKPVT-- Posidonia_oceanica MVSQGAAQTRFRALKHEN-GIAGNSTIIVKVIACFQPLQDCQAEYFRHLLKPVT-- Amborella_trichopoda MVCQAASQTRFRALKYEN-GIAGSAAIIVRVIACFQPLQDCQAEYFRHLLKPVT-- Daucus_carota -MYIGITSRRYKAVKE-----VGKIKMSVGVVAYYQRMQICQAEYFRQLLKPVT-- Ilex_paraguariensis MVCQAASQTRFRALKHES-GIAGRATIIVRVIACFQPLQDCQAEYFRHLLKPVT-- Araucaria_cunningha…	Arabidopsis_thaliana ATGGTAAGTCAATCAGCTGGTCAAACAAGATTTCGAACATTCAAGTACGAGAACAACGGAGACTCTAGCAGACCAACAATTGTAGTGAGAGTTATTGCTTGCTTCCAACCGATGGATAATTGTCAGGCTGAATACTTTAGACATATACTCAA-ACCAGTGACGTAG----- Posidonia_oceanica ATGGTTAGCCAAGGAGCTGCACAGACACGATTTCGAGCACTGAAACATGAGAA---TGGGATTGCCGGAAATTCTACAATCATTGTTAAGGTTATAGCTTGCTTCCAACCATTGCAAGATTGTCAGGCTGAGTACTTTCGTCATCTCCTTAA-GCCTGTTACGTAG----- Amborella_trich…	Arabidopsis_thaliana MVSQSAGQTRFRTFKYENNGDSSRPTIVVRVIACFQPMDNCQAEYFRHILKPVT-- Posidonia_oceanica MVSQGAAQTRFRALKHEN-GIAGNSTIIVKVIACFQPLQDCQAEYFRHLLKPVT-- Amborella_trichopoda MVCQAASQTRFRALKYEN-GIAGSAAIIVRVIACFQPLQDCQAEYFRHLLKPVT-- Daucus_carota -MYIGITSRRYKAVK-----EVGKIKMSVGVVAYYQRMQICQAEYFRQLLKPVT-- Ilex_paraguariensis MVCQAASQTRFRALKHES-GIAGRATIIVRVIACFQPLQDCQAEYFRHLLKPVT-- Phoenix_dactylifera…	Arabidopsis_thaliana ATGGTAAGTCAATCAGCTGGTCAAACAAGATTTCGAACATTCAAGTACGAGAACAACGGAGACTCTAGCAGACCAACAATTGTAGTGAGAGTTATTGCTTGCTTCCAACCGATGGATAATTGTCAGGCTGAATACTTTAGACATATACTCAAACCAGTGACG------TAG Posidonia_oceanica ATGGTTAGCCAAGGAGCTGCACAGACACGATTTCGAGCACTGAAACATGAGAAT---GGGATTGCCGGAAATTCTACAATCATTGTTAAGGTTATAGCTTGCTTCCAACCATTGCAAGATTGTCAGGCTGAGTACTTTCGTCATCTCCTTAAGCCTGTTACG------TAG Amborella_trich…	GEMD01002145;XM_006841172;XM_017374871;GEWR01086250;GCKF01036298;XM_008796961;GFBB01003119;GFBB01010424;GANI01040625;GEUK01062713;GAVZ01054519;GACF01032773;GACF01032768;GACF01032770;GACF01032767;GACF01032766;GACF01032769;GACF01032774;GACF01032765;GDIG01040629;GBHQ01007325;GBCR01006466;GAAY01004099;FX147752;XM_007148316;JP684306;KA266278;GBHG01008800;GBZK01071853;DR064484;GBYR01015955;GDLT01000441…
		AT5G50010	Arabidopsis_thaliana MVCQSAGQTRF-RTLKHEHGITGN--IVVRVIACFQPLQDCQAEYFRQLLKPVT-- Posidonia_oceanica MVSQGAAQTRF-RALKHENGIAGNSTIIVKVIACFQPLQDCQAEYFRHLLKPVT-- Amborella_trichopoda MVCQAASQTRF-RALKYENGIAGSAAIIVRVIACFQPLQDCQAEYFRHLLKPVT-- Daucus_carota -MYIGITSRRY-KAVK----EVGKIKMSVGVVAYYQRMQICQAEYFRQLLKPVT-- Ilex_paraguariensis MVCQAASQTRF-RALKHESGIAGRATIIVRVIACFQPLQDCQAEYFRHLLKPVT-- Araucaria_cunningha…	Arabidopsis_thaliana ATGGTTTGTCAATCAGCGGGACAGACAAGATTTCGTACACTCAAACACGA---ACACGGT------ATCACAGGAAACATTGTAGTTAGAGTCATTGCATGCTTTCAACCTCTCCAAGATTGCCAGGCTGAATATTTCCGTCAATTGTTGAAGC-CCGTCACGTAG----- Posidonia_oceanica ATGGTTAGCCAAGGAGCTGCACAGACACGATTTCGAGCACTGAAACATGA---GAATGGGATTGCCGGAAATTCTACAATCATTGTTAAGGTTATAGCTTGCTTCCAACCATTGCAAGATTGTCAGGCTGAGTACTTTCGTCATCTCCTTAAGC-CTGTTACGTAG----- Amborella_trich…	Arabidopsis_thaliana MVCQSAGQTRFRTLKHEHGITGN--IVVRVIACFQPLQDCQAEYFRQLLKPVT-- Posidonia_oceanica MVSQGAAQTRFRALKHENGIAGNSTIIVKVIACFQPLQDCQAEYFRHLLKPVT-- Amborella_trichopoda MVCQAASQTRFRALKYENGIAGSAAIIVRVIACFQPLQDCQAEYFRHLLKPVT-- Daucus_carota -MYIGITSRRYKAVKEV----GKIKMSVGVVAYYQRMQICQAEYFRQLLKPVT-- Ilex_paraguariensis MVCQAASQTRFRALKHESGIAGRATIIVRVIACFQPLQDCQAEYFRHLLKPVT-- Phoenix_dactylifera MVCQ…	Arabidopsis_thaliana ATGGTTTGTCAATCAGCGGGACAGACAAGATTTCGTACACTCAAACACGAACACGGTATCACAGGAAAC------ATTGTAGTTAGAGTCATTGCATGCTTTCAACCTCTCCAAGATTGCCAGGCTGAATATTTCCGTCAATTGTTGAAGCCCGTCACG------TAG Posidonia_oceanica ATGGTTAGCCAAGGAGCTGCACAGACACGATTTCGAGCACTGAAACATGAGAATGGGATTGCCGGAAATTCTACAATCATTGTTAAGGTTATAGCTTGCTTCCAACCATTGCAAGATTGTCAGGCTGAGTACTTTCGTCATCTCCTTAAGCCTGTTACG------TAG Amborella_trichopoda …	GEMD01002145;XM_006841172;XM_017374871;GEWR01086250;GCKF01036298;XM_008796961;GAHT01006117;GAHT01006116;GAHT01006115;BQ875777;JI575613;JI575706;JW667964;GAVZ01054622;GACF01032773;GACF01032768;GACF01032770;GACF01032767;GACF01032766;GACF01032769;GACF01032774;GACF01032765;XM_011651374;GBHQ01007325;GBCR01006466;GAAY01004099;GELI01017049;GACB01042492;GACB01042493;GDAX01038451;GESX01003952;GESX01030708…
		AT5G64340	Arabidopsis_thaliana MVCQSPG-KTRFRGLKYETGNANESTIVVRVIECYQPMDNCQAEYFRLLLKPVT-- Posidonia_oceanica MVSQGAA-QTRFRALKHENGIAGNSTIIVKVIACFQPLQDCQAEYFRHLLKPVT-- Amborella_trichopoda MVCQAAS-QTRFRALKYENGIAGSAAIIVRVIACFQPLQDCQAEYFRHLLKPVT-- Daucus_carota -MYIGIT-SRRYKAVKE----VGKIKMSVGVVAYYQRMQICQAEYFRQLLKPVT-- Ilex_paraguariensis MVCQAAS-QTRFRALKHESGIAGRATIIVRVIACFQPLQDCQAEYFRHLLKPVT-- Wollemia_nobilis MV…	Arabidopsis_thaliana ATGGTGTGCCAATCACCTGGTAAGACAAGATTTCGAGGATTGAAGTA---CGAGACCGGAAACGCTAACGAATCAACAATTGTAGTGAGAGTTATTGAATGCTATCAACCGATGGATAATTGCCAGGCTGAGTACTTCAGACTTCTAC-TCAAACCAGTCACGTAG----- Posidonia_oceanica ATGGTTAGCCAAGGAGCTGCACAGACACGATTTCGAGCACTGAAACA---TGAGAATGGGATTGCCGGAAATTCTACAATCATTGTTAAGGTTATAGCTTGCTTCCAACCATTGCAAGATTGTCAGGCTGAGTACTTTCGTCATCTCC-TTAAGCCTGTTACGTAG----- Amborella_trich…	Arabidopsis_thaliana MVCQSPGKTRFRGLKYETGNANESTIVVRVIECYQPMDNCQAEYFRLLLKPVT-- Posidonia_oceanica MVSQGAAQTRFRALKHENGIAGNSTIIVKVIACFQPLQDCQAEYFRHLLKPVT-- Amborella_trichopoda MVCQAASQTRFRALKYENGIAGSAAIIVRVIACFQPLQDCQAEYFRHLLKPVT-- Daucus_carota -MYIGITSRRYKAVKE----VGKIKMSVGVVAYYQRMQICQAEYFRQLLKPVT-- Ilex_paraguariensis MVCQAASQTRFRALKHESGIAGRATIIVRVIACFQPLQDCQAEYFRHLLKPVT-- Phoenix_dactylifera MVCQ…	Arabidopsis_thaliana ATGGTGTGCCAATCACCTGGTAAGACAAGATTTCGAGGATTGAAGTACGAGACCGGAAACGCTAACGAATCAACAATTGTAGTGAGAGTTATTGAATGCTATCAACCGATGGATAATTGCCAGGCTGAGTACTTCAGACTTCTACTCAAACCAGTCACG------TAG Posidonia_oceanica ATGGTTAGCCAAGGAGCTGCACAGACACGATTTCGAGCACTGAAACATGAGAATGGGATTGCCGGAAATTCTACAATCATTGTTAAGGTTATAGCTTGCTTCCAACCATTGCAAGATTGTCAGGCTGAGTACTTTCGTCATCTCCTTAAGCCTGTTACG------TAG Amborella_trichopoda …	GEMD01002145;XM_006841172;XM_017374871;GEWR01086250;GCHU01007418;GCHU01007417;XM_008796961;GAHT01006117;GAHT01006116;GAHT01006115;GANI01040625;JW667964;GAVZ01054519;GACF01032773;GACF01032768;GACF01032770;GACF01032767;GACF01032766;GACF01032769;GACF01032774;GACF01032765;GANF01037833;GANG01003254;GBHQ01007325;GBCR01006466;GAAY01004099;GEER01048561;XM_003544774;GDAX01060973;GAMW01008520;DR064484;GBYR…
	O. sativa	LOC_Os01g43680	Oryza_sativa -MYVKVELKR-FRIVK----EVGTIVMNVRIFAYYQ---LMQVCQAEYFRQLLKPVT Zantedeschia_aethiopica -MCIELNRKR-YRTVE----RVLDTTMNDIIIVYYR---LMQVCQAEYFRQLLKPVT Amborella_trichopoda MVCQAAGKAR-FRALKHYE-ENGRATIVVRVIACFQ---PLQGCQAEYFRQLLKPVT Daucus_carota -MYIGITSRR-YKAVK----EVGKIKMSVGVVAYYQ---RMQICQAEYFRQLLKPVT Ilex_paraguariensis MVCQAASQTR-FRALKHESGIAGRATIIVRVIACFQ---PLQDCQAEYFRHLLKPVT Araucaria_cunning…	Oryza_sativa ---ATGTATGTTAAGGTTGAACTTAAGAGATTCCGC---------------ATTGTGAAGGAGGTGGGAACAATAGTAATGAATGTTAGGATCTTTGCTTATTACCAG---------TTGATGCAAGTGTGCCAGGCTGAGTACTTCCGTCAATTGCTTAAGCCTGTCACGTAG Zantedeschia_aethiopica ---ATGTGCATTGAGCTTAATCGGAAGAGATACCGA---------------ACAGTCGAGCGGGTTCTGGACACTACAATGAATGATATAATCATTGTCTATTACCGC---------TTGATGCAAGTCTGTCAGGCTGAGTACTTTCGCCAGTTGCTTAAGCCTGTCACGTAG Amborella_tr…	Oryza_sativa -MYVKVELKRFRIVK----EVGTIVMNVRIFAYYQ---LMQVCQAEYFRQLLKPVT Zantedeschia_aethiopica -MCIELNRKRYRTVE----RVLDTTMNDIIIVYYR---LMQVCQAEYFRQLLKPVT Amborella_trichopoda MVCQAAGKARFRALKHYE-ENGRATIVVRVIACFQ---PLQGCQAEYFRQLLKPVT Daucus_carota -MYIGITSRRYKAVK----EVGKIKMSVGVVAYYQ---RMQICQAEYFRQLLKPVT Ilex_paraguariensis MVCQAASQTRFRALKHESGIAGRATIIVRVIACFQ---PLQDCQAEYFRHLLKPVT Elaeis_guineensis -MYI…	Oryza_sativa ---ATGTATGTTAAGGTTGAACTTAAGAGATTCCGCATTGTGAAG------------GAGGTGGGAACAATAGTAATGAATGTTAGGATCTTTGCTTATTACCAG---------TTGATGCAAGTGTGCCAGGCTGAGTACTTCCGTCAATTGCTTAAGCCTGTCACGTAG Zantedeschia_aethiopica ---ATGTGCATTGAGCTTAATCGGAAGAGATACCGAACAGTCGAG------------CGGGTTCTGGACACTACAATGAATGATATAATCATTGTCTATTACCGC---------TTGATGCAAGTCTGTCAGGCTGAGTACTTTCGCCAGTTGCTTAAGCCTGTCACGTAG Amborella_trichopo…	GAOT01027803;XM_006852973;XM_017374871;GEWR01086250;GCKF01032908;XM_010926049;GBHM01008651;GBHM01043767;GBHM01055540;GBHM01055539;GDQF01029309;JW995208;KA076264;FX941768;FX941769;GBLK01012056;GAVZ01034688;GAVZ01051192;GACF01032773;GACF01032768;GACF01032770;GACF01032767;GACF01032766;GACF01032769;GACF01032774;GACF01032765;GDIG01003331;GBHQ01007325;GBCR01011645;GAAY01007528;FX147786;GAOK01029292;GDA…
		LOC_Os02g21090	Oryza_sativa ----------------------------------------------MCIGF-QGSRRSSSET---SAADAVMRSGAIAYYHT---LTKVCQAEYFRHLLKPVT Zantedeschia_aethiopica ----------------------------------------------MCIEL-NRKRYRTVE----RVLDTTMNDIIIVYY-R---LMQVCQAEYFRQLLKPVT Amborella_trichopoda ---------------------------------------------MVCQAA-GKARFRALKHYE-ENGRATIVVRVIACF-Q---PLQGCQAEYFRQLLKPVT Daucus_carota ---------------…	Oryza_sativa ------------------------------------------------------------------------------------------------------------------------------------------ATGTGCATTGGTTTCCAAGGGAGCAGGAGGAG-------TAG--CAGCGAGACGAGCGCCGCCGACGCGGTGATGAGAAGTGGCGCCATCGCGTACTA------CCACACGCTGACCAAGGTTTGCCAGGCCGAGTACTTCCGTCACCTTCTCAAGCCCGTGACGTAG Zantedeschia_aethiopica -------------------------------------------------------…	Oryza_sativa ----------------------------------------------MCIGFQGSRRSSS---ETSAADAVMRSGAIAYYHT---LTKVCQAEYFRHLLKPVT Zantedeschia_aethiopica ----------------------------------------------MCIELNRKRYRT----VERVLDTTMNDIIIVYY-R---LMQVCQAEYFRQLLKPVT Amborella_trichopoda ---------------------------------------------MVCQAAGKARFRALKHYE-ENGRATIVVRVIACF-Q---PLQGCQAEYFRQLLKPVT Daucus_carota ------------------…	Oryza_sativa ------------------------------------------------------------------------------------------------------------------------------------------ATGTGCATTGGTTTCCAAGGGAGCAGGAGGAGTAGCAGC---------GAGACGAGCGCCGCCGACGCGGTGATGAGAAGTGGCGCCATCGCGTACTACCACACG---------CTGACCAAGGTTTGCCAGGCCGAGTACTTCCGTCACCTTCTCAAGCCCGTGACGTAG Zantedeschia_aethiopica ----------------------------------------------------…	GAOT01027803;XM_006852973;XM_017374871;GEWR01086250;GCKF01032908;XM_008786202;GBHM01008651;GBHM01043767;GBHM01055540;GBHM01055539;EL459845;EL469385;JW995208;KA076264;XM_010668487;GAVZ01034688;GAVZ01051192;GACF01032773;GACF01032768;GACF01032770;GACF01032767;GACF01032766;GACF01032769;GACF01032774;GACF01032765;GDIL01002567;GDIL01002886;GDIL01002246;GT053576;JW927165;GBHQ01007325;GBJW01056192;GAAY010…
		LOC_Os03g27390	Oryza_sativa MVWQPVAQTRFR-VFKHENGIA------VRVIACFQPSQDCQAEYFRHLLKPVT-- Posidonia_oceanica MVSQGAAQTRFR-ALKHENGIAGNSTIIVKVIACFQPLQDCQAEYFRHLLKPVT-- Amborella_trichopoda MVCQAASQTRFR-ALKYENGIAGSAAIIVRVIACFQPLQDCQAEYFRHLLKPVT-- Daucus_carota -MYIGITSRRYK-AVK----EVGKIKMSVGVVAYYQRMQICQAEYFRQLLKPVT-- Ilex_paraguariensis MVCQAASQTRFR-ALKHESGIAGRATIIVRVIACFQPLQDCQAEYFRHLLKPVT-- Araucaria_cunninghamii MVCQ…	Oryza_sativa ATGGTGTGGCAACCGGTGGCTCAGACGAGATTCCGCGTGTTTAAACAT---GAGAATG------------------GAATCGCTGTGAGAGTTATAGCTTGCTTCCAGCCATCCCAAGATTGCCAGGCCGAGTACTTCCGCCATCTTCTTAA-GCCCGTGACGTAG----- Posidonia_oceanica ATGGTTAGCCAAGGAGCTGCACAGACACGATTTCGAGCACTGAAACAT---GAGAATGGGATTGCCGGAAATTCTACAATCATTGTTAAGGTTATAGCTTGCTTCCAACCATTGCAAGATTGTCAGGCTGAGTACTTTCGTCATCTCCTTAA-GCCTGTTACGTAG----- Amborella_trichopoda AT…	Oryza_sativa MVWQPVAQTRFRVFKHENGIA------VRVIACFQPSQDCQAEYFRHLLKPVT-- Posidonia_oceanica MVSQGAAQTRFRALKHENGIAGNSTIIVKVIACFQPLQDCQAEYFRHLLKPVT-- Amborella_trichopoda MVCQAASQTRFRALKYENGIAGSAAIIVRVIACFQPLQDCQAEYFRHLLKPVT-- Daucus_carota -MYIGITSRRYKAVKEV----GKIKMSVGVVAYYQRMQICQAEYFRQLLKPVT-- Ilex_paraguariensis MVCQAASQTRFRALKHESGIAGRATIIVRVIACFQPLQDCQAEYFRHLLKPVT-- Cocos_nucifera MVCQAATQTRFRALKHE…	Oryza_sativa ATGGTGTGGCAACCGGTGGCTCAGACGAGATTCCGCGTGTTTAAACATGAGAATGGAATCGCT------------------GTGAGAGTTATAGCTTGCTTCCAGCCATCCCAAGATTGCCAGGCCGAGTACTTCCGCCATCTTCTTAAGCCCGTGACG------TAG Posidonia_oceanica ATGGTTAGCCAAGGAGCTGCACAGACACGATTTCGAGCACTGAAACATGAGAATGGGATTGCCGGAAATTCTACAATCATTGTTAAGGTTATAGCTTGCTTCCAACCATTGCAAGATTGTCAGGCTGAGTACTTTCGTCATCTCCTTAAGCCTGTTACG------TAG Amborella_trichopoda ATGGTGTG…	GEMD01002145;XM_006841172;XM_017374871;GEWR01086250;GCKF01036298;GABT01010011;GBGK01006947;GBGL01019914;GBGM01021970;GBGM01028475;GAHT01006117;GAHT01006116;GAHT01006115;JO022175;GDRJ01049421;GEUK01062713;GAVZ01054622;GACF01032773;GACF01032768;GACF01032770;GACF01032767;GACF01032766;GACF01032769;GACF01032774;GACF01032765;XM_011651374;GBHQ01007325;GBCR01006466;GAAY01004099;GBSJ01385986;GACB01042492;…
		LOC_Os03g39432	Oryza_sativa ----------------------------------------------------------MCVGFN-GRSL----------DTVVMTSGAVAYYYR---LMQVCQAEYFRQLLKPVT Zantedeschia_aethiopica ----------------------------------------------------------MCIELN-RKRYRTVER----VLDTTMNDI-IIVYYR---LMQVCQAEYFRQLLKPVT Amborella_trichopoda ---------------------------------------------------------MVCQAAG-KARFRALKHYEE-NGRATIVVRV-IACFQ---PLQGCQAEYFRQ…	Oryza_sativa -------------------------------------------------------------------------------------------------------ATGTGCGTTGGGT---------------------------------TCAACGGGAGGAG--------------------------CCTTGACACCGTCGTTATGACAAGTGGCGCCGTCGCATATTACTACAG---------ATTGATGCAAGTGTGCCAGGCCGAATACTTCCGCCAGCTGCTCAAGCCCGTGACGTAG Zantedeschia_aethiopica ----------------------------------------------------------…	Oryza_sativa -MCVGFNGRSL---------DTVVMTSGAVAYYYR---LMQVCQAEYFRQLLKPVT Zantedeschia_aethiopica -MCIELNRKRYRTVE---RVLDTTMNDI-IIVYYR---LMQVCQAEYFRQLLKPVT Amborella_trichopoda MVCQAAGKARFRALKHYEENGRATIVVR-VIACFQ---PLQGCQAEYFRQLLKPVT Daucus_carota -MYIGITSRRYKAVK---EVGKIKMSVGV-VAYYQ---RMQICQAEYFRQLLKPVT Nypa_fruticans -MYVAVNLKINRIVK---KAGDVIMSVGI-VAYYQ---LMQVCQAEYFRQLLKPVT Dendrobium_catenatum -MRVAV…	Oryza_sativa ---ATGTGCGTTGGGTTCAACGGGAGGAGCCTT---------------------------GACACCGTCGTTATGACAAGTGGCGCCGTCGCATATTACTACAGA---------TTGATGCAAGTGTGCCAGGCCGAATACTTCCGCCAGCTGCTCAAGCCCGTGACGTAG Zantedeschia_aethiopica ---ATGTGCATTGAGCTTAATCGGAAGAGATACCGAACAGTCGAG---------CGGGTTCTGGACACTACAATGAATGATATA---ATCATTGTCTATTACCGC---------TTGATGCAAGTCTGTCAGGCTGAGTACTTTCGCCAGTTGCTTAAGCCTGTCACGTAG Amborella_trichopo…	GAOT01027803;XM_006852973;XM_017374871;GCKF01032908;GDFT01033022;GAEL01002510;GACH01000756;JW995208;KA076264;FX941768;FX941769;GBLK01012056;GAVZ01034688;GAVZ01051192;GACF01032773;GACF01032768;GACF01032770;GACF01032767;GACF01032766;GACF01032769;GACF01032774;GACF01032765;XM_008441432;GBHQ01005111;GBHQ01005110;GBJW01056192;GAAY01007528;GBHI01061521;GEFY01038673;GAOK01029292;GDAX01011351;GDAX01056786…
	P. trichocarpa	POPTR_0007s03530	Populus_trichocarpa MVCQAASQTRF-RALKHENGSAGKLTIIVRVIACYQPLQDCQAEYFRHLLKPVT-- Anthurium_amnicola MVCQAAVQTRF-RALKHENGIAGSATIIVRVIACYQPLHDCQAEYFRHLLKPVT-- Amborella_trichopoda MVCQAASQTRF-RALKYENGIAGSAAIIVRVIACFQPLQDCQAEYFRHLLKPVT-- Daucus_carota -MYIGITSRRY-KAVK----EVGKIKMSVGVVAYYQRMQICQAEYFRQLLKPVT-- Ilex_paraguariensis MVCQAASQTRF-RALKHESGIAGRATIIVRVIACFQPLQDCQAEYFRHLLKPVT-- Araucaria_cunningham…	Populus_trichocarpa ATGGTGTGCCAAGCAGCTAGTCAAACAAGATTTCGGGCATTGAAACA---CGAGAATGGAAGTGCTGGAAAACTAACAATTATAGTTAGAGTTATTGCATGCTATCAACCATTGCAGGATTGTCAGGCTGAATACTTCCGTCATTTGCTTAA-ACCTGTCACGTAG----- Anthurium_amnicola ATGGTTTGCCAAGCAGCTGTGCAGACGAGATTCCGAGCTCTGAAACA---TGAGAATGGGATTGCCGGGAGTGCCACCATCATCGTCAGGGTCATAGCTTGCTACCAACCATTGCATGATTGTCAGGCTGAGTACTTTCGCCACCTGCTCAA-GCCCGTCACGTAG----- Amborella_tricho…	Populus_trichocarpa MVCQAASQTRFRALKHENGSAGKLTIIVRVIACYQPLQDCQAEYFRHLLKPVT-- Anthurium_amnicola MVCQAAVQTRFRALKHENGIAGSATIIVRVIACYQPLHDCQAEYFRHLLKPVT-- Amborella_trichopoda MVCQAASQTRFRALKYENGIAGSAAIIVRVIACFQPLQDCQAEYFRHLLKPVT-- Daucus_carota -MYIGITSRRYKAVKE----VGKIKMSVGVVAYYQRMQICQAEYFRQLLKPVT-- Ilex_paraguariensis MVCQAASQTRFRALKHESGIAGRATIIVRVIACFQPLQDCQAEYFRHLLKPVT-- Elaeis_guineensis MVCQAAT…	Populus_trichocarpa ATGGTGTGCCAAGCAGCTAGTCAAACAAGATTTCGGGCATTGAAACACGAGAATGGAAGTGCTGGAAAACTAACAATTATAGTTAGAGTTATTGCATGCTATCAACCATTGCAGGATTGTCAGGCTGAATACTTCCGTCATTTGCTTAAACCTGTCACG------TAG Anthurium_amnicola ATGGTTTGCCAAGCAGCTGTGCAGACGAGATTCCGAGCTCTGAAACATGAGAATGGGATTGCCGGGAGTGCCACCATCATCGTCAGGGTCATAGCTTGCTACCAACCATTGCATGATTGTCAGGCTGAGTACTTTCGCCACCTGCTCAAGCCCGTCACG------TAG Amborella_trichopoda A…	GDJX01003906;XM_006841172;XM_017374871;GEWR01086250;GCKF01036298;XM_010918380;GAHT01006117;GAHT01006116;GAHT01006115;BQ875777;JI575613;JI575706;GDRJ01049421;GEYX01032219;GEYX01032221;GAVZ01054519;GACF01032773;GACF01032768;GACF01032770;GACF01032767;GACF01032766;GACF01032769;GACF01032774;GACF01032765;GANF01021147;GANF01037070;GANG01039577;GBHQ01007325;GBCR01006466;GAAY01004099;GBSJ01385986;GEHN0103…
		POPTR_0011s02710	Populus_trichocarpa -MYIAVT-IKRYRAVKE----VGEIKISVGITAYYQ---VMQICQAEYFRQLLKPVT Anthurium_andraeanum -MYIELS-LRRFQAVKQ----VGEIIMNVRIISYYR---LMKVCQAEYFRQLLKPVT Amborella_trichopoda MVCQAAG-KARFRALKHY-EENGRATIVVRVIACFQ---PLQGCQAEYFRQLLKPVT Daucus_carota -MYIGIT-SRRYKAVKE----VGKIKMSVGVVAYYQ---RMQICQAEYFRQLLKPVT Araucaria_cunninghamii -MCQAAS-LIRFRALKQESGVAGKIIMTVRIIVVFH---LLRPCQAEYFRQLLKPIT Elaeis_gui…	Populus_trichocarpa ---ATGTACATTGCGGTAACCATAAAGAGATATCGAGCTGTG------------AA---GGAAGTAGGGGAGATCAAAATTAGCGTTGGGATTACTGCGTATTATCAA---------GTGATGCAGATTTGTCAGGCTGAGTATTTCCGCCAGTTACTTAAGCCTGTTACGTAG Anthurium_andraeanum ---ATGTACATTGAGCTCAGTCTGAGGAGATTCCAAGCAGTC------------AA---GCAAGTCGGGGAAATCATAATGAACGTTAGAATCATTTCCTACTACAGG---------TTGATGAAAGTTTGTCAGGCTGAGTACTTTCGGCAGTTGCTTAAGCCTGTCACGTAG Amborell…	Populus_trichocarpa -MYIAVTIKRYRA---VKEVGEIKISVGITAYYQ---VMQICQAEYFRQLLKPVT Anthurium_andraeanum -MYIELSLRRFQA---VKQVGEIIMNVRIISYYR---LMKVCQAEYFRQLLKPVT Amborella_trichopoda MVCQAAGKARFRALKHYEENGRATIVVRVIACFQ---PLQGCQAEYFRQLLKPVT Daucus_carota -MYIGITSRRYKA---VKEVGKIKMSVGVVAYYQ---RMQICQAEYFRQLLKPVT Elaeis_guineensis -MYIAVTLKRYRT---VKEVGEIIMNVRIIVYYQ---LMQVCQAEYFRQLLKPVT Agave_americana -MYIALNLR…	Populus_trichocarpa ---ATGTACATTGCGGTAACCATAAAGAGATATCGAGCT---------GTGAAGGAAGTAGGGGAGATCAAAATTAGCGTTGGGATTACTGCGTATTATCAA---------GTGATGCAGATTTGTCAGGCTGAGTATTTCCGCCAGTTACTTAAGCCTGTTACGTAG Anthurium_andraeanum ---ATGTACATTGAGCTCAGTCTGAGGAGATTCCAAGCA---------GTCAAGCAAGTCGGGGAAATCATAATGAACGTTAGAATCATTTCCTACTACAGG---------TTGATGAAAGTTTGTCAGGCTGAGTACTTTCGGCAGTTGCTTAAGCCTGTCACGTAG Amborella_trichopoda…	GBKP01004722;GBKP01004721;XM_006852973;XM_017374871;GCKF01032908;XM_010926049;GBHM01008651;GBHM01043767;GBHM01055540;GBHM01055539;GDQF01029309;GDRJ01050614;FX941768;FX941769;GBLK01012056;GAVZ01034688;GAVZ01051192;GACF01032773;GACF01032768;GACF01032770;GACF01032767;GACF01032766;GACF01032769;GACF01032774;GACF01032765;GDIG01003331;GBHQ01007325;GBCR01011645;GAAY01007528;FX147786;GAOK01029292;GDAX0101…
		POPTR_0017s07520	Populus_trichocarpa MVCQAASQTRF-RALKYENGIAGKPTIIVRVIACYRPLQDCQAEYFRHLLKPVT-- Anthurium_amnicola MVCQAAVQTRF-RALKHENGIAGSATIIVRVIACYQPLHDCQAEYFRHLLKPVT-- Amborella_trichopoda MVCQAASQTRF-RALKYENGIAGSAAIIVRVIACFQPLQDCQAEYFRHLLKPVT-- Daucus_carota -MYIGITSRRY-KAVK----EVGKIKMSVGVVAYYQRMQICQAEYFRQLLKPVT-- Ilex_paraguariensis MVCQAASQTRF-RALKHESGIAGRATIIVRVIACFQPLQDCQAEYFRHLLKPVT-- Araucaria_cunningham…	Populus_trichocarpa ATGGTGTGCCAAGCAGCAAGTCAAACAAGATTTCGGGCCCTGAAATA---CGAGAATGGAATTGCTGGAAAACCAACAATTATAGTTAGAGTTATTGCATGCTATCGACCATTACAGGATTGCCAGGCTGAATACTTCCGTCATTTGCTC-AAACCTGTCACGTAG----- Anthurium_amnicola ATGGTTTGCCAAGCAGCTGTGCAGACGAGATTCCGAGCTCTGAAACA---TGAGAATGGGATTGCCGGGAGTGCCACCATCATCGTCAGGGTCATAGCTTGCTACCAACCATTGCATGATTGTCAGGCTGAGTACTTTCGCCACCTGCTC-AAGCCCGTCACGTAG----- Amborella_tricho…	Populus_trichocarpa MVCQAASQTRFRALKYENGIAGKPTIIVRVIACYRPLQDCQAEYFRHLLKPVT-- Anthurium_amnicola MVCQAAVQTRFRALKHENGIAGSATIIVRVIACYQPLHDCQAEYFRHLLKPVT-- Amborella_trichopoda MVCQAASQTRFRALKYENGIAGSAAIIVRVIACFQPLQDCQAEYFRHLLKPVT-- Daucus_carota -MYIGITSRRYKAVKE----VGKIKMSVGVVAYYQRMQICQAEYFRQLLKPVT-- Ilex_paraguariensis MVCQAASQTRFRALKHESGIAGRATIIVRVIACFQPLQDCQAEYFRHLLKPVT-- Elaeis_guineensis MVCQAAT…	Populus_trichocarpa ATGGTGTGCCAAGCAGCAAGTCAAACAAGATTTCGGGCCCTGAAATACGAGAATGGAATTGCTGGAAAACCAACAATTATAGTTAGAGTTATTGCATGCTATCGACCATTACAGGATTGCCAGGCTGAATACTTCCGTCATTTGCTCAAACCTGTCACG------TAG Anthurium_amnicola ATGGTTTGCCAAGCAGCTGTGCAGACGAGATTCCGAGCTCTGAAACATGAGAATGGGATTGCCGGGAGTGCCACCATCATCGTCAGGGTCATAGCTTGCTACCAACCATTGCATGATTGTCAGGCTGAGTACTTTCGCCACCTGCTCAAGCCCGTCACG------TAG Amborella_trichopoda A…	GDJX01003906;XM_006841172;XM_017374871;GEWR01086250;GCKF01036298;XM_010918380;GAHT01006117;GAHT01006116;GAHT01006115;GANI01040625;GDRJ01049421;FX934842;GBLK01019611;GAVZ01054519;GACF01032773;GACF01032768;GACF01032770;GACF01032767;GACF01032766;GACF01032769;GACF01032774;GACF01032765;XM_008456914;GBHQ01007325;GBCR01006466;GAAY01004099;GBSJ01385986;GANR01000669;GDAX01060969;GACE01026976;DR064484;GBYR…
HG16	A. thaliana	AT3G51630	Arabidopsis_thaliana MK---VRKGRRQMIAKEQDEYKLRQQGLVFQMASLFLSFDYSLLFFWLLFRVFLYENHERKLQIF- Landoltia_punctata -----------MR---SDRFDFS--PAAVLNMAWILLRIDYSRL-FWLMFGVFSYENHEGKPRI-- Amborella_trichopoda ------MFGKGFK---LQEFQFY---HRVVKMGWIMLRIDYSRL-FWLLFGLFSYENHEGKPRI-- Panax_ginseng -----------MN---SQDYEFS--P-EVVGMAWIMLRIDYSRL-FWLLFGVFSYENHEGKPRIL- Ilex_paraguariensis -----------MF---AKNYDFS--HAVVEMACWIM…	Arabidopsis_thaliana ATGAAGGTCCGTAAGGGAAGAAGACAGAT---GATTGCGAAAGAGCAAGACGAATACAAATTACGCCAACAAGGTCTTGTTTTTCAAATGGCTTCTCTTTTCCTCTCTTTCGATTACTCCTTACTCTTCTTTTGGTTGCTCTTCCGCGTTTTCTTATACGAGAATCACGAACGAAAACTCCAGATTTTCTAG--- Landoltia_punctata ------------------------------------------ATGCGTTCTGATCGGTTCGATTTCTCGCCTGCGGCCGTCCTGAATATGGCCTGGATTTTGCTGAGAATCGAC---TACTCGAGGCTCTTCTGGCTCATGTTCGGGGTGTTCTCCTACGAGA…	Arabidopsis_thaliana MKVRKGRRQMIAKEQDEYKLRQQGLVFQMASLFLSFDYSLLFFWLLFRVFLYENHERKLQIF- Landoltia_punctata ---------MRSDRF--DFS--PAAVLNMAWILLRIDYSRL-FWLMFGVFSYENHEGKPRI-- Amborella_trichopoda ----MFGKGFKLQEF--QFY---HRVVKMGWIMLRIDYSRL-FWLLFGLFSYENHEGKPRI-- Panax_ginseng ---------MNSQDY--EFS--P-EVVGMAWIMLRIDYSRL-FWLLFGVFSYENHEGKPRIL- Ilex_paraguariensis ---------MFAKNY--DFS--HAVVEMACWIMLRIDYSRL-FWILFG…	Arabidopsis_thaliana ATGAAGGTCCGTAAGGGAAGAAGACAGATGATTGCGAAAGAGCAAGACGAATACAAATTACGCCAACAAGGTCTTGTTTTTCAAATGGCTTCTCTTTTCCTCTCTTTCGATTACTCCTTACTCTTCTTTTGGTTGCTCTTCCGCGTTTTCTTATACGAGAATCACGAACGAAAACTCCAGATTTTC---TAG Landoltia_punctata ---------------------------ATGCGTTCTGATCGGTTC------GATTTCTCG------CCTGCGGCCGTCCTGAATATGGCCTGGATTTTGCTGAGAATCGACTACTCGAGGCTC---TTCTGGCTCATGTTCGGGGTGTTCTCCTACGAGAACCACG…	GAQZ01041008;XM_006843643;GAAG01003856;GAAG01003857;GAAG01003858;GDQW01137100;JI153473;GEWR01076645;GCKF01034910;GBSV01043325;GDHD01059860;GDHD01059861;EH753431;EH753420;EH757598;JW749886;GAVZ01052647;GACF01053337;GACF01053335;GACF01053339;GACF01053336;GDIG01063611;JU993578;GBCR01015188;FG494355;GAMA01007527;GAMA01007530;GAMA01007529;GAMA01016586;GCKC01061400;GCKC01061397;GCKC01061396;GCKC0106139…
	P. trichocarpa	POPTR_0013s15110	Populus_trichocarpa --------------MVA----KKYDLFSNGVIGMDWIML-----RIDCSRLFWLRFRVFSYENHEGKPRI-- Landoltia_punctata --------------MRS----DRFDFSPAAVLNMAWILL-----RIDYSRLFWLMFGVFSYENHEGKPRI-- Amborella_trichopoda ----------MFGKGFK----LQEFQFYHRVVKMGWIML-----RIDYSRLFWLLFGLFSYENHEGKPRI-- Daucus_carota ---------------MN----TQEYEFSRDVARMAWIMLR---LRIDYSRLFWLLFGLFSYENHEGKPRIF- Ilex_paraguariensis -------------…	Populus_trichocarpa ---------------------------------------------------ATGGTTGCCAAGAAGTACGACTTATTTTCAAATGGGGTTATAGGGATGGATTGGA------TCATGCTAAGGATAGACTGCTCAAGACTCTTCTGGCTCCGCTTTCGTGTTTTCTCTTATGAAAACCATGAAGGAAAGCCTCGGATTTAG------ Landoltia_punctata ---------------------------------------------------ATGCGTTCTGATCGGTTCGATTTCTCGCCTGCGGCCGTCCTGAATATGGCCTGGA------TTTTGCTGAGAATCGACTACTCGAGGCTCTTCTGGCTCAT…	Populus_trichocarpa -----------------MVAKKYDLFSNGVIGMDWIML--RIDCSRLFWLRFRVFSYENHEGKPRI-- Landoltia_punctata -----------------MRSDRFDFSPAAVLNMAWILL--RIDYSRLFWLMFGVFSYENHEGKPRI-- Amborella_trichopoda -------------MFGKGFKLQEFQFYHRVVKMGWIML--RIDYSRLFWLLFGLFSYENHEGKPRI-- Daucus_carota ------------------MNTQEYEFSRDVARMAWIMLRLRIDYSRLFWLLFGLFSYENHEGKPRIF- Ilex_paraguariensis -----------------MFAKNYDFSHAV…	Populus_trichocarpa ---------------------------------------------------ATGGTTGCCAAGAAGTACGACTTATTTTCAAATGGGGTTATAGGGATGGATTGGATCATGCTA------AGGATAGACTGCTCAAGACTCTTCTGGCTCCGCTTTCGTGTTTTCTCTTATGAAAACCATGAAGGAAAGCCTCGGATT------TAG Landoltia_punctata ---------------------------------------------------ATGCGTTCTGATCGGTTCGATTTCTCGCCTGCGGCCGTCCTGAATATGGCCTGGATTTTGCTG------AGAATCGACTACTCGAGGCTCTTCTGGCTCAT…	GAQZ01041008;XM_006843643;XM_017392083;GEWR01076645;GCKF01034910;XM_008793985;GAHT01000471;GAHT01001116;GAHT01000059;GAHT01000345;GAHT01001458;GAHT01001581;GAHT01001457;GAHT01001990;GAHT01002000;GAHT01002026;GAHT01002004;GAHT01002307;GAHT01002060;GAHT01002015;GAHT01002766;GAHT01002413;GAHT01003171;GAHT01002678;GAHT01003370;GAHT01002851;GAHT01003548;GAHT01003602;GAHT01003369;GAHT01003860;GAHT01003…
	V. vinifera	VIT_06s0004g07920	Vitis_vinifera -------------------------------------MAWIML-----CIDYSRLFWLLFGVFSYENHEGKPRI-- Landoltia_punctata -----------------MRSDRFDF-----SPAAVLNMAWILL-----RIDYSRLFWLMFGVFSYENHEGKPRI-- Amborella_trichopoda ---------MFGKG---FKLQEFQF-----Y-HRVVKMGWIML-----RIDYSRLFWLLFGLFSYENHEGKPRI-- Daucus_carota -----------------MNTQEYEF------SRDVARMAWIMLR---LRIDYSRLFWLLFGLFSYENHEGKPRIF- Ilex_paraguariensis --…	Vitis_vinifera ---------------------------------------------------------------------------------------ATGGCCTGGATCATGCTCTGTATTGACTACTCGAGGCTCTTCTGGCTCCTCTTTGGTGTTTTCTCTTATGAAAATCATGAGGGGAAGCCTCGGATTTAG------ Landoltia_punctata ------------------------------------------ATGCGTTCTGATCGGTTCGATTTCTCGCCTGCGGCCGTCCTGAATATGGCCTGGATTTTGCTGAGAATCGACTACTCGAGGCTCTTCTGGCTCATGTTCGGGGTGTTCTCCTACGAGAACCACGAAGGAA…	Vitis_vinifera ---------------------------MAWIML--CIDYSRLFWLLFGVFSYENHEGKPRI-- Landoltia_punctata -----------MRSDRFDF-SPAAVLNMAWILL--RIDYSRLFWLMFGVFSYENHEGKPRI-- Amborella_trichopoda ------MFGKGFKLQEFQF-Y-HRVVKMGWIML--RIDYSRLFWLLFGLFSYENHEGKPRI-- Daucus_carota -----------MNTQEYEF--SRDVARMAWIMLRLRIDYSRLFWLLFGLFSYENHEGKPRIF- Ilex_paraguariensis -----------MFAKNYDF-SHAVVEMACWIML--RIDYSRLFWILFGVFSYEN…	Vitis_vinifera ---------------------------------------------------------------------------------ATGGCCTGGATCATGCTC------TGTATTGACTACTCGAGGCTCTTCTGGCTCCTCTTTGGTGTTTTCTCTTATGAAAATCATGAGGGGAAGCCTCGGATT------TAG Landoltia_punctata ---------------------------------ATGCGTTCTGATCGGTTCGATTTC---TCGCCTGCGGCCGTCCTGAATATGGCCTGGATTTTGCTG------AGAATCGACTACTCGAGGCTCTTCTGGCTCATGTTCGGGGTGTTCTCCTACGAGAACCACGAAGGAA…	GAQZ01041008;XM_006843643;XM_017392083;GEWR01076645;GCKF01034910;XM_008793985;GAHU01005289;GAHU01005299;GAHU01059510;GANI01037773;GAKE01016230;BG269344;GAVZ01052647;GACF01058209;GACF01058207;GACF01058208;GACF01058202;GACF01058205;GACF01058210;GACF01070401;GACF01089644;GACF01089645;GDIG01063611;JU993578;GBCR01022508;FG494355;GAMA01007527;GAMA01007530;GAMA01007529;GAMA01016586;GCKC01061400;GCKC0106…
		VIT_08s0058g01130	Vitis_vinifera ----------------MIAKEYEFS-R-AVIEMAWIILRIDYSRLFWLLFRVFSYDYHEGKPRII- Anthurium_amnicola ----MFAE------------CFDFT-RAATVEMAWIMLRIDYSRLFWLLFGVFCYENHEGKPRI-- Amborella_trichopoda ----MFGKG-------FKLQEFQFY-H-RVVKMGWIMLRIDYSRLFWLLFGLFSYENHEGKPRI-- Panax_ginseng ----MNSQ------------DYEFS-P-EVVGMAWIMLRIDYSRLFWLLFGVFSYENHEGKPRIL- Ilex_paraguariensis ----MF------------AKNYDFS-HAVVEMACWIMLRIDY…	Vitis_vinifera ------------------------------------------ATGATTGCTAAGGAATACGAGTT---CTCA---CGTGCAGTTATTGAAATGGCTTGGATCATCCTGAGGATAGATTACTCAAGGCTCTTTTGGCTATTGTTCCGCGTCTTCTCCTACGACTACCACGAGGGGAAGCCTCGGATCATTTAG--- Anthurium_amnicola ------------------------------------------ATGTTTGCCGAGTGCTTCGACTTC---ACGCGCGCGGCCACCGTTGAGATGGCGTGGATCATGCTGAGGATCGACTACTCGAGGCTCTTCTGGCTCCTCTTCGGCGTTTTCTGCTACGAGAACCACG…	Vitis_vinifera -------MIAKEYEFS-R-AVIEMAWIILRIDYSRLFWLLFRVFSYDYHEGKPRII- Anthurium_amnicola --MFAE-----CFDFT-RAATVEMAWIMLRIDYSRLFWLLFGVFCYENHEGKPRI-- Amborella_trichopoda --MFGKGFKLQEFQFY-H-RVVKMGWIMLRIDYSRLFWLLFGLFSYENHEGKPRI-- Panax_ginseng --MNSQ-----DYEFS-P-EVVGMAWIMLRIDYSRLFWLLFGVFSYENHEGKPRIL- Ilex_paraguariensis --MF-----AKNYDFS-HAVVEMACWIMLRIDYSRLFWILFGVFSYENHEGKPRI-- Elaeis_guineensis --…	Vitis_vinifera ---------------------ATGATTGCTAAGGAATACGAGTTCTCA---CGT---GCAGTTATTGAAATGGCTTGGATCATCCTGAGGATAGATTACTCAAGGCTCTTTTGGCTATTGTTCCGCGTCTTCTCCTACGACTACCACGAGGGGAAGCCTCGGATCATT---TAG Anthurium_amnicola ------ATGTTTGCCGAG---------------TGCTTCGACTTCACG---CGCGCGGCCACCGTTGAGATGGCGTGGATCATGCTGAGGATCGACTACTCGAGGCTCTTCTGGCTCCTCTTCGGCGTTTTCTGCTACGAGAACCACGAAGGGAAGCCTCGGATC------TAG Amborella_trich…	GDJX01013320;GDJX01026387;XM_006843643;GAAG01003856;GAAG01003857;GAAG01003858;GDQW01137100;JI153473;GEWR01076645;GCHU01012955;GBSV01043325;GAHT01000471;GAHT01001116;GAHT01000059;GAHT01000345;GAHT01001458;GAHT01001581;GAHT01001457;GAHT01001990;GAHT01002000;GAHT01002026;GAHT01002004;GAHT01002307;GAHT01002060;GAHT01002015;GAHT01002766;GAHT01002413;GAHT01003171;GAHT01002678;GAHT01003370;GAHT01002851;…
HG16.2	A. thaliana	AT3G51630	Arabidopsis_thaliana MVNPKRGNRFFKYRIV-------------------- Daucus_carota MALPKRGHRFFKFRSPAILSFF-------------- Lactuca_serriola MAFPKRGHRFFKFRGQISCQLLSF------------ Silene_conoidea MVLFKRCHRFFKYRIPTIFTYFSCIFTS----F--- Tripterygium_wilfordii MVIPKRGHRFFKFRIQMTPHCLFLFC---------- Camptotheca_acuminata MTLPKRGHRFFKFRIPVSCPSTTYNCHFNL------ Camellia_taliensis MVLPKRGHRFFKFRSSASCQSPTHDH----VNF--- Glycine_…	Arabidopsis_thaliana ATGGTGAATCCAAAGCGTGGCAATAGGTTTTTCAAATACAGAATTGTGTAA------------------------------------------------------------- Daucus_carota ATGGCACTACCAAAACGAGGTCATCGATTCTTCAAGTTCAGGAGTCCAGCCATACTTAGTTTCTTCTGA------------------------------------------- Lactuca_serriola ATGGCATTCCCCAAACGTGGCCACAGATTTTTCAAATTCAGGGGCCAGATTTCTTGTCAACTTTTAAGCTTTTAA------------------------------------- Silene_c…	Arabidopsis_thaliana MVNPKRGNRFFKYRIV-------------------- Daucus_carota MALPKRGHRFFKFRSPAILSFF-------------- Lactuca_serriola MAFPKRGHRFFKFRGQISCQLLSF------------ Silene_conoidea MVLFKRCHRFFKYRIPTIFTYFSCIFTS----F--- Tripterygium_wilfordii MVIPKRGHRFFKFRIQMTPHCLFLFC---------- Camptotheca_acuminata MTLPKRGHRFFKFRIPVSCPSTTYNCHFNL------ Camellia_taliensis MVLPKRGHRFFKFRSSASCQSPTHDH----VNF--- Glycine_…	Arabidopsis_thaliana ATGGTGAATCCAAAGCGTGGCAATAGGTTTTTCAAATACAGAATTGTG------------------------------------------------------------TAA Daucus_carota ATGGCACTACCAAAACGAGGTCATCGATTCTTCAAGTTCAGGAGTCCAGCCATACTTAGTTTCTTC------------------------------------------TGA Lactuca_serriola ATGGCATTCCCCAAACGTGGCCACAGATTTTTCAAATTCAGGGGCCAGATTTCTTGTCAACTTTTAAGCTTT------------------------------------TAA Silene_cono…	XM_017392083;DW107749;GEYU01031072;GEYU01031076;GAVZ01052647;GACF01053337;GACF01053335;GACF01053339;GACF01053336;GCRZ01032563;XM_003553171;GEUR01002892;GASC01029582;XM_011096817;GETW01001280;GBSD01017564;GBSD01023750;GBSE01019118;GBSE01021749;GBSE01025480;GCNS01005987;GEZE01040114;XM_010254817;GFBF01000990;FS112884;FS123055;GAIC01008977;GAIC01027289;GBEG01018208
	P. trichocarpa	POPTR_0013s15110	Populus_trichocarpa --MSPTKQGHRFFKFRIPSLSYVINYPV---------- Posidonia_oceanica MELAVTKRSHRFFKFRSPTSSHSPSSSNF--------- Daucus_carota --MALPKRGHRFFKFRSPAILSFF-------------- Phoenix_dactylifera --MDLSKRSHRFFKFRAPHSQKTFIPHPL--------- Cymbidium_faberi --MQPTKHNHRFFKFRSPHIINLFFSFF---------- Atractylodes_lancea --MALPKRGHRFFKFRGQLSFGF--------------- Tarenaya_hassleriana --MVLLMPGHRFFKFRIPLFPPAKPIP-------…	Populus_trichocarpa ------ATGTCTCCAACAAAACAGGGCCACAGGTTCTTCAAATTCAGAATTCCATCACTTTCTTATGTAATTAATTATCCCGTATAA--------------------- Posidonia_oceanica ATGGAACTAGCAGTCACGAAGCGAAGCCACAGGTTCTTCAAGTTTAGATCCCCCACTAGCTCTCACAGTCCCTCCTCCTCCAACTTCTAA------------------ Daucus_carota ------ATGGCACTACCAAAACGAGGTCATCGATTCTTCAAGTTCAGGAGTCCAGCCATACTTAGTTTCTTCTGA--------------------------------- Phoenix_dactylifera…	Populus_trichocarpa --MSPTKQGHRFFKFRIPSLSYVINYPV---------- Posidonia_oceanica MELAVTKRSHRFFKFRSPTSSHSPSSSNF--------- Daucus_carota --MALPKRGHRFFKFRSPAILSFF-------------- Phoenix_dactylifera --MDLSKRSHRFFKFRAPHSQKTFIPHPL--------- Cymbidium_faberi --MQPTKHNHRFFKFRSPHIINLFFSFF---------- Atractylodes_lancea --MALPKRGHRFFKFRGQLSFGF--------------- Tarenaya_hassleriana --MVLLMPGHRFFKFRIPLFPPAKPIP-------…	Populus_trichocarpa ------ATGTCTCCAACAAAACAGGGCCACAGGTTCTTCAAATTCAGAATTCCATCACTTTCTTATGTAATTAATTATCCCGTA------------------------------TAA Posidonia_oceanica ATGGAACTAGCAGTCACGAAGCGAAGCCACAGGTTCTTCAAGTTTAGATCCCCCACTAGCTCTCACAGTCCCTCCTCCTCCAACTTC---------------------------TAA Daucus_carota ------ATGGCACTACCAAAACGAGGTCATCGATTCTTCAAGTTCAGGAGTCCAGCCATACTTAGTTTCTTC--------------------------------------…	GEMD01004809;GEMD01006839;GEMD01010737;GEMD01011539;GEMD01016978;GEMD01022302;GEMD01029888;GEMD01030691;GEMD01030247;GEMD01030246;GEMD01034492;GEMD01037878;GEMD01049350;GEMD01049746;GEMD01050760;GEMD01053800;GEMD01058287;GEMD01062146;GEMD01063897;GEMD01063898;GEMD01068895;GEMD01069978;GEMD01072128;GEMD01077235;XM_017392083;XM_008800352;GDHD01059860;GDHD01059861;GEGA01032213;GEGA01043560;XM_010531…
HG17	A. thaliana	AT1G58120	Arabidopsis_thaliana ------------------------MEIQRMRQLMSLWSNLK-SSR-VSLTGGNHTAARFCTR Posidonia_oceanica ------------------------MEPERLYQLLLLWSRIR-SSR-VALLGGNHTAARFCTR Amborella_trichopoda ----------MREK-EAGRAMKPFLTIE-----EAYWFRLSLTLPLPSLVGANHTSARFCSR Daucus_carota ------------------------MEFIRIRELMDLWFEIR-SSR-VALIGGNHTSARFCSR Ilex_paraguariensis ------------------------MEIARIRQLMLLWCGIR-STR-VALVGG…	Arabidopsis_thaliana ----------------------------------------------ATG---GAGATTCA---G-----AGGATGAGGCAGTTGATGTCTCTTTGGTCTAATTTGAAGAGTAGCCGCGTTTCTCTCACCGGTGGGAATCATACAGCCGCAAGGTTCTGCACTCGCTAG Posidonia_oceanica ----------------------------------------------ATG---GAACCGGA---A-----CGCCTATACCAGCTCCTCCTCCTCTGGTCGAGGATACGAAGCTCCCGTGTGGCCCTCTTGGGTGGCAACCACACCGCCGCCAGGTTTTGCACTCGCTAA Amborella_trichopoda …	Arabidopsis_thaliana -------------------MEIQRMRQLMSLWSNL--KSSRVSLTGGNHTAARFCTR Posidonia_oceanica -------------------MEPERLYQLLLLWSRI--RSSRVALLGGNHTAARFCTR Amborella_trichopoda -------M---REKEAGRAMKPF-LTIEEAYWFRLSLTLPLPSLVGANHTSARFCSR Daucus_carota -------------------MEFIRIRELMDLWFEI--RSSRVALIGGNHTSARFCSR Ilex_paraguariensis -------------------MEIARIRQLMLLWCGI--RSTRVALVGGNHTASRFCTR Elaeis_guineen…	Arabidopsis_thaliana ---------------------------------------------------------ATGGAGATTCAGAGGATGAGGCAGTTGATGTCTCTTTGGTCTAATTTG------AAGAGTAGCCGCGTTTCTCTCACCGGTGGGAATCATACAGCCGCAAGGTTCTGCACTCGCTAG Posidonia_oceanica ---------------------------------------------------------ATGGAACCGGAACGCCTATACCAGCTCCTCCTCCTCTGGTCGAGGATA------CGAAGCTCCCGTGTGGCCCTCTTGGGTGGCAACCACACCGCCGCCAGGTTTTGCACTCGCTAA Amborella…	GEMD01073355;XM_006828095;XM_017374398;GEWR01020521;GEWR01050126;GEWR01073322;GEWR01083347;GEWR01083883;GEWR01170340;GCKF01027308;GCKF01027309;EL687280;GAJH01034939;GBSV01033113;GBSV01033497;GCKD01016095;LM619693;GEZV01037777;GANI01033425;GCIB01094543;GAVZ01004056;GAVZ01049309;GACF01025013;GACF01025016;GACF01025014;GACF01025015;GACF01025017;GANF01034763;GANF01037225;GEWT01000656;GBCR01015878;GBCR…
		AT3G53400	Arabidopsis_thaliana --------------------MDL-LMIQRRESRRVWLGVQNSIVLLVGGNHTSSRFCTR Cymodocea_nodosa ---------------------MF-FDHAPLS-----PPSRPSFPILVGANHTSARFCSR Amborella_trichopoda MR--------EKEAGR-AMKPFL-TIEEAYWFRLSL---TLPLPSLVGANHTSARFCSR Daucus_carota -------MYVVWSE---MDLKQF-EKMSRRVPRKVWLGCQSSMGLLVGGNHTSSRFCTR Ilex_paraguariensis -------MFLGFKM---GQKWYM-P-MTRRVPRRVWLGFQKSMGLLVGGNHTSSRFCSR Wollem…	Arabidopsis_thaliana ----------------------------------------------------ATGGATCTTTTGATGATACAGAGACGTGAATCGAGAAGGGTCTGGTTAGGTGTACAAAATTCAATAGTTCTCCTCGTGGGTGGCAACCATACCTCCTCCAGGTTTTGCACTCGCTAA Cymodocea_nodosa ----------------------------------------------------ATGTTCTTCG---------------ATCATGCCCCTC---TCTCGCCTCCCTCGCGTCCTTCGTTCCCGATCCTCGTCGGCGCAAACCACACATCCGCCCGCTTCTGCTCCCGATAA Amborella_trichopoda …	Arabidopsis_thaliana -------------MDLLMIQRR--ESRRVW---LGVQNSIVLLVGGNHTSSRFCTR Cymodocea_nodosa ---------------------MFFDHAPLS---PPSRPSFPILVGANHTSARFCSR Amborella_trichopoda MR---------EKEAGRAMKPFLTIEEAYWFRLSL-TLPLPSLVGANHTSARFCSR Daucus_carota MYVVWSE---MDLKQFEKMSRR--VPRKVW---LGCQSSMGLLVGGNHTSSRFCTR Ilex_paraguariensis MFLGFKM---GQKWYMP-MTRR--VPRRVW---LGFQKSMGLLVGGNHTSSRFCSR Elaeis_guineensis ---…	Arabidopsis_thaliana ---------------------------------------ATGGATCTTTTGATGATACAGAGACGT------GAATCGAGAAGGGTCTGG---------TTAGGTGTACAAAATTCAATAGTTCTCCTCGTGGGTGGCAACCATACCTCCTCCAGGTTTTGCACTCGCTAA Cymodocea_nodosa ---------------------------------------------------------------ATGTTCTTCGATCATGCCCCTCTCTCG---------CCTCCCTCGCGTCCTTCGTTCCCGATCCTCGTCGGCGCAAACCACACATCCGCCCGCTTCTGCTCCCGATAA Amborella_trichop…	GEMM01000185;GEMM01000184;GEMM01047448;GEMM01047449;XM_006828095;XM_017403574;GEWR01011464;GEWR01027397;GCHU01013145;GAJH01051404;GCKD01034243;GAHT01012772;GAHT01036432;GAHT01067808;BG522938;BG525370;GANE01023986;GEUK01060847;GAVZ01052007;GACF01002312;GDIG01048846;GBHQ01006151;GBCR01011910;GAAY01007693;FG519147;GEOZ01023145;GAOS01022985;GACE01012868;GACE01012869;GACE01012867;EX931447;GBYR01001369…
		AT5G01710	Arabidopsis_thaliana -------------------------------MRFF-CPYPPTTCRIC--NSSCQFPTLIGANHTSARFSSR Posidonia_oceanica ------------------------M-----F--SDYTPRYF-----P--SYHPSFPTLIGANHTSARFCSR Amborella_trichopoda MR-EK--------------EAGRAM-------KPFLTIEEAYWFRL---SLTLPLPSLVGANHTSARFCSR Daucus_carota -------------------------------MSPHSTPLYPHYSQFF--STTLPTSSLIGANHTSARFCSR Ilex_paraguariensis ----------------…	Arabidopsis_thaliana ---------------------------------------------------------------------ATGCGCTTCTTTT-----GCCCTTATCC----TCCAACTACTTGTCGGAT---CTGCAATTCTTCTTGTCAATTCCCAACCCTAATCGGAGCTAATCACACCTCTGCTCGTTTCTCTTCTCGTTAG Posidonia_oceanica ---------------------------------------------------------------------ATGTTTTCCGAT------TATACCCCACGCT---------------ATTTCCCCTCCTACCAC---CCTTCGTTTCCAACCCTCATCGGCGCCA…	Arabidopsis_thaliana -------------------------------MRFF-CPYPPTTCRICN-SSCQFPTLIGANHTSARFSSR Posidonia_oceanica -------------------------------MFSDYTPRYF-----PS-YHPSFPTLIGANHTSARFCSR Amborella_trichopoda ----------MREK------------EAGRAMKPFLTIEEAYWFRLSL--TLPLPSLVGANHTSARFCSR Daucus_carota -------------------------------MSPHSTPLYPHYSQFFS-TTLPTSSLIGANHTSARFCSR Ilex_paraguariensis --------------------…	Arabidopsis_thaliana ---------------------------------------------------------------------------------------------ATGCGCTTCTTT---TGCCCTTATCCTCCAACTACTTGTCGGATCTGCAAT---TCTTCTTGTCAATTCCCAACCCTAATCGGAGCTAATCACACCTCTGCTCGTTTCTCTTCTCGTTAG Posidonia_oceanica ---------------------------------------------------------------------------------------------ATGTTTTCCGATTATACCCCACGCTATTTC---------------CCCTCC-…	GEMD01052832;XM_006828095;XM_017367657;GEWR01095142;GEWR01103920;GEWR01103921;GEWR01176119;GEWR01178732;GCKF01039848;XM_010939662;GFBB01006785;GEFW01015381;GEFW01038308;GEFW01039708;GEFZ01028812;GEGA01040118;GCIB01009431;GCIB01026402;GAVZ01052007;GACF01058067;GACF01058068;GACF01058069;XM_004137641;JU990394;GBJW01046465;GAAY01004618;GBHI01072979;GBHI01072978;GEFY01040988;GBYE01008605;GDQI01015079;…
		AT5G03190	Arabidopsis_thaliana ------------------------------MVDRTVRMGTEV-KSIRVPR-RVWF--GSQISI-VLLVGGNHTSSRFCTR Zantedeschia_aethiopica ------------------MKAERKKRLQILIS---ASATHVSMDPHFAPPVPLYF--SSLSS-PKPLVGANHTSARFCSR Amborella_trichopoda ------------------------------MR---EKEAGRAMKPFLTIEEAYWFRLSLTLP-LPSLVGANHTSARFCSR Daucus_carota ---------------------------MYVVWSEMDLKQFEK-MSRRVPR-KVWL--GCQSSM-GLLVGGNHTSSR…	Arabidopsis_thaliana ------------------------------------------------------------------------------------------ATGGTGG-ATCGAACGGTGAGAATGGGGACGGAGGTGAAGTCGATTAGGGTTCCAAGAAGGGTCTGGTTTGGATCACAAATATCTATAGTTCTCCTCGTGGGTGGAAACCATACCTCCTCCAGGTTTTGTACTCGCTAG Zantedeschia_aethiopica ATGAAGGCAGAGAGGAAGAAGCGGCTACAAATAC-----------------------------TC-----------------ATCTCAGCCTCTG---CAACCCACGTCTCCATGGATCCCCAT…	Arabidopsis_thaliana ------------------------------MVDRTVRMGTEV-KSIR--VPRRVWF--GSQIS-IVLLVGGNHTSSRFCTR Zantedeschia_aethiopica ------------------MKAERKKRLQILI----SASATHVSMDPHFAPPVPLYF--SSLSS-PKPLVGANHTSARFCSR Amborella_trichopoda ------------------------------M----REKEAGRAMKPFLTIEEAYWFRLSLTLP-LPSLVGANHTSARFCSR Daucus_carota ---------------------------MYVVWSEMDLKQFEK-MSRR--VPRKVWL--GCQSS-MGLLVGGNH…	Arabidopsis_thaliana ------------------------------------------------------------------------------------------ATGGTGGATCGAACGGTGAGAATGGGGACGGAGGTG---AAGTCGATTAGG------GTTCCAAGAAGGGTCTGGTTT------GGATCACAAATATCT---ATAGTTCTCCTCGTGGGTGGAAACCATACCTCCTCCAGGTTTTGTACTCGCTAG Zantedeschia_aethiopica ------------------------------------------------------ATGAAGGCAGAGAGGAAGAAGCGGCTACAAATACTCATC------------TC…	GAOT01015947;XM_006828095;XM_017403574;GEWR01011464;GEWR01027397;GCHU01013145;XM_008811751;GAHU01033122;BG522938;BG525370;GANE01023986;GBRK01022382;GAVZ01052007;GACF01002312;JL553664;GBHQ01006151;GBJW01066934;GAAY01007693;FG519147;GACB01015567;GEIC01181817;GEIC01181818;GESX01037815;GESX01045590;EX931447;GBYR01001369;GDKL01051589;GBKS01012262;JL055320;GCJL01025545;GCJL01025544;GEZF01006784;FX16331…
	S. lycopersicum	Solyc01g105720.2	Solanum_lycopersicum --------------MLPTEKIM--EV-ARIRQLLL-LWSR--IKSTRVSLVGGNHTAARFCTR Posidonia_oceanica ---------------------M--EP-ERLYQLLL-LWSR--IRSSRVALLGGNHTAARFCTR Amborella_trichopoda ----------MREKEAG--RAM-----KPFLTIEEAYWFRLSLTLPLPSLVGANHTSARFCSR Daucus_carota ---------------------M--EF-IRIRELMD-LWFE--IRSSRVALIGGNHTSARFCSR Ilex_paraguariensis ---------------------M--EI-ARIRQLML-LWCG--IRSTRV…	Solanum_lycopersicum ------------------------------------ATGCT-TCCAACAG--AAAAAATCATGGAGGTTGCTAGAA-TT------AGACAATTGTT---GCTCCTTTGGAGTAGAATCAAATCTACCCGTGTTTCTCTTGTGGGTGGCAATCACACCGCCGCTAGGTTTTGTACTCGCTAA Posidonia_oceanica ------------------------------------------------------------ATGGAACCGGAACGCC-TA------TACCAGCTCCT---CCTCCTCTGGTCGAGGATACGAAGCTCCCGTGTGGCCCTCTTGGGTGGCAACCACACCGCCGCCAGGTTTTGCACTCG…	Solanum_lycopersicum --------------ML--PTEKIMEVARIR-QLLLLWSR-I-KSTRVSLVGGNHTAARFCTR Posidonia_oceanica -----------------------MEPERLY-QLLLLWSR-I-RSSRVALLGGNHTAARFCTR Amborella_trichopoda --------MREKEAGR--AMKPFLTIE------EAYWFRLSLTLPLPSLVGANHTSARFCSR Daucus_carota -----------------------MEFIRIR-ELMDLWFE-I-RSSRVALIGGNHTSARFCSR Ilex_paraguariensis -----------------------MEIARIR-QLMLLWCG-I-RSTRVALVGG…	Solanum_lycopersicum ------------------------------------------ATGCTT------CCAACAGAAAAAATCATGGAGGTTGCTAGAATTAGA---CAATTGTTGCTCCTTTGGAGTAGA---ATC---AAATCTACCCGTGTTTCTCTTGTGGGTGGCAATCACACCGCCGCTAGGTTTTGTACTCGCTAA Posidonia_oceanica ---------------------------------------------------------------------ATGGAACCGGAACGCCTATAC---CAGCTCCTCCTCCTCTGGTCGAGG---ATA---CGAAGCTCCCGTGTGGCCCTCTTGGGTGGCAACCACACCGCCG…	GEMD01073355;XM_006828095;XM_017374398;GEWR01020521;GEWR01050126;GEWR01073322;GEWR01083347;GEWR01083883;GEWR01170340;GCKF01027308;GCKF01027309;XM_010941446;GEZV01037777;GANI01033425;GBAD01096558;GBAD01096557;JL418694;GAVZ01004056;GAVZ01049309;GACF01047364;GACF01047363;GANF01034763;GANF01037225;GEWT01000656;GBCR01015878;GBCR01015879;GBCR01038028;GBCR01037772;GBCR01039743;GAAY01004170;GBFL01017136;…
	P. trichocarpa	POPTR_0006s13070	Populus_trichocarpa ---------MVFF-------NQANMEFEAKPRVHKRVWLMFQKS-----MGILVGGNHTSSRFCTR Cymodocea_nodosa --------------------------MFFDHAPL-----SPPSRPS---FPILVGANHTSARFCSR Amborella_trichopoda ----MRE------KEAG-------RAMKPFLTIEEAYWFRLSLTLP---LPSLVGANHTSARFCSR Daucus_carota ----------MYVVWSE---MDLKQFEKMSRRVPRKVWLGCQSS-----MGLLVGGNHTSSRFCTR Ilex_paraguariensis ----------MFLGFKM---GQKWY-MPMTRRVPRRVWL…	Populus_trichocarpa ---------------------ATGGTGTTTTTCAATCAAGC-AAATATGGAATTTGAGGCGAAGCCAAGAGTTCATAAAAGGG---TCTGGTTAATGTTTCAAAAATCAATGGGTATCCTCGTGGGTGGGAATCATACCTCCTCCAGGTTTTGCACTCGCTAG Cymodocea_nodosa -----------------------------------------------------------ATGTTCTTCGATCATGCCC--CTCTC---TCGCCTCCCTCGCGTCCTTCGTTCCCGATCCTCGTCGGCGCAAACCACACATCCGCCCGCTTCTGCTCCCGATAA Amborella_trichopoda ---AT--------…	Populus_trichocarpa ---MVFF-------NQANMEFEAKP-RVHKRVWL--MFQKS-MGILVGGNHTSSRFCTR Cymodocea_nodosa ---------------------MFFDHAPL-----SPPSRPS-FPILVGANHTSARFCSR Amborella_trichopoda MRE------------KEAGRAMKPFLTIEEAYWFRLSLTLP-LPSLVGANHTSARFCSR Daucus_carota ----MYVVWSE---MDLKQFEKMSR-RVPRKVWL--GCQSS-MGLLVGGNHTSSRFCTR Ilex_paraguariensis ----MFLGFKM---GQKWY-MPMTR-RVPRRVWL--GFQKS-MGLLVGGNHTSSRFCSR Elaeis_…	Populus_trichocarpa ---------ATGGTGTTTTTC---------------------AATCAAGCAAATATGGAATTTGAGGCGAAGCCA---AGAGTTCATAAAAGGGTCTGGTTA------ATGTTTCAAAAATCA---ATGGGTATCCTCGTGGGTGGGAATCATACCTCCTCCAGGTTTTGCACTCGCTAG Cymodocea_nodosa ---------------------------------------------------------------ATGTTCTTCGATCATGCCCCTCTC---------------TCGCCTCCCTCGCGTCCTTCG---TTCCCGATCCTCGTCGGCGCAAACCACACATCCGCCCGCTTCTGCTCCCGATAA …	GEMM01000185;GEMM01000184;GEMM01047448;GEMM01047449;XM_006828095;XM_017403574;GEWR01011464;GEWR01027397;GCKF01027308;GCKF01027309;GBSV01022860;GCKD01025090;GAHT01012772;GAHT01036432;GAHT01067808;GEFW01005255;GEFZ01035201;GEGA01014164;GBAD01085434;GCIB01001573;GCIB01001572;GCIB01011807;GAVZ01052007;GACF01002312;GBZI01045544;GBZI01045543;GEYH01019960;GEYH01019958;GEYH01019961;GEYH01019959;JU984731;…
		POPTR_0007s03500	Populus_trichocarpa ----------------------------MEIERIKVLLLLWCRI-KSTR-VALV-----GGNHTASRFCTR---------------- Posidonia_oceanica ----------------------------MEPERLYQLLLLWSRI-RSSR-VALL-----GGNHTAARFCTR---------------- Amborella_trichopoda ------------MREKEAGRAMKPFL--------TIEEAYWFRLSLTLPLPSLV-----GANHTSARFCSR---------------- Daucus_carota ----------------------------MEFIRIRELMDLWFEI-RSSR-VALI-----GG…	Populus_trichocarpa --------------------------------------------------ATGGAAATTGAGAGAAT-----TA---------------AGGTGCTGTTGCTCCTTTGGTGTAGAATCAAAAGTACTCGTGTGGCCCTCGTGGGTGGAAACCACACAGCTTCCAGGTTTTGCACTCGCTAA------------------------------------------------------------------- Posidonia_oceanica --------------------------------------------------ATGGAACCGGAACGCCT-----AT---------------ACCAGCTCCTCCTCCTCTGGTC…	Populus_trichocarpa -----------------------ME---IERIKVLLLLWCR--IKSTRVALVGG------NHTASRFCTR---------------- Posidonia_oceanica -----------------------ME---PERLYQLLLLWSR--IRSSRVALLGG------NHTAARFCTR---------------- Amborella_trichopoda --------MRE--KEAGRAMKP------FLTIEE--AYWFRLSLTLPLPSLVGA------NHTSARFCSR---------------- Daucus_carota -----------------------ME---FIRIRELMDLWFE--IRSSRVALIGG------NHTS…	Populus_trichocarpa ---------------------------------------------------------------------ATGGAA---------ATTGAGAGAATTAAGGTGCTGTTGCTCCTTTGGTGTAGA------ATCAAAAGTACTCGTGTGGCCCTCGTGGGTGGA------------------AACCACACAGCTTCCAGGTTTTGCACTCGC------------------------------------------------TAA Posidonia_oceanica ---------------------------------------------------------------------ATGGAA---------CCGGAACGCCTATA…	GEMD01073355;XM_006828095;XM_017374398;GEWR01020521;GEWR01050126;GEWR01073322;GEWR01083347;GEWR01083883;GEWR01170340;GCHU01013145;EL687280;GAJH01034939;GBSV01033113;GBSV01033497;GCKD01016095;LM619693;GEZV01037777;EL392349;XM_018599606;JL418694;GAVZ01004056;GAVZ01049309;GACF01058067;GACF01058068;GACF01058069;HS409857;GEWX01001149;GBCR01015878;GBCR01015879;GBCR01038028;GBCR01037772;GBCR01039743;GAA…
	V. vinifera	VIT_12s0028g03930	Vitis_vinifera ------------------------------MEPQRFTQ-LMLLYCRIQSTRVALVGGNHTSSRFCTR Posidonia_oceanica ------------------------------MEPERLYQ-LLLLWSRIRSSRVALLGGNHTAARFCTR Amborella_trichopoda --------------------MREKEAGRAMKPFLTIEE-AYWFRLSLTLPLPSLVGANHTSARFCSR Daucus_carota ------------------------------MEFIRIRE-LMDLWFEIRSSRVALIGGNHTSARFCSR Ilex_paraguariensis ------------------------------MEIARIRQ…	Vitis_vinifera ---------------------------------------------------------------------ATGGAGCCTCAGCGCTTCACCCAATTGATGCTCCTCTACTGCAGAATCCAAAGCACGCGTGTGGCACTTGTGGGTGGTAACCACACCTCTTCCAGGTTTTGCACTCGCTAA Posidonia_oceanica ---------------------------------------------------------------------ATGGAACCGGAACGCCTATACCAGCTCCTCCTCCTCTGGTCGAGGATACGAAGCTCCCGTGTGGCCCTCTTGGGTGGCAACCACACCGCCGCCAGGTTTTGCACTCGCTAA Amb…	Vitis_vinifera -------------------------MEPQRFTQLMLLYCR--IQSTRVALVGGNHTSSRFCTR Posidonia_oceanica -------------------------MEPERLYQLLLLWSR--IRSSRVALLGGNHTAARFCTR Amborella_trichopoda ---------MREKE------AGRAMKPFLTIEE--AYWFRLSLTLPLPSLVGANHTSARFCSR Daucus_carota -------------------------MEFIRIRELMDLWFE--IRSSRVALIGGNHTSARFCSR Ilex_paraguariensis -------------------------MEIARIRQLMLLWCG--IRSTRVALVGGN…	Vitis_vinifera ---------------------------------------------------------------------------ATGGAGCCTCAGCGCTTCACCCAATTGATGCTCCTCTACTGCAGA------ATCCAAAGCACGCGTGTGGCACTTGTGGGTGGTAACCACACCTCTTCCAGGTTTTGCACTCGCTAA Posidonia_oceanica ---------------------------------------------------------------------------ATGGAACCGGAACGCCTATACCAGCTCCTCCTCCTCTGGTCGAGG------ATACGAAGCTCCCGTGTGGCCCTCTTGGGTGGCAACCACACCGCCG…	GEMD01073355;XM_006828095;XM_017374398;GEWR01020521;GEWR01050126;GEWR01073322;GEWR01083347;GEWR01083883;GEWR01170340;GCHU01013145;EL687280;GAJH01034939;GBSV01033113;GBSV01033497;GCKD01016095;LM619693;GEZV01037777;EL392349;GDQO01012355;JL418694;GAVZ01004056;GAVZ01049309;GACF01025013;GACF01025016;GACF01025014;GACF01025015;GACF01025017;HS409857;GBHQ01006151;GBCR01015878;GBCR01015879;GBCR01038028;GBC…
HG18	A. thaliana	AT4G36990	Arabidopsis_thaliana ----------MEETK------------RNSDLLRSRVFLSGFYCWDWEFLTALLLFSC--------------- Amborella_trichopoda ---------------------------------MNCGPMCGFYCWGWEFLTALLLFSLKLH------------ Panax_ginseng ---------------------------------MNCAVVLGFYCWGWEFLTALLLFSLI-------------- Ilex_paraguariensis -----------MVEAKIK-------KPPNTSLVHSRLFLYGFYCWGWEFLSALLLFSCSV------------- Elaeis_guineensis ---------…	Arabidopsis_thaliana ----------------------------------------------------------------ATG--GAAGAAACCAAACGAAACTCCGATCTTCTCCGTTCTCGTGTTTTCCTCTCTGGCTTTTATTGCTGGGATTGGGAATTTCTCACCGCTCTCTTGCTTTTTAGTTGCTGA--------------------------------------------- Amborella_trichopoda ---------------------------------------------------------------------------------------------------ATGAATTGTGGACCGATGTGTGGCTTCTATTGCTG…	Arabidopsis_thaliana ----------MEETK------------RNSDLLRSRVFLSGFYCWDWEFLTALLLFSC--------------- Amborella_trichopoda ---------------------------------MNCGPMCGFYCWGWEFLTALLLFSLKLH------------ Panax_ginseng ---------------------------------MNCAVVLGFYCWGWEFLTALLLFSLI-------------- Ilex_paraguariensis -----------MVEAKIK-------KPPNTSLVHSRLFLYGFYCWGWEFLSALLLFSCSV------------- Elaeis_guineensis ---------…	Arabidopsis_thaliana ------------------------------ATGGAAGAAACCAAA------------------------------------CGAAACTCCGATCTTCTCCGTTCTCGTGTTTTCCTCTCTGGCTTTTATTGCTGGGATTGGGAATTTCTCACCGCTCTCTTGCTTTTTAGTTGC---------------------------------------------TGA Amborella_trichopoda ---------------------------------------------------------------------------------------------------ATGAATTGTGGACCGATGTGTGGCTTCTATTGCTG…	XM_006826177;JI152042;GEWR01127585;GEWR01127584;GEWR01127586;GEWR01127587;GEWR01164861;XM_010944764;GAEL01006831;GO662276;GAPX01004991;GAPY01020036;GAPY01047611;GAPZ01011552;GAVZ01053737;GACF01073294;GACF01073293;GACF01073295;GDHR01030470;GDHR01047537;GAAY01006325;GAAC01031548;GARM01012694;GARM01012695;GBKQ01046357;GBRC01032552;HP708673;HP710362;GAER01037284;GBIX01020111;GBJI01125615;FR605386;FS6…
	O. sativa	LOC_Os09g28354	Oryza_sativa -------MGVEAGG---------------------GCGGRAVVTGFYVWGWEFLTALLLFSATTSY--------------- Amborella_trichopoda ------------------------------------MNCG-PMCGFYCWGWEFLTALLLFSLKLH---------------- Centella_asiatica ------------------------------------MNSG-VVLGFYCWGWEFLTALLLFSSSSPFQLIF----------- Ilex_paraguariensis --------------MVEAKIK--------KPPNTSLVHSRLFLYGFYCWGWEFLSALLLFSCSV-----------------…	Oryza_sativa ------------------------------------------------------------------ATGGGAGTAGA------GGCGGGCGGCGGCTGCGGTGGGAGGGCGGTAGTCACCGGATTCTACGTCTGGGGCTGGGAGTTCCTCACCGCCCTCCTGCTCTTCTCGGCCACCACCTCCTACTAG--------------------------------------------- Amborella_trichopoda ---------------------------------------------------------------------------------------------------ATGAATTGTGGACCGATGTGTGGCTTCTATT…	Oryza_sativa -------MGVEAGG---------------------GCGGRAVVTGFYVWGWEFLTALLLFSATTSY--------------- Amborella_trichopoda ------------------------------------MNCG-PMCGFYCWGWEFLTALLLFSLKLH---------------- Centella_asiatica ------------------------------------MNSG-VVLGFYCWGWEFLTALLLFSSSSPFQLIF----------- Ilex_paraguariensis --------------MVEAKIK--------KPPNTSLVHSRLFLYGFYCWGWEFLSALLLFSCSV-----------------…	Oryza_sativa ---------------------ATGGGAGTAGAGGCGGGCGGC---------------------------------------------------------------GGCTGCGGTGGGAGGGCGGTAGTCACCGGATTCTACGTCTGGGGCTGGGAGTTCCTCACCGCCCTCCTGCTCTTCTCGGCCACCACCTCCTAC---------------------------------------------TAG Amborella_trichopoda ------------------------------------------------------------------------------------------------------------ATGAATTGTG…	XM_006826177;JK514730;JK515522;JK515612;JK515890;JK517570;JK517854;GEWR01127585;GEWR01127584;GEWR01127586;GEWR01127587;GEWR01164861;XM_008799045;GAEL01006831;GDQF01041423;GAKE01002716;GEYV01032056;GEYV01032054;GAVZ01047806;GACF01079416;GACF01079415;GBZI01014521;GEYH01004820;GEYH01015560;GEYH01015559;GEYH01039955;GEYH01039953;GEYH01039956;GAAY01006325;GBHI01080860;GEFY01038287;GEFY01046081;GEHN010…
	S. lycopersicum	Solyc02g090820.2	Solanum_lycopersicum ----------MEDSK-------IIINRPKNNLVHSLVFLFGFYCWDWEFLTALLLFSYCSF--- Amborella_trichopoda ---------------------------------MNCGPMCGFYCWGWEFLTALLLFSLKLH--- Panax_ginseng ---------------------------------MNCAVVLGFYCWGWEFLTALLLFSLI----- Ilex_paraguariensis ----------MV-EA-------KIKKPPNTSLVHSRLFLYGFYCWGWEFLSALLLFSCSV---- Phoenix_dactylifera ----------MEGEKGEEF---GIGIGARGDGCCHCVIISGFY…	Solanum_lycopersicum ----------------------------------------------ATGGAAG-----ATTCTAAGATTATCATCAATCGTCCTAAAAATAATCTTGTTCATTCTCTAGTCTTTCTTTTCGGTTTCTATTGTTGGGATTGGGAATTTCTTACTGCCCTTTTGCTTTTCAGTTATTGCTCCTTCTAA--------- Amborella_trichopoda ---------------------------------------------------------------------------------------------------ATGAATTGTGGACCGATGTGTGGCTTCTATTGCTGGGGTTGGGAGTTTTTAACCGCTCTGCT…	Solanum_lycopersicum ----------MEDSK-------IIINRPKNNLVHSLVFLFGFYCWDWEFLTALLLFSYCSF--- Amborella_trichopoda ---------------------------------MNCGPMCGFYCWGWEFLTALLLFSLKLH--- Panax_ginseng ---------------------------------MNCAVVLGFYCWGWEFLTALLLFSLI----- Ilex_paraguariensis ----------MV-EA-------KIKKPPNTSLVHSRLFLYGFYCWGWEFLSALLLFSCSV---- Phoenix_dactylifera ----------MEGEKGEEF---GIGIGARGDGCCHCVIISGFY…	Solanum_lycopersicum ------------------------------ATGGAAGATTCTAAG---------------------ATTATCATCAATCGTCCTAAAAATAATCTTGTTCATTCTCTAGTCTTTCTTTTCGGTTTCTATTGTTGGGATTGGGAATTTCTTACTGCCCTTTTGCTTTTCAGTTATTGCTCCTTC---------TAA Amborella_trichopoda ---------------------------------------------------------------------------------------------------ATGAATTGTGGACCGATGTGTGGCTTCTATTGCTGGGGTTGGGAGTTTTTAACCGCTCTGCT…	XM_006826177;JI152042;GEWR01127585;GEWR01127584;GEWR01127586;GEWR01127587;GEWR01164861;XM_008809886;GAEL01006831;GBDN01029006;GAKE01002716;GEYV01032056;GEYV01032054;GAVZ01053737;GACF01073294;GACF01073293;GACF01073295;GDIG01013559;GDIG01013558;GDIG01018064;GAAY01006325;FX147226;FX153014;DB958578;FR605386;FS624445;FS629008;FS635564;FS637442;FY910049;FY914612;FY921174;FY923052;GDAB01039123;GEFV01073…
		Solyc04g016000.2	Solanum_lycopersicum --------------------------------------MNFGVVLGFYCWGWEFLTALLLFSTLSSI----------------- Amborella_trichopoda --------------------------------------MNCGPMCGFYCWGWEFLTALLLFSLKLH------------------ Centella_asiatica --------------------------------------MNSGVVLGFYCWGWEFLTALLLFSSSSPFQLIF------------- Phoenix_dactylifera ----------MEGKG--------GEGF--GIGARGDGCCRWVIISGFYCWGWEFLTALLLFSCR…	Solanum_lycopersicum ------------------------------------------------------------------------------------------------------ATGAACTTCGGTGTCGTGTTAGGTTTCTATTGTTGGGGTTGGGAGTTCTTAACTGCCCTTCTTCTTTTCTCCACTCTTTCTTCTATCTAA--------------------------------------------------- Amborella_trichopoda ------------------------------------------------------------------------------------------------------ATGAATTGTGG…	Solanum_lycopersicum --------------------------------------MNFGVVLGFYCWGWEFLTALLLFSTLSSI----------------- Amborella_trichopoda --------------------------------------MNCGPMCGFYCWGWEFLTALLLFSLKLH------------------ Centella_asiatica --------------------------------------MNSGVVLGFYCWGWEFLTALLLFSSSSPFQLIF------------- Phoenix_dactylifera ----------MEGKG--------GEGF--GIGARGDGCCRWVIISGFYCWGWEFLTALLLFSCR…	Solanum_lycopersicum ------------------------------------------------------------------------------------------------------------------ATGAACTTCGGTGTCGTGTTAGGTTTCTATTGTTGGGGTTGGGAGTTCTTAACTGCCCTTCTTCTTTTCTCCACTCTTTCTTCTATC---------------------------------------------------TAA Amborella_trichopoda -----------------------------------------------------------------------------------------------------…	XM_006826177;JK514730;JK515522;JK515612;JK515890;JK517570;JK517854;XM_008799045;JI698601;GDQF01041423;EX241631;EX244924;EX246884;EX248389;EX249394;EX253104;EX254289;GAPX01004991;GAPY01020036;GAPY01047611;GAPZ01011552;GAVZ01047806;GACF01079416;GACF01079415;GDHR01015514;GDHR01017876;GBKQ01035055;FS587709;FS591704;GAOS01006117;FS624445;FS629008;FS635564;FS637442;FY910049;FY914612;FY921174;FY923052;G…
	P. trichocarpa	POPTR_0006s04770	Populus_trichocarpa ------------------------------MNC--GVVLLGFYCWGWEFLTALLLFSASSP---------------- Amborella_trichopoda ------------------------------MNC--GPM-CGFYCWGWEFLTALLLFSLKLH---------------- Centella_asiatica ------------------------------MNS--GVV-LGFYCWGWEFLTALLLFSSSSPFQLIF----------- Phoenix_dactylifera ---------------MEGKGGEGFGIGARGDGCCRWVIISGFYCWGWEFLTALLLFSCR------------------ Dendrobi…	Populus_trichocarpa -------------------------------------------------------------------------------------------------ATGAACTGTGGAGTCGTCTTGCTGGGTTTTTATTGTTGGGGTTGGGAGTTCTTAACAGCCCTTCTTCTCTTCTCTGCCTCTTCTCCTTAA------------------------------------------------ Amborella_trichopoda ----------------------------------------------------------------------------------------------------ATGAATTGTGGACCGATGTGTG…	Populus_trichocarpa ------------------------------MNC--GVVLLGFYCWGWEFLTALLLFSASSP---------------- Amborella_trichopoda ------------------------------MNC--GPM-CGFYCWGWEFLTALLLFSLKLH---------------- Centella_asiatica ------------------------------MNS--GVV-LGFYCWGWEFLTALLLFSSSSPFQLIF----------- Phoenix_dactylifera ---------------MEGKGGEGFGIGARGDGCCRWVIISGFYCWGWEFLTALLLFSCR------------------ Dendrobi…	Populus_trichocarpa ------------------------------------------------------------------------------------------ATGAACTGT------GGAGTCGTCTTGCTGGGTTTTTATTGTTGGGGTTGGGAGTTCTTAACAGCCCTTCTTCTCTTCTCTGCCTCTTCTCCT------------------------------------------------TAA Amborella_trichopoda ------------------------------------------------------------------------------------------ATGAATTGT------GGACCGATG---TGTGGC…	XM_006826177;JK514730;JK515522;JK515612;JK515890;JK517570;JK517854;XM_008799045;GAEL01006831;GEOH01078666;EX241631;EX244924;EX246884;EX248389;EX249394;EX253104;EX254289;XM_010674564;GAVZ01047806;GACF01079416;GACF01079415;GDHR01015514;GDHR01017876;GAAY01006325;GEFY01034365;GEHN01007464;GEHN01007465;GAOS01006117;GAMW01006064;GAMW01007316;XM_012972632;GBKS01010953;XM_007028600;FY807584;XM_015756373;…
		POPTR_0016s05680	Populus_trichocarpa --------------------------------MNC--G-VVLGFYCWGWEFLTALLLFSASSP---------------- Amborella_trichopoda --------------------------------MNC--G-PMCGFYCWGWEFLTALLLFSLKLH---------------- Centella_asiatica --------------------------------MNS--G-VVLGFYCWGWEFLTALLLFSSSSPFQLIF----------- Phoenix_dactylifera -----------------MEGKGGEGFGIGARGDGCCRWVIISGFYCWGWEFLTALLLFSCR------------------ …	Populus_trichocarpa ---------------------------------------------------------------------------------------------------ATGAACTGTGGAGTCGTGTTGGGTTTCTATTGCTGGGGTTGGGAGTTCTTGACTGCCCTTCTTCTCTTCTCCGCCTCTTCTCCTTAA------------------------------------------------ Amborella_trichopoda ---------------------------------------------------------------------------------------------------ATGAATTGTGGACCGATGTGTGGC…	Populus_trichocarpa --------------------------------MNC--G-VVLGFYCWGWEFLTALLLFSASSP---------------- Amborella_trichopoda --------------------------------MNC--G-PMCGFYCWGWEFLTALLLFSLKLH---------------- Centella_asiatica --------------------------------MNS--G-VVLGFYCWGWEFLTALLLFSSSSPFQLIF----------- Phoenix_dactylifera -----------------MEGKGGEGFGIGARGDGCCRWVIISGFYCWGWEFLTALLLFSCR------------------ …	Populus_trichocarpa ------------------------------------------------------------------------------------------------ATGAACTGT------GGA---GTCGTGTTGGGTTTCTATTGCTGGGGTTGGGAGTTCTTGACTGCCCTTCTTCTCTTCTCCGCCTCTTCTCCT------------------------------------------------TAA Amborella_trichopoda ------------------------------------------------------------------------------------------------ATGAATTGT------GGA---…	XM_006826177;JK514730;JK515522;JK515612;JK515890;JK517570;JK517854;XM_008799045;GAEL01006831;GEOH01078666;EX241631;EX244924;EX246884;EX248389;EX249394;EX253104;EX254289;XM_010674564;GAVZ01047806;GACF01079416;GACF01079415;GDHR01015514;GDHR01017876;GAAY01006325;GEFY01034365;GEHN01007464;GEHN01007465;GAOS01006117;GAMW01006064;GAMW01007316;XM_012972632;GBKS01010953;XM_007028600;FY807584;XM_015756373;…
	V. vinifera	VIT_07s0031g00670	Vitis_vinifera ---------------------------------------------------MEAIRTKPSGFYCWGWEFLTALLLFSW------------- Amborella_trichopoda ----------------------------------------------------M-NCGPMCGFYCWGWEFLTALLLFSLKLH---------- Centella_asiatica ----------------------------------------------------MNSG-VVLGFYCWGWEFLTALLLFSSSSPFQLIF----- Ilex_paraguariensis ------------------------------MVEAK--------IKKPPN…	Vitis_vinifera ----------------------------------------------------------------------------------------------------------------------------------------ATGGAGGCCATTAGAACAAAGCCATCTGGGTTTTATTGCTGGGGTTGGGAGTTCTTAACTGCACTTCTGCTTTTTAGTTGGTGA--------------------------------------- Amborella_trichopoda -------------------------------------------------------------------------------------------------------…	Vitis_vinifera ---------------------------------------------------MEAIRTKPSGFYCWGWEFLTALLLFSW------------- Amborella_trichopoda ----------------------------------------------------M-NCGPMCGFYCWGWEFLTALLLFSLKLH---------- Centella_asiatica ----------------------------------------------------MNSG-VVLGFYCWGWEFLTALLLFSSSSPFQLIF----- Ilex_paraguariensis ------------------------------MVEAK--------IKKPPN…	Vitis_vinifera ---------------------------------------------------------------------------------------------------------------------------------------------------------ATGGAGGCCATTAGAACAAAGCCATCTGGGTTTTATTGCTGGGGTTGGGAGTTCTTAACTGCACTTCTGCTTTTTAGTTGG---------------------------------------TGA Amborella_trichopoda --------------------------------------------------------------------------------------…	XM_006826177;JK514730;JK515522;JK515612;JK515890;JK517570;JK517854;GEWR01127585;GEWR01127584;GEWR01127586;GEWR01127587;GEWR01164861;XM_008799045;GAEL01006831;GDQF01041423;XM_010532937;GEYV01032056;GEYV01032054;GAVZ01047806;GACF01073294;GACF01073293;GACF01073295;GBZI01014521;GEYH01004820;GEYH01015560;GEYH01015559;GEYH01039955;GEYH01039953;GEYH01039956;GAAY01006325;GEER01067464;XM_003554122;GDQI010…
		VIT_08s0007g08750	Vitis_vinifera ----------------------------------MNCGVVLGFYCWGWEFLTALLLFSSTAPPSV------------- Amborella_trichopoda ----------------------------------MNCGPMCGFYCWGWEFLTALLLFSLKLH---------------- Centella_asiatica ----------------------------------MNSGVVLGFYCWGWEFLTALLLFSSSSPFQLIF----------- Phoenix_dactylifera ----------ME-G-----KGGEGFGIGARGDGCCRWVIISGFYCWGWEFLTALLLFSCR------------------ Dendrobiu…	Vitis_vinifera ------------------------------------------------------------------------------------------------------ATGAACTGTGGAGTCGTGTTGGGATTCTATTGCTGGGGTTGGGAGTTCTTAACTGCCCTTCTTCTCTTCTCTTCAACTGCTCCTCCTTCGGTTTAA--------------------------------------- Amborella_trichopoda ------------------------------------------------------------------------------------------------------ATGAATTGTGGACCGATGTGTGG…	Vitis_vinifera ----------------------------------MNCGVVLGFYCWGWEFLTALLLFSSTAPPSV------------- Amborella_trichopoda ----------------------------------MNCGPMCGFYCWGWEFLTALLLFSLKLH---------------- Centella_asiatica ----------------------------------MNSGVVLGFYCWGWEFLTALLLFSSSSPFQLIF----------- Phoenix_dactylifera ----------ME-G-----KGGEGFGIGARGDGCCRWVIISGFYCWGWEFLTALLLFSCR------------------ Dendrobiu…	Vitis_vinifera ------------------------------------------------------------------------------------------------------ATGAACTGTGGAGTCGTGTTGGGATTCTATTGCTGGGGTTGGGAGTTCTTAACTGCCCTTCTTCTCTTCTCTTCAACTGCTCCTCCTTCGGTT---------------------------------------TAA Amborella_trichopoda ------------------------------------------------------------------------------------------------------ATGAATTGTGGACCGATGTGTGG…	XM_006826177;JK514730;JK515522;JK515612;JK515890;JK517570;JK517854;XM_008799045;GAEL01006831;GEOH01078666;EX241631;EX244924;EX246884;EX248389;EX249394;EX253104;EX254289;XM_010674564;GAVZ01047806;GACF01079416;GACF01079415;GDHR01015514;GDHR01017876;GEFY01034365;GEHN01007464;GEHN01007465;GAOS01006117;GAMW01006064;GAMW01007316;JL360473;JL362557;JP652915;GBKS01010953;XM_002323284;XM_007028600;FY807584…
HG19	A. thaliana	AT5G53590	Arabidopsis_thaliana MSNIPRSLTDSDLSLFTLI--ISSAVDPWPFSITVF---------------- Anthurium_andraeanum MSNIPCSLCDSSLTLFTLA--I-SASDPWPFSSI------------------ Amborella_trichopoda MSNIPSSLCEVCLKLFKLA--I-SGADPWPFSLYPF---VFQ---------- Daucus_carota MTNIPTSLTNASFTLFKLA--I-SSSNPWPFSISAF---L------------ Ilex_paraguariensis MSNVPRSLTDSSLTLFTLA--I-SASDPWPFSLSFL---------------- Araucaria_cunninghamii MSNVPHGLCEGCLS…	Arabidopsis_thaliana ATGAGCAACATCCCTAGATCTCTCACCGACTCAGATCTTTCTCTATTTACTCTCATA---------ATCTCTTCTGCTGTTGATCCTTGGCCTTTTTCTATCACCGTTTTTTAG------------------------------------------------ Anthurium_andraeanum ATGTCCAACATCCCCTGCTCCCTCTGTGACTCCTCTCTGACCCTCTTCACCCTCGCC---------ATCTCC---GCCTCCGACCCTTGGCCCTTCTCCTCCATCTAG------------------------------------------------------ Amborella_trichopoda ATGAGCAACA…	Arabidopsis_thaliana MSNIPRSLTDSDLSLFTLI--ISSAVDPWPFSITVF--- Anthurium_andraeanum MSNIPCSLCDSSLTLFTLA--I-SASDPWPFSSI----- Amborella_trichopoda MSNIPSSLCEVCLKLFKLA--I-SGADPWPFSLYPFVFQ Daucus_carota MTNIPTSLTNASFTLFKLA--I-SSSNPWPFSISAFL-- Ilex_paraguariensis MSNVPRSLTDSSLTLFTLA--I-SASDPWPFSLSFL--- Elaeis_guineensis MSNVPTSLCDSSLTLFQLA--I-SSSDPWPFSF------ Dendrobium_catenatum MSNIPIPICNSSLSLFRLI--I-…	Arabidopsis_thaliana ATGAGCAACATCCCTAGATCTCTCACCGACTCAGATCTTTCTCTATTTACTCTCATA------ATCTCTTCTGCTGTTGATCCTTGGCCTTTTTCTATCACCGTTTTT---------TAG Anthurium_andraeanum ATGTCCAACATCCCCTGCTCCCTCTGTGACTCCTCTCTGACCCTCTTCACCCTCGCC------ATC---TCCGCCTCCGACCCTTGGCCCTTCTCCTCCATC---------------TAG Amborella_trichopoda ATGAGCAACATACCGAGCTCTCTTTGTGAAGTTTGCCTAAAGCTGTTCAAACTTGCA------ATC---TCAGGAGCCGACCCTTGGCCTTTCT…	GBKP01030683;XM_006849118;JG769294;GEWR01034363;GEWR01041732;GEWR01050296;GEWR01068223;GCKF01003175;GCKF01046334;GCKF01046330;GCKF01046329;GCKF01046333;GCKF01046331;GCKF01046335;GCKF01046336;XM_010909627;GEZV01025441;DW083509;GAPX01003264;GAPY01012387;GAPZ01011006;GAVZ01031148;GACF01061669;GACF01061668;GANF01027604;GANG01036458;BY885118;BY903300;HX954000;GBCR01076902;JG718515;GCRZ01010692;GACB010…
	O. sativa	LOC_Os10g36703	Oryza_sativa -----------------------------------------------------------------------------------MSNVPTSLRDSSLTVFRL---AISSSDPWPFSL------------- Epipremnum_aureum -----------------------------------------------------------------------------------MSNIPPSLRDSSLTLFNL---TISSSDPWPFSSSS-L--------- Amborella_trichopoda -----------------------------------------------------------------------------------MSNI…	Oryza_sativa ---------------------------------------------------------------------------------------------------------------------------------------------------------------------------------------------------------------------------------------------------------ATGTCCAACGTGCCCACCTCCCTCCGCGACTCCTCCCTCACCGTCTTCCGCCTCGCCAT---------CTCCAGCTCCGACCCCTGGCCCTTCTCCCTTTAA-----------------------------------…	Oryza_sativa -----------------------------------------------------------------------------------MSNVPTSLRDSSLTVFRL---AISSSDPWPFSL------ Epipremnum_aureum -----------------------------------------------------------------------------------MSNIPPSLRDSSLTLFNL---TISSSDPWPFSSSSL--- Amborella_trichopoda -----------------------------------------------------------------------------------MSNIPSSLCEVCLKLFKL…	Oryza_sativa ---------------------------------------------------------------------------------------------------------------------------------------------------------------------------------------------------------------------------------------------------------ATGTCCAACGTGCCCACCTCCCTCCGCGACTCCTCCCTCACCGTCTTCCGCCTC---------GCCATCTCCAGCTCCGACCCCTGGCCCTTCTCCCTT------------------TAA Epipremnum_aureu…	GEMW01004786;XM_006849118;JG755109;GEWR01008864;GEWR01050295;GCHU01013713;XM_010921103;GAHU01010136;GAHU01048544;DY917616;DY931258;DY931705;DY931448;GDQO01027777;GEUK01017583;GAVZ01031148;GACF01008426;GACF01008427;GACF01008428;GDIG01007094;GEWW01001465;GBCR01076902;JG718515;GCRZ01010692;GCVR01006406;GCZV01015820;GCZV01019032;GEEB01028348;GEEB01029530;GDAX01032682;FS625317;FS633517;FS635309;FS6388…
	S. lycopersicum	Solyc01g091030.2	Solanum_lycopersicum -------MLDIPISLGEICLTLFRF---ITDPWPFS-------------- Zantedeschia_aethiopica -------MAEVPTSLSEFTFSLFCLAMSVADPWPFS-------------- Amborella_trichopoda -------MSNIPSSLCEVCLKLFKLAISGADPWPFSLYPFVFQ------- Panax_ginseng -------MSNIPTSLSNICLTLFRLAMSVADPWPFS-------------- Ilex_paraguariensis -------MSNIPRSLTDSSLNLFKLAISSSDPWPFSLLLL---------- Wollemia_nobilis -------MSNIPRSLCEVCLTAFRLAI…	Solanum_lycopersicum ---------------------ATGTTGGATATACCAATTTCTCTTGGTGAAATTTGTCTTACTCTTTTTAGATT---------CATAACTGATCCCTGGCCTTTTTCTTAA------------------------------------------ Zantedeschia_aethiopica ---------------------ATGGCGGAGGTGCCTACCTCTCTGTCAGAGTTCACCTTCTCCCTCTTCTGCTTAGCCATGTCCGTCGCCGACCCATGGCCCTTCTCCTAA------------------------------------------ Amborella_trichopoda ---------------------ATGA…	Solanum_lycopersicum ------MLDIPISLGEICLTLFRF---ITDPWPFS------- Zantedeschia_aethiopica ------MAEVPTSLSEFTFSLFCLAMSVADPWPFS------- Amborella_trichopoda ------MSNIPSSLCEVCLKLFKLAISGADPWPFSLYPFVFQ Panax_ginseng ------MSNIPTSLSNICLTLFRLAMSVADPWPFS------- Ilex_paraguariensis ------MSNIPRSLTDSSLNLFKLAISSSDPWPFSLLLL--- Cocos_nucifera ------MSKFPPSLFNVCLPLPCL---YMDPWPFS------- Agave_tequilana ------MSNI…	Solanum_lycopersicum ------------------ATGTTGGATATACCAATTTCTCTTGGTGAAATTTGTCTTACTCTTTTTAGATTC---------ATAACTGATCCCTGGCCTTTTTCT---------------------TAA Zantedeschia_aethiopica ------------------ATGGCGGAGGTGCCTACCTCTCTGTCAGAGTTCACCTTCTCCCTCTTCTGCTTAGCCATGTCCGTCGCCGACCCATGGCCCTTCTCC---------------------TAA Amborella_trichopoda ------------------ATGAGCAACATACCGAGCTCTCTTTGTGAAGTTTGCCTAAAGCTGTTCAAACTTG…	GAOT01038837;XM_006849118;GAAG01040567;GEWR01008864;GEWR01050295;GCHU01002329;GABT01031548;GABT01051923;GBGM01002858;GAHU01010136;GAHU01048544;BU024983;DY926294;GDRJ01049272;GEYX01027644;GEYX01027646;GAVZ01042935;GACF01076824;JG545612;JG551627;BY885118;BY903300;HX954000;GBJW01024774;GAAY01016219;JG718515;GBSJ01185385;HX949211;GDAX01040323;FS613111;FY898714;GAMW01000137;GBYR01011143;XM_011092118;F…
		Solyc01g096340.2	Solanum_lycopersicum -----------------------------------------------------------------------------------MINFPISLRYSSLALFKQAIS-ANPWPNSL------------ Anthurium_andraeanum -----------------------------------------------------------------------------------MSNIPCSLCDSSLTLFTLAISASDPWPFSSI----------- Amborella_trichopoda -----------------------------------------------------------------------------------M…	Solanum_lycopersicum ---------------------------------------------------------------------------------------------------------------------------------------------------------------------------------------------------------------------------------------------------------ATGATTAATTTTCCAATCTCTCTCAGATATTCATCATTAGCCCTTTTCAAACAAGCCATTTCTGCTAATC---CTTGGCCTAATTCCCTCTGA------------------------------------…	Solanum_lycopersicum -----------------------------------------------------------------------------------MINFPISLRYSSLALFKQAIS-ANPWPNSL------ Anthurium_andraeanum -----------------------------------------------------------------------------------MSNIPCSLCDSSLTLFTLAISASDPWPFSSI----- Amborella_trichopoda -----------------------------------------------------------------------------------MSNIPSSLCEVCL…	Solanum_lycopersicum ---------------------------------------------------------------------------------------------------------------------------------------------------------------------------------------------------------------------------------------------------------ATGATTAATTTTCCAATCTCTCTCAGATATTCATCATTAGCCCTTTTCAAACAAGCCATTTCT---GCTAATCCTTGGCCTAATTCCCTC------------------TGA Anthurium_andraea…	GBKP01030683;XM_006849118;JG769294;GEWR01034363;GEWR01041732;GEWR01050296;GEWR01068223;XM_010921103;EX952426;GEOH01134694;GDQO01027777;GEUK01017583;GAVZ01031148;GACF01008426;GACF01008427;GACF01008428;CK758022;GDIL01036350;JW933707;GCRZ01010692;GCVR01006406;GCZV01015820;GCZV01019032;GEEB01028348;GEEB01029530;DC652031;FS625317;FS633517;FS635309;FS638886;FY910921;FY919127;FY920919;FY924496;GAQP01005…
	P. trichocarpa	POPTR_0002s14620	Populus_trichocarpa ---------------------------------MSNVPTSLSEECLTLFGLTMSVADPWPFSIPITL--------- Zantedeschia_aethiopica ---------------------------------MAEVPTSLSEFTFSLFCLAMSVADPWPFS-------------- Amborella_trichopoda ---------------------------------MSNIPSSLCEVCLKLFKLAISGADPWPFSLYPFVFQ------- Panax_ginseng ---------------------------------MSNIPTSLSNICLTLFRLAMSVADPWPFS-------------- Ilex_paragua…	Populus_trichocarpa ---------------------------------------------------------------------------------------------------ATGTCCAACGTACCAACTTCTCTTTCTGAAGAGTGCCTTACCCTCTTCGGCTTAACCATGTCTGTAGCAGACCCATGGCCCTTTTCAATCCCCATCACACTCTAA--------------------------- Zantedeschia_aethiopica ---------------------------------------------------------------------------------------------------ATGGCGGAGGTGCCTACCTCTCTG…	Populus_trichocarpa ---------------------------------MSNVPTSLSEECLTLFGLTMSVADPWPFSIPITL-- Zantedeschia_aethiopica ---------------------------------MAEVPTSLSEFTFSLFCLAMSVADPWPFS------- Amborella_trichopoda ---------------------------------MSNIPSSLCEVCLKLFKLAISGADPWPFSLYPFVFQ Panax_ginseng ---------------------------------MSNIPTSLSNICLTLFRLAMSVADPWPFS------- Ilex_paraguariensis --------------------…	Populus_trichocarpa ---------------------------------------------------------------------------------------------------ATGTCCAACGTACCAACTTCTCTTTCTGAAGAGTGCCTTACCCTCTTCGGCTTAACCATGTCTGTAGCAGACCCATGGCCCTTTTCAATCCCCATCACACTC------TAA Zantedeschia_aethiopica ---------------------------------------------------------------------------------------------------ATGGCGGAGGTGCCTACCTCTCTGTCAGAGTTCACCTTCTCCCTC…	GAOT01038837;XM_006849118;GAAG01040567;GEWR01034363;GEWR01041732;GEWR01050296;GEWR01068223;GCKF01043683;GDFT01044140;GAHU01010136;GAHU01048544;BU024983;DY926294;GDRJ01049272;GEYV01066104;GAVZ01031148;GACF01003135;GACF01003134;GACF01003136;GACF01003137;XM_008440813;JV033016;GBCR01005566;GAAY01016219;JG718515;GBSJ01185385;HX949211;GDQI01009921;GDQL01007676;GEBJ01035876;FS613111;FY898714;GAQP0101574…
		POPTR_0014s06240	Populus_trichocarpa -------MSNIPTSLSEVCLTQSRLTMSVADPWPFS-------------- Anthurium_amnicola -------MTRVPASLSEFVFTTCCLAMSTADPWPFS-------------- Amborella_trichopoda -------MSNIPSSLCEVCLKLFKLAISGADPWPFSLYPFVFQ------- Panax_ginseng -------MSNIPTSLSNICLTLFRLAMSVADPWPFS-------------- Ilex_paraguariensis -------MSNVPRSLTDSSLTLFTLAISASDPWPFSLSFL---------- Araucaria_cunninghamii -------MSNIPRSLCEVCLTAFRLAI…	Populus_trichocarpa ---------------------ATGTCCAACATACCAACTTCTCTTTCTGAAGTATGTCTTACTCAATCTCGTTTAACCATGTCCGTAGCAGACCCATGGCCCTTTTCTTGA------------------------------------------ Anthurium_amnicola ---------------------ATGACGAGGGTGCCTGCATCTTTGTCAGAGTTCGTGTTCACCACCTGTTGCCTAGCCATGTCCACTGCCGACCCATGGCCCTTCTCCTAA------------------------------------------ Amborella_trichopoda ---------------------ATGAGCAACA…	Populus_trichocarpa MSNIPTSLSEVCLTQSRLTMSVADPWPFS------- Anthurium_amnicola MTRVPASLSEFVFTTCCLAMSTADPWPFS------- Amborella_trichopoda MSNIPSSLCEVCLKLFKLAISGADPWPFSLYPFVFQ Panax_ginseng MSNIPTSLSNICLTLFRLAMSVADPWPFS------- Ilex_paraguariensis MSNVPRSLTDSSLTLFTLAISASDPWPFSLSFL--- Elaeis_guineensis MLIGLSAFSDVCPTLSRLTMSMANPWPFS------- Agave_americana MSNIPTSLCDSSLTLFHLVISSSDPWPSSI------ Helianthus_a…	Populus_trichocarpa ATGTCCAACATACCAACTTCTCTTTCTGAAGTATGTCTTACTCAATCTCGTTTAACCATGTCCGTAGCAGACCCATGGCCCTTTTCT---------------------TGA Anthurium_amnicola ATGACGAGGGTGCCTGCATCTTTGTCAGAGTTCGTGTTCACCACCTGTTGCCTAGCCATGTCCACTGCCGACCCATGGCCCTTCTCC---------------------TAA Amborella_trichopoda ATGAGCAACATACCGAGCTCTCTTTGTGAAGTTTGCCTAAAGCTGTTCAAACTTGCAATCTCAGGAGCCGACCCTTGGCCTTTCTCTCTCTACCCCTTCGTCTTCCAATAA Pan…	GDJX01011625;XM_006849118;GAAG01040567;GEWR01034363;GEWR01041732;GEWR01050296;GEWR01068223;GCKF01043683;GBSV01021433;GCKD01039371;LM631360;GBHM01006914;BU024983;DY926294;GDRJ01049272;GEYV01066104;GAVZ01042935;GACF01003135;GACF01003134;GACF01003136;GACF01003137;XM_008440813;JV033016;GBCR01005566;GAAY01016219;JG718515;GBSJ01185385;HX949211;FN723409;FN767309;FS613111;FY898714;GAMW01000137;GBYR010111…
		POPTR_0015s00920	Populus_trichocarpa -----------------------------------------------------------------------------------MSNIPRSLTGSSFTLFKL---AISASDPWPFSLVFL----------- Anthurium_andraeanum -----------------------------------------------------------------------------------MSNIPCSLCDSSLTLFTL---AISASDPWPFSSI------------- Amborella_trichopoda ---------------------------------------------------------------------------…	Populus_trichocarpa ---------------------------------------------------------------------------------------------------------------------------------------------------------------------------------------------------------------------------------------------------------ATGAGCAACATACCAAGATCTCTTACAGGCTCTTCTTTTACCCTTTTCAAGCTTGC---------CATTTCTGCCTCTGACCCTTGGCCTTTCTCTCTCGTTTTCTTATAG-------------------…	Populus_trichocarpa -----------------------------------------------------------------------------------MSNIPRSLTGSSFTLFKL---AISASDPWPFSLVFL--- Anthurium_andraeanum -----------------------------------------------------------------------------------MSNIPCSLCDSSLTLFTL---AISASDPWPFSSI----- Amborella_trichopoda -----------------------------------------------------------------------------------MSNIPSSL…	Populus_trichocarpa ---------------------------------------------------------------------------------------------------------------------------------------------------------------------------------------------------------------------------------------------------------ATGAGCAACATACCAAGATCTCTTACAGGCTCTTCTTTTACCCTTTTCAAGCTT---------GCCATTTCTGCCTCTGACCCTTGGCCTTTCTCTCTCGTTTTCTTA---------TAG Anthurium…	GBKP01030683;XM_006849118;JG755109;GEWR01034363;GEWR01041732;GEWR01050296;GEWR01068223;GCKF01043683;XM_010921103;FX575810;DW070649;GDQO01027777;GDIJ01010032;GDIR01014642;GDIR01045579;GDIS01013979;GDIS01017184;GDIS01017185;GDIT01002645;GDIT01017745;GDIV01025141;GDIV01025139;GDIW01000249;GDIW01027972;GDIW01038977;GDIW01042792;GDIX01009719;GDIX01053513;GDIX01056465;GDIY01015397;GDIY01015398;GDIY0106…
	V. vinifera	VIT_15s0048g00530	Vitis_vinifera -------MSNIPTSLSEVCLTLFRLAMSVADPWPFS-------------- Zantedeschia_aethiopica -------MAEVPTSLSEFTFSLFCLAMSVADPWPFS-------------- Amborella_trichopoda -------MSNIPSSLCEVCLKLFKLAISGADPWPFSLYPFVFQ------- Panax_ginseng -------MSNIPTSLSNICLTLFRLAMSVADPWPFS-------------- Ilex_paraguariensis --------------------------MYVADPWPFS-------------- Araucaria_cunninghamii -------MSNIPRSLCEVCLTAFRLAI…	Vitis_vinifera ---------------------ATGTCCAACATCCCCACCTCTCTCTCTGAAGTCTGTCTCACTCTCTTCCGTCTCGCCATGTCTGTTGCAGATCCATGGCCTTTCTCCTGA------------------------------------------ Zantedeschia_aethiopica ---------------------ATGGCGGAGGTGCCTACCTCTCTGTCAGAGTTCACCTTCTCCCTCTTCTGCTTAGCCATGTCCGTCGCCGACCCATGGCCCTTCTCCTAA------------------------------------------ Amborella_trichopoda ---------------------ATGAGCAACA…	Vitis_vinifera ------MSNIPTSLSEVCLTLFRLAMSVADPWPFS------- Zantedeschia_aethiopica ------MAEVPTSLSEFTFSLFCLAMSVADPWPFS------- Amborella_trichopoda ------MSNIPSSLCEVCLKLFKLAISGADPWPFSLYPFVFQ Panax_ginseng ------MSNIPTSLSNICLTLFRLAMSVADPWPFS------- Ilex_paraguariensis -------------------------MYVADPWPFS------- Elaeis_guineensis ------MLIGLSAFSDVCPTLSRLTMSMANPWPFS------- Agave_tequilana ------MSNIPTS…	Vitis_vinifera ------------------ATGTCCAACATCCCCACCTCTCTCTCTGAAGTCTGTCTCACTCTCTTCCGTCTCGCCATGTCTGTTGCAGATCCATGGCCTTTCTCC---------------------TGA Zantedeschia_aethiopica ------------------ATGGCGGAGGTGCCTACCTCTCTGTCAGAGTTCACCTTCTCCCTCTTCTGCTTAGCCATGTCCGTCGCCGACCCATGGCCCTTCTCC---------------------TAA Amborella_trichopoda ------------------ATGAGCAACATACCGAGCTCTCTTTGTGAAGTTTGCCTAAAGCTGTTCAAACTTGCAATCT…	GAOT01038837;XM_006849118;GAAG01040567;GEWR01023692;GEWR01073643;GEWR01073642;GEWR01073644;GCKF01043683;GBSV01021433;GCKD01039371;LM631360;GAHU01010136;GAHU01048544;BU024983;DY926294;GDRJ01049272;GDJL01011078;GAVZ01042935;GACF01003135;GACF01003134;GACF01003136;GACF01003137;XM_008440813;JV033016;GBCR01005566;GAAY01016219;JG718515;GBSJ01185385;HX949211;GDAX01040323;FS613111;FY898714;GAMW01000137;GB…
		VIT_16s0098g01150	Vitis_vinifera --------------------MSNVPRSLTDSSLTLFKL---AISASDPWPFSFVFL----------- Anthurium_andraeanum --------------------MSNIPCSLCDSSLTLFTL---AISASDPWPFSSI------------- Amborella_trichopoda --------------------MSNIPSSLCEVCLKLFKL---AISGADPWPFSLYPFVFQ-------- Daucus_carota --------------------MSNIPTCLTNSSFTIFKL---AISSSDPWPFSIALIFL--------- Ilex_paraguariensis --------------------MSNVPRSLTDSSLTLF…	Vitis_vinifera ------------------------------------------------------------ATGAGCAACGTTCCTAGGTCATTAACGGACTCTTCTCTAACCCTCTTCAAGCTTGCCA---------TCTCGGCTTCTGATCCCTGGCCATTTTCTTTCGTTTTCTTGTAA--------------------------------- Anthurium_andraeanum ------------------------------------------------------------ATGTCCAACATCCCCTGCTCCCTCTGTGACTCCTCTCTGACCCTCTTCACCCTCGCCA---------TCTCCGCCTCCGACCCTTGGCCCTTCTCCTC…	Vitis_vinifera --------------------MSNVPRSLTDSSLTLFKL---AISASDPWPFSFVFL--- Anthurium_andraeanum --------------------MSNIPCSLCDSSLTLFTL---AISASDPWPFSSI----- Amborella_trichopoda --------------------MSNIPSSLCEVCLKLFKL---AISGADPWPFSLYPFVFQ Daucus_carota --------------------MSNIPTCLTNSSFTIFKL---AISSSDPWPFSIALIFL- Ilex_paraguariensis --------------------MSNVPRSLTDSSLTLFTL---AISASDPWPFSLSFL--- Elaeis_g…	Vitis_vinifera ------------------------------------------------------------ATGAGCAACGTTCCTAGGTCATTAACGGACTCTTCTCTAACCCTCTTCAAGCTT---------GCCATCTCGGCTTCTGATCCCTGGCCATTTTCTTTCGTTTTCTTG---------TAA Anthurium_andraeanum ------------------------------------------------------------ATGTCCAACATCCCCTGCTCCCTCTGTGACTCCTCTCTGACCCTCTTCACCCTC---------GCCATCTCCGCCTCCGACCCTTGGCCCTTCTCCTCCATC---------------TAG A…	GBKP01030683;XM_006849118;JG755109;GEWR01034363;GEWR01041732;GEWR01050296;GEWR01068223;GCHU01013713;XM_010909627;GAHU01010136;GAHU01048544;DW070649;GDQO01027777;GDIJ01010032;GDIR01014642;GDIR01045579;GDIS01013979;GDIS01017184;GDIS01017185;GDIT01002645;GDIT01017745;GDIV01025141;GDIV01025139;GDIW01000249;GDIW01027972;GDIW01038977;GDIW01042792;GDIX01009719;GDIX01053513;GDIX01056465;GDIY01015397;GDIY…
HG20	A. thaliana	AT2G37480	Arabidopsis_thaliana MPSVPSKL-LPLLSLIPSLTPYHSGLSS--NRLKPLEKCDWRGNLS-- Anthurium_andraeanum MLSVLGKLLHRR-ATVPSTTTFHGGSSS--HRLKQLEKWNRRGNL--- Daucus_carota MHSVPSL-HDLIVSMASNFNSFHGASCS--HRLKHLEKSDRRGNLVS- Nypa_fruticans MPSVLGGSLSRLANLIPSATSLHGGSCS--HRLKNLEKWSRRGNLSQQ Agave_americana --------------------MFHGGSYS--HRLKKLEKWNRRGNLS-- Taraxacum_officinale ------MVPSLQFSTLPSVTSFYGGSLRSHRLKPRLEKGDRRGNLS…	Arabidopsis_thaliana ATGCCTTCGGTGCCCTCTAAGC---TTCTTCCTCTCCTGTCTTTGATTCCTTCGTTGACTCCT------TATCATTCTGGTTTGAGTTCTAATCGTTTGAAACCTCTTGAAAAGTGTGATTGGCGTGGTAATCTTAGTTAA------ Anthurium_andraeanum ATGCTATCGGTGCTTGGGAAGCTCCT---CCACAGGCGTGCC------ACGGTCCCCTCAACCACCACTTTCCATGGCGGATCCAGTTCTCATCGTCTGAAGCAGCTGGAGAAATGGAACCGTCGTGGTAATCTTTAG--------- Daucus_carota ATGCATTCGGTGCCTTCACTTCATGATTTG---ATTGTGTCTA----…	Arabidopsis_thaliana MPSVPSKL-LPLLSLIPSLTPYHSGLSS--NRLKPLEKCDWRGNLS-- Anthurium_andraeanum MLSVLGKLLHRR-ATVPSTTTFHGGSSS--HRLKQLEKWNRRGNL--- Daucus_carota MHSVPSL-HDLIVSMASNFNSFHGASCS--HRLKHLEKSDRRGNLVS- Nypa_fruticans MPSVLGGSLSRLANLIPSATSLHGGSCS--HRLKNLEKWSRRGNLSQQ Agave_americana --------------------MFHGGSYS--HRLKKLEKWNRRGNLS-- Taraxacum_officinale ------MVPSLQFSTLPSVTSFYGGSLRSHRLKPRLEKGDRRGNLS…	Arabidopsis_thaliana ATGCCTTCGGTGCCCTCTAAGCTT---CTTCCTCTCCTGTCTTTGATTCCTTCGTTGACTCCTTATCATTCTGGTTTGAGTTCT------AATCGTTTGAAACCTCTTGAAAAGTGTGATTGGCGTGGTAATCTTAGT------TAA Anthurium_andraeanum ATGCTATCGGTGCTTGGGAAGCTCCTCCACAGGCGT---GCCACGGTCCCCTCAACCACCACTTTCCATGGCGGATCCAGTTCT------CATCGTCTGAAGCAGCTGGAGAAATGGAACCGTCGTGGTAATCTT---------TAG Daucus_carota ATGCATTCGGTGCCTTCACTT---CATGATTTGATTGTGTCTATGGC…	GBKP01003149;XM_017386859;GDFT01031473;GBHM01002117;GBHM01003674;GBHM01013656;GBHM01018171;GBHM01021587;DY820296;GEYX01009542;GEYX01024232;GEYX01024231;GEYX01024230;GEYX01024228;GACF01005131;GACF01005128;GACF01005129;GACF01005134;XM_008444352;GBCR01066422;GAAY01003797;GCRZ01051814;GAZZ01051912;GDAX01034859;GAJR01006875;GCZU01004368;GBKS01002595;XM_015726703;XM_016815661;GEYY01019725;XM_010254968;…
		AT3G53670	Arabidopsis_thaliana ---MRVSSEILLLSLVPALTFYHSGLSS--NRLKPLQKSDWRGNLS-- Anthurium_andraeanum MLSVLGK-LLHRRATVPSTTTFHGGSSS--HRLKQLEKWNRRGNL--- Daucus_carota MHSVPSLHD-LIVSMASNFNSFHGASCS--HRLKHLEKSDRRGNLVS- Nypa_fruticans MPSVLGGSLSRLANLIPSATSLHGGSCS--HRLKNLEKWSRRGNLSQQ Dendrobium_catenatum MHSVPSN--D----TRPHVSSFHGGSSS--HRLKHLQKSDRRGNISS- Taraxacum_officinale ------MVPSLQFSTLPSVTSFYGGSLRSHRLKPRLEKGDR…	Arabidopsis_thaliana ---------ATGCGGGTGTCCTCTGAGATACTCCTTCTTTCTTTGGTTCCGGCGTTGACTTTTTATC------ATTCTGGTTTAAGTTCTAATCGTTTGAAACCTCTTCAAAAGAGTGATTGGCGTGGTAATCTTAGTTAA------ Anthurium_andraeanum ATGCTATCGGTGCTTGGGAAGC------TCC---TCCACAGGCGTGCCACGGTCCCCTCAACCACCACTTTCCATGGCGGATCCAGTTCTCATCGTCTGAAGCAGCTGGAGAAATGGAACCGTCGTGGTAATCTTTAG--------- Daucus_carota ATGCATTCGGTGCCTTCACTTCATG---ATTTGATTGTGTCTATGGC…	Arabidopsis_thaliana ---MRVSSEILLLSLVPALTFYHSGLSS--NRLKPLQKSDWRGNLS-- Anthurium_andraeanum MLSVLGK-LLHRRATVPSTTTFHGGSSS--HRLKQLEKWNRRGNL--- Daucus_carota MHSVPSLHD-LIVSMASNFNSFHGASCS--HRLKHLEKSDRRGNLVS- Nypa_fruticans MPSVLGGSLSRLANLIPSATSLHGGSCS--HRLKNLEKWSRRGNLSQQ Dendrobium_catenatum MHSVPSN--D----TRPHVSSFHGGSSS--HRLKHLQKSDRRGNISS- Taraxacum_officinale ------MVPSLQFSTLPSVTSFYGGSLRSHRLKPRLEKGDR…	Arabidopsis_thaliana ---------ATGCGGGTGTCCTCTGAGATACTCCTTCTTTCTTTGGTTCCGGCGTTGACTTTTTATCATTCTGGTTTAAGTTCT------AATCGTTTGAAACCTCTTCAAAAGAGTGATTGGCGTGGTAATCTTAGT------TAA Anthurium_andraeanum ATGCTATCGGTGCTTGGGAAG---CTCCTCCACAGGCGTGCCACGGTCCCCTCAACCACCACTTTCCATGGCGGATCCAGTTCT------CATCGTCTGAAGCAGCTGGAGAAATGGAACCGTCGTGGTAATCTT---------TAG Daucus_carota ATGCATTCGGTGCCTTCACTTCATGAT---TTGATTGTGTCTATGGC…	GBKP01003149;XM_017386859;GDFT01031473;GAEL01006224;DY820296;GEYU01029441;GEYU01029440;GACF01005131;GACF01005128;GACF01005129;GACF01005134;XM_008444352;GBCR01066422;GAAY01003797;GAZZ01051912;GDAX01034859;GAJR01006875;XM_012976530;GBKS01002595;XM_002531288;XM_016815661;GEYY01019724;GEAC01107618;XM_004302720;XM_006480732;JI447712;JI447711;GAQC01005784;XM_009404051
	P. trichocarpa	POPTR_0006s08210	Populus_trichocarpa ---------MRRETAIEKFVLVPYYYYLTLFCGGLCSHRLKRW-RA---SHLFS-- Elaeis_guineensis MPTMLGEFLQRLATLIPSAT---------SFHGGSCSHRLK-NLEKWSRRGNLSQQ Dahlia_pinnata --------------MVPSLKSFTLHFAASVCCGSSCSHRLKPRLEKGDRRGNLS-- Cleome_droserifolia MPSVPFELL--LLALVPSLT---------FYHSGLCSHRLK-PLQKSDWRGNLS-- Cucumis_melo MPSETIDLY--LRPLLPSLT---------SFHGGSSSHRLK-RLEKGDRRGNLS-- Actinidia_chinensis --------…	Populus_trichocarpa ATGCGTAGGGAAACCGCCAT---AGAAAAATTTGTTTTGGTCCCTTATTATTATTATCTGACGCTGTTTTGTGGTGGATTGTGCTCCCATCGTTTGAAACGTTGGCGCGCTAGTCAT-------------CTGTTCAGTTAA------ Elaeis_guineensis ATGCCTACGATGCTC---GGGGAGTTCCTCCAGCGGCTTGCAACCCTGATCCCCTCAGCCACCTCCTTCCATGGCGGTTCTTGCTCTCATCGCCTGAAA---AATCTCGAGAAGTGG-AGTCGGCGTGGTAATTTGAGTCAGCAATAG Dahlia_pinnata -------------AT---GGTGCCTTCACTCAAATCC--TTCACTCTC…	Populus_trichocarpa ---------MRRETAIEKFVLVPYYYYLTLFCGGLCSHRLKRW-RA---SHLFS-- Elaeis_guineensis MPTMLGEFLQRLATLIPSAT---------SFHGGSCSHRLK-NLEKWSRRGNLSQQ Dahlia_pinnata --------------MVPSLKSFTLHFAASVCCGSSCSHRLKPRLEKGDRRGNLS-- Cleome_droserifolia MPSVPFELL--LLALVPSLT---------FYHSGLCSHRLK-PLQKSDWRGNLS-- Cucumis_melo MPSETIDLY--LRPLLPSLT---------SFHGGSSSHRLK-RLEKGDRRGNLS-- Actinidia_chinensis --------…	Populus_trichocarpa ---------------------------ATGCGTAGGGAAACCGCCATAGAAAAATTTGTTTTGGTCCCTTATTATTATTATCTGACGCTGTTTTGTGGTGGATTGTGCTCCCATCGTTTGAAACGTTGG---CGCGCT---------AGTCATCTGTTCAGT------TAA Elaeis_guineensis ATGCCTACGATGCTCGGGGAGTTCCTCCAGCGGCTTGCAACCCTGATCCCCTCAGCCACC---------------------------TCCTTCCATGGCGGTTCTTGCTCTCATCGCCTGAAA---AATCTCGAGAAGTGGAGTCGGCGTGGTAATTTGAGTCAGCAATAG Dahlia_pinnata --…	XM_010922371;GBDN01020487;GDRJ01049033;XM_008444352;GAMB01004575;GBYE01004550;GDAX01034860;GBSD01023994;GCNR01028360;GCNS01027072;GEZF01000707;EC613035;GBYO01020526;GBYO01021192;GT090931;JK547061;JK550887;JK566127;JK566126;JK581237;JK581238;JK588134;JK588135;JK588661;JK588660;XM_010254968;XM_008243222;XM_016687061
	V. vinifera	VIT_08s0040g03310	Vitis_vinifera ----------MPSVPIKLLL-----RPMIPSVMSFHG-GSCS-HRLKRLEKGDRRGNLS-- Epipremnum_aureum ----------MLSVLGKLLN---RRA-TVPSATTFHG-GSCS-HRLKQLEKWNRRGNL--- Daucus_carota ----------MHSVPS----LHDLIVSMASNFNSFHG-ASCS-HRLKHLEKSDRRGNLVS- Elaeis_guineensis ----------MPTMLGEFLQ---RLATLIPSATSFHG-GSCS-HRLKNLEKWSRRGNLSQQ Dendrobium_catenatum ----------MHSVPS-----ND----TRPHVSSFHG-GSSS-HRLKHLQKSDRRGNISS- Atr…	Vitis_vinifera ------------------------------ATGCCTTCGGTGCC---------------CATCAAACTCCTTCTCCGTCCGATGATCCCATCCGTCATGTCTTTCCATGGTGGT---TCGTGTTCTCATCGTC---TGAAACGTCTTGAAAAAGGTGATCGGCGTGGTAATCTTAGTTAA------ Epipremnum_aureum ------------------------------ATGCTTTCGGTGCTCGG---------GAAGCTCCTCAACAG---GCGTGCCACGGTCCCCTCAGCCACCACCTTCCATGGCGGA---TCCTGCTCTCATCGTC---TGAAACAGCTGGAGAAGTGGAACCGTCGTGGTAATCTTTAG--…	Vitis_vinifera ----------MPSVPIKLLL-----RPMIPSVMSFHG-GSCS-HRLKRLEKGDRRGNLS-- Epipremnum_aureum ----------MLSVLGKLLN---RRA-TVPSATTFHG-GSCS-HRLKQLEKWNRRGNL--- Daucus_carota ----------MHSVPS----LHDLIVSMASNFNSFHG-ASCS-HRLKHLEKSDRRGNLVS- Elaeis_guineensis ----------MPTMLGEFLQ---RLATLIPSATSFHG-GSCS-HRLKNLEKWSRRGNLSQQ Dendrobium_catenatum ----------MHSVPS-----ND----TRPHVSSFHG-GSSS-HRLKHLQKSDRRGNISS- Atr…	Vitis_vinifera ------------------------------ATGCCTTCGGTGCCCATCAAACTCCTTCTC---------------CGTCCGATGATCCCATCCGTCATGTCTTTCCATGGT---GGTTCGTGTTCT---CATCGTCTGAAACGTCTTGAAAAAGGTGATCGGCGTGGTAATCTTAGT------TAA Epipremnum_aureum ------------------------------ATGCTTTCGGTGCTCGGGAAGCTCCTCAAC---------AGGCGTGCC---ACGGTCCCCTCAGCCACCACCTTCCATGGC---GGATCCTGCTCT---CATCGTCTGAAACAGCTGGAGAAGTGGAACCGTCGTGGTAATCTT-----…	GEMW01034466;XM_017386859;XM_010922371;GAEL01006224;GEFW01028234;GEFZ01013290;GEGA01005824;EX240002;EX243791;EX243906;EX251443;EX275411;EX289724;GEUK01058808;GEUK01058809;GEUK01058810;GEUK01058812;GEUK01058811;XM_004137736;GBCR01066422;GAAY01003797;GCRZ01008900;GBYE01004550;GEIC01021471;GEIC01191211;GEIC01223026;GEIC01233852;GEIC01233857;HE852269;JK046321;JK081262;JL324930;JL327243;JL360237;JL372…
HG21	A. thaliana	AT1G25470	Arabidopsis_thaliana MSAVSESAA--ISSLFL-ISFAIQSSSSSSSSVLFFGLSLTA---VL-NALRFCSEQRLILEVPSISMGLRLKRTCSG--VEVFGGFHEKQKIPFF--IVR-------- Daucus_carota MSAGSKLA--AIGA--QL-KLCI--SFSLV---------FFSLCMLQ-QLCC-LFQQWIHFFFPTVSMRLRPKRTCSG--VEFFGGFHIKK-FCYLLLFLR-GPHT--- Ilex_paraguariensis MPAGSELS--LIGA--PL-KLWL--SCSSV---------FFVLCMQQ-QLLC-VHQESTNLFFPTVSMRLRPKRTCSG--VAYFGGFHIKR-CFYLFLFLR-GPLT--- Dendrobium_cat…	Arabidopsis_thaliana ATGTCGGCTGTGTCTGAATCGGCTGCGATT------TCGTCTCTGTTTCTAATCTCCTTTGCAATTCAATCGTCTTCTTCTTCTTCCTCGTCTGTCTTGTTCTTTGGTCTGAGTCTGACGGCTGTTCTTAACGCTCTTCGCTTCTGCTCCGAACAGAGGCTTATTCTTGAGGTTCCTTCCATTTCCATGGGCTTAAGACTTAAAAGGACTTGTTCTGG------TGTTGAAGTATTTGGGGGTTTTCACGAAAAGCAAAAAATACCCTTTTTCATAGTTCGCT---GA------------------------ Daucus_carota ATGTCGGCAGGGTCTAAATTGGCTGCGATT------GGGGCTCAG------…	Arabidopsis_thaliana MSAVSESAA--ISSLFL-ISFAIQSSSSSSSSVLFFGLSLTA---VL-NALRFCSEQRLILEVPSISMGLRLKRTCSG--VEVFGGFHEKQKIPFF--IVR-------- Daucus_carota MSAGSKLA--AIGA--QL-KLCI--SFSLV---------FFSLCMLQ-QLCC-LFQQWIHFFFPTVSMRLRPKRTCSG--VEFFGGFHIKK-FCYLLLFLR-GPHT--- Ilex_paraguariensis MPAGSELS--LIGA--PL-KLWL--SCSSV---------FFVLCMQQ-QLLC-VHQESTNLFFPTVSMRLRPKRTCSG--VAYFGGFHIKR-CFYLFLFLR-GPLT--- Dendrobium_cat…	Arabidopsis_thaliana ATGTCGGCTGTGTCTGAATCGGCTGCG------ATTTCGTCTCTGTTTCTA---ATCTCCTTTGCAATTCAATCGTCTTCTTCTTCTTCCTCGTCTGTCTTGTTCTTTGGTCTGAGTCTGACGGCT---------GTTCTT---AACGCTCTTCGCTTCTGCTCCGAACAGAGGCTTATTCTTGAGGTTCCTTCCATTTCCATGGGCTTAAGACTTAAAAGGACTTGTTCTGGT------GTTGAAGTATTTGGGGGTTTTCACGAAAAGCAAAAAATACCCTTTTTC------ATAGTTCGC------------------------TGA Daucus_carota ATGTCGGCAGGGTCTAAATTGGCT------GCG…	XM_017380739;GEWR01067986;GEWR01067985;GEWR01067984;GEWR01108261;GAEL01005987;GBDN01009651;XM_010683255;GAVZ01052579;GACF01074399;GACF01074398;XM_004140811;GAAY01006142;GBSJ01094351;GCVR01024607;GEEB01024578;GEIC01075345;FS624036;FY909640;GAMW01012526;GCZU01002513;BP958766;BP958765;GETW01005151;GETW01006627;XM_018116369;GEZF01025640;GEZF01025641;DN234518;XM_010266854;GEKW01028447;GAJZ01006899;HE6…
		AT1G68550	Arabidopsis_thaliana MSAGFEST------VILSLIHIS---------------------------------SPISSSSSPSSSSL---------KSCLLNALHFCCN-KQRLVLETPSLSMRLRPKRTCSS--VEVFGGFHIKQQKFS-FFIVR--------- Cymodocea_nodosa MSAGCRRLLLLLLLIFSAENLRLSSSCSSSHSQSKLGVAAAAAPPPLASAHPSTISCSGY-SS---SAGL---------RSFCM---------REKGRKDLKTGSMRLKPLRCGFV--VKYFGFLHIRA-CFYLFLFLRGART----- Daucus_carota MSAGSKLA--A----IGAQ-LKL--------------------------…	Arabidopsis_thaliana ATGTCGGCTGGGTT---------------------------------------------------------------------------------------TGAATCGACTGTGATTTTGTCTTTGATTCATATCTCTTCTCCGATTTCATCATCATCTTCCCCATCATCGTCGTCTTTGAAATCTTGTCTTCTCAACGCTCTTCACTTCTGCTGTAATAAGCAGAGGCTTGTTCTGGAGACTCCTTCTCTTTCCATGCGCTTAAGACCCAAAAGGACTTGTTCTAGT------GTTGAAGTCTTTGGGGGTTTTCACATAAAGCAGCAA---AAGTTTTCTTTTTTCATAGTTCGCTGA------------------…	Arabidopsis_thaliana MSAGFEST------VILSLIHIS---------------------------------SPISSSSSPSSSSL---------KSCLLNALHFCCN-KQRLVLETPSLSMRLRPKRTCSS--VEVFGGFHIKQQKFS-FFIVR--------- Cymodocea_nodosa MSAGCRRLLLLLLLIFSAENLRLSSSCSSSHSQSKLGVAAAAAPPPLASAHPSTISCSGY-SS---SAGL---------RSFCM---------REKGRKDLKTGSMRLKPLRCGFV--VKYFGFLHIRA-CFYLFLFLRGART----- Daucus_carota MSAGSKLA--A----IGAQ-LKL--------------------------…	Arabidopsis_thaliana ATGTCGGCTGGGTTTGAATCGACT------------------GTGATTTTGTCTTTGATTCATATCTCT---------------------------------------------------------------------------------------------------TCTCCGATTTCATCATCATCTTCCCCATCATCGTCGTCTTTG---------------------------AAATCTTGTCTTCTCAACGCTCTTCACTTCTGCTGTAAT---AAGCAGAGGCTTGTTCTGGAGACTCCTTCTCTTTCCATGCGCTTAAGACCCAAAAGGACTTGTTCTAGT------GTTGAAGTCTTTGGGGGTTTTCAC…	GEMM01017333;XM_017380739;GEWR01067986;GEWR01067985;GEWR01067984;GEWR01108261;GAEL01005987;GBDN01009651;GEUK01047244;GEUK01047242;GEUK01047247;GEUK01047241;GEUK01047240;GAVZ01052579;GACF01074399;GACF01074398;GBZI01021405;GBZI01021404;GBZI01021403;GEYH01012805;GEYH01012804;GEYH01020252;GAAY01005785;GBSJ01094351;GDBK01002435;JP701025;JP705960;FS624036;FY909640;GAMW01012526;XM_012990732;BP958766;BP9…
		AT3G25890	Arabidopsis_thaliana -------------------------------------------------------------------MRLRPKRTCSGVKDFSCS-------------------------- Daucus_carota MSA----GSKLAAIGA-QLKLCISFSLVFF-------SLC-----MLQQL-CCLFQQWIHFFFPTVSMRLRPKRTCSGVEFFGGFHIKKFCY-LLLFLRGPHT-------- Ilex_paraguariensis MPA----GSELSLIGA-PLKLWLSCSSVFF---------VLC---MQQQL-LCVHQESTNLFFPTVSMRLRPKRTCSGVAYFGGFHIKRCFY-LFLFLRGPLT-------- Lactuca_…	Arabidopsis_thaliana ----------------------------------------------------------------------------------------------------------------------------------------------------------------------------------------------------ATGCGTTTAAGACCTAAAAGGACTTGTTCTGGGGTAAAGGACTTTTCTTGTTCTTGA------------------------------------------------------------------------------ Daucus_carota ATGTCGGCAGGGTCT------AA------ATT…	Arabidopsis_thaliana -------------------------------------------------------------------MRLRPKRTCSGVKDFSCS-------------------------- Daucus_carota MSA----GSKLAAIGA-QLKLCISFSLVFF-------SLC-----MLQQL-CCLFQQWIHFFFPTVSMRLRPKRTCSGVEFFGGFHIKKFCY-LLLFLRGPHT-------- Ilex_paraguariensis MPA----GSELSLIGA-PLKLWLSCSSVFF---------VLC---MQQQL-LCVHQESTNLFFPTVSMRLRPKRTCSGVAYFGGFHIKRCFY-LFLFLRGPLT-------- Lactuca_…	Arabidopsis_thaliana ---------------------------------------------------------------------------------------------------------------------------------------------------------------------------------------------------------ATGCGTTTAAGACCTAAAAGGACTTGTTCTGGGGTAAAGGACTTTTCTTGTTCT------------------------------------------------------------------------------TGA Daucus_carota ATGTCGGCA------------GGGTCT…	XM_017380739;GEWR01067986;GEWR01067985;GEWR01067984;GEWR01108261;JI580681;GCIB01037425;GAVZ01052579;GACF01074399;GACF01074398;GANF01029755;GANG01016280;GANG01040993;GAAY01005785;GBFL01022544;GBFL01036925;XM_004497040;GDAX01056033;GAMW01012526;XM_012990732;XM_002531586;GBSD01012053;GEYY01042706;JZ024263;GAJZ01006899;HE640866;HE645045;GELW01051504;GELW01051503;GELW01051505;XM_006437604;GBFN01004733…
	O. sativa	LOC_Os09g13940	Oryza_sativa MSP--AL--------------------PPFLHGSELQSPPTVSSCSLLIL------------LLQNWYTRGARTQQNPFTI--SRFGFGVKYFGFLHLDW------------------ Posidonia_oceanica MSA--GSHHLLLLPVCCVEKVWLSSGSSSSINPSTSAAAALVYGCSSSSFPSGSSSSGAGSLCMRQRGAKGSKTGSMRLKL--VRCGFGVKYFGFLHIRGFFFLFLFLRGACT----- Nypa_fruticans ----------------------------------------------------------------MQRRPEGSKTASMRLRS--LRVGFGVKYLGFQHIENFLFI--FIRGALT-…	Oryza_sativa ------------------------------------------------------------------------------------------------------------ATGTCGCCTGCTCTACCCCCGTTTCTCCATGGTTCTGAGCTCCAGTCGCCGCCAACGGTTTCTTCCTGCTCCCTTCTCA--TCCTCCTC-CTTCAAAATTGGTATACGAGGGGCGCAAGAACACAGCAAAATCCCTTCA------CGATCTCCAGATTTGGATTTGGGGTGAAATACTTTGGCTTTCTTCATTTAGACTGGTGA--------------------------------------- Posidonia_oceanica ATGTCGGCTGGTTCC…	Oryza_sativa MSP--AL--------------------PPFLHGSELQSPPTVSSCSLLIL------------LLQNWYTRGARTQQNPFTI--SRFGFGVKYFGFLHLDW------------------ Posidonia_oceanica MSA--GSHHLLLLPVCCVEKVWLSSGSSSSINPSTSAAAALVYGCSSSSFPSGSSSSGAGSLCMRQRGAKGSKTGSMRLKL--VRCGFGVKYFGFLHIRGFFFLFLFLRGACT----- Nypa_fruticans ----------------------------------------------------------------MQRRPEGSKTASMRLRS--LRVGFGVKYLGFQHIENFLFI--FIRGALT-…	Oryza_sativa ATGTCGCCT------GCTCTA------------------------------------------------------------CCCCCGTTTCTCCATGGTTCTGAGCTCCAGTCGCCGCCAACGGTTTCTTCCTGCTCCCTTCTCATCCTC------------------------------------CTCCTTCAAAATTGGTATACGAGGGGCGCAAGAACACAGCAAAATCCCTTCACGATC------TCCAGATTTGGATTTGGGGTGAAATACTTTGGCTTTCTTCATTTAGACTGG------------------------------------------------------TGA Posidonia_oceanica ATGTCGGCT…	GEMD01004481;GDFT01038689;GAHT01008459;GAHT01012466;GAHT01015526;GBKS01030235;FX165263;XM_009398099
	P. trichocarpa	POPTR_0008s11900	Populus_trichocarpa MSAEFDLAL--VGVQLK-LWILSLIAKTF---V-VASCCCLLCYMLLCCLQQ--RLNLVYSAISMPLRPKRTCSF-----------GAFFYLF-LFLRGALT-------- Cymodocea_nodosa MSAGSRHLLSLPVRSVEKLWLSSPPPSHLKNTSKSSCSSSSSFPCSLFGGGSL-CMRPRGAKGSMPLKPVRCGFG--VKYFGFLHIRGCFFHLYFFLRGSRT-------- Daucus_carota MSAGSKLAA--IGAQLK-LCISFSL--VF---F------SLCMLQQLCCLFQQ-WIHFFFPTVSMRLRPKRTCSG--VEFFGGFHIKKFCYLLL-FLRGPHT-------- Ilex_paraguarie…	Populus_trichocarpa ------ATGTCGGCTGAGTTT---GATTTGGCTTTGGTTGGGGTG---CAATTGAA---GCTCTGGATATTATCTTTGATTGCAAAAA------------CTTTCGTTG---TTGCTTCTTGCTGTTGTTTACTCTGCTATATGCTTCTCTGCTGTTTACAACAGAGGTTGAATCTGGTGTACTCGGCAATTTCGATGCCTTTGAGACCAAAAAGGACTTGTTCTTTT------GGGGCTTTCTTCTATCTTTTCC------------------------------TGTTCTTGAGAGGGGCTCTCACTTGA------------------------ Cymodocea_nodosa ------ATGTCGGCTGGTTCTCGCC…	Populus_trichocarpa MSAEFDLAL--VGVQLK-LWILSLIAKTF---V-VASCCCLLCYMLLCCLQQ--RLNLVYSAISMPLRPKRTCSF-----------GAFFYLF-LFLRGALT-------- Cymodocea_nodosa MSAGSRHLLSLPVRSVEKLWLSSPPPSHLKNTSKSSCSSSSSFPCSLFGGGSL-CMRPRGAKGSMPLKPVRCGFG--VKYFGFLHIRGCFFHLYFFLRGSRT-------- Daucus_carota MSAGSKLAA--IGAQLK-LCISFSL--VF---F------SLCMLQQLCCLFQQ-WIHFFFPTVSMRLRPKRTCSG--VEFFGGFHIKKFCYLLL-FLRGPHT-------- Ilex_paraguarie…	Populus_trichocarpa ATGTCGGCTGAGTTTGATTTGGCTTTG------GTTGGGGTGCAATTGAAG---CTCTGGATATTATCTTTGATTGCAAAAACTTTC---------GTT---GTTGCTTCTTGCTGTTGTTTACTCTGCTATATGCTTCTCTGCTGTTTACAACAG------AGGTTGAATCTGGTGTACTCGGCAATTTCGATGCCTTTGAGACCAAAAAGGACTTGTTCTTTT---------------------------------GGGGCTTTCTTCTATCTTTTC---CTGTTCTTGAGAGGGGCTCTCACT------------------------TGA Cymodocea_nodosa ATGTCGGCTGGTTCTCGCCATCTGCTGT…	GEMM01015592;GEMM01015593;GEMM01015594;GEMM01028689;XM_017380739;GEWR01067986;GEWR01067985;GEWR01067984;GEWR01108261;GAEL01005987;JI580681;GDRJ01048732;GDRJ01048731;GDRJ01048725;GDRJ01048733;GDRJ01048734;GDRJ01048736;GDRJ01048735;GDRJ01048728;GDRJ01048729;GDRJ01048727;GDRJ01048730;GEUK01047244;GEUK01047242;GEUK01047247;GEUK01047241;GEUK01047240;GAVZ01052579;GACF01074399;GACF01074398;GANF01029755;…
		POPTR_0010s13540	Populus_trichocarpa --MSAEF---DLTFVGAQSQLWISFFITKAFTLCVGGVVSWCFCFFCYMLLCC-FKQ---RLNLGYPAVSMPLKPKRPCSG--VE---AFHLK-RFFNLFL-FLRGALT---- Cymodocea_nodosa --MSAGSRHLLSLPVRSVEKLWLSSPPPSHLKNT---S--KSSCSSSSSFPCSLFGGGSLCMRPRGAKGSMPLKPVRCGFG--VKYFGFLHIRGCFFHLYF-FLRGSRT---- Panax_ginseng -----------------------------------------------MQQLCCLYQQ---CVHLFFPTVSMRLRPKRTCSG--VECFGGFHIK-KFFYLFL-FLRGPFT---- Ilex_p…	Populus_trichocarpa ATGTCGGCTGA---------GTTTGATTTGACTTTCGTTGGGGCGC---AATCGCAGCTCTGGATTTCATTCTTCATTACAAAAGCTTTCACTCTTTGCGTCGGTGGTGTTGTTTCTTGGTGCTTTTGCTTCTTCTGCTATATGCTTCTCTGCTGTTTCAAGCAGAGGTTGAATCTGGGGTACCCGGCTGTTTCGATGCCTTTGAAACCAAAAAGGCCTTGTTCGGG------AGTAGAGGCTTTCCATTTA---------AAGCGATTTTTTAATCTCTTCCTGT---TCTTGAGAGGGGCTCTCACTTGA------------ Cymodocea_nodosa ATGTCGGCTGGTTCTCGCCATCTGCTGTCGCTCCCCG…	Populus_trichocarpa --MSAEF---DLTFVGAQSQLWISFFITKAFTLCVGGVVSWCFCFFCYMLLCC-FKQ---RLNLGYPAVSMPLKPKRPCSG--VE---AFHLK-RFFNLFL-FLRGALT---- Cymodocea_nodosa --MSAGSRHLLSLPVRSVEKLWLSSPPPSHLKNT---S--KSSCSSSSSFPCSLFGGGSLCMRPRGAKGSMPLKPVRCGFG--VKYFGFLHIRGCFFHLYF-FLRGSRT---- Panax_ginseng -----------------------------------------------MQQLCCLYQQ---CVHLFFPTVSMRLRPKRTCSG--VECFGGFHIK-KFFYLFL-FLRGPFT---- Ilex_p…	Populus_trichocarpa ------ATGTCGGCTGAGTTT---------GATTTGACTTTCGTTGGGGCGCAATCGCAGCTCTGGATTTCATTCTTCATTACAAAAGCTTTCACTCTTTGCGTCGGTGGTGTTGTTTCTTGGTGCTTTTGCTTCTTCTGCTATATGCTTCTCTGCTGT---TTCAAGCAG---------AGGTTGAATCTGGGGTACCCGGCTGTTTCGATGCCTTTGAAACCAAAAAGGCCTTGTTCGGGA------GTAGAG---------GCTTTCCATTTAAAG---CGATTTTTTAATCTCTTCCTG---TTCTTGAGAGGGGCTCTCACT------------TGA Cymodocea_nodosa ------ATGTCGGCTGGTT…	GEMM01015592;GEMM01015593;GEMM01015594;GEMM01028689;GAAG01036779;GAAG01036781;GAAG01036780;GDQW01168353;GDQW01168354;GDQW01168356;GDQW01168357;GDQW01168355;JI159126;GEWR01067986;GEWR01067985;GEWR01067984;GEWR01108261;GAEL01005987;GACH01029275;XM_010529753;XM_010683254;GAVZ01052579;GACF01074399;GACF01074398;GANF01029755;GANG01016280;GANG01040993;GAAY01005785;GBSJ01094351;XM_016086570;JP701025;JP70…
HG23	A. thaliana	AT1G64630	Arabidopsis_thaliana MEE-MLFF-----FYPITIIRDT-TL---TQTQNHLTTVIISEMAATLLCSRSR---FRSAIDSYCFAREAFSDPISFHLLTLL--------------- Elaeis_guineensis MKG-------------------R------SRSI-AGGDMDLGSSEIPTVGCRFR---LRSAFDSFSVASESFSEGCRRVAIGFVAQ----AKRRP---- Cichorium_endivia -----------------------------------------------MAGIYFR---IRSSIDSFYVAREAFSEHRKL--------------------- Colobanthus_quitensis --------------MRLLQA…	Arabidopsis_thaliana ----ATGGAGGAGATGCTCTTCTTCTTCTATCCAAT----AA-----CAATAATAAGAGACACGACGCTGACACAAACGCAGA-----ACCATCTCACC---ACCGTCATCATCTCGGAGATGGCCGCCACACTCCTCTGTTCCCGATCTCGATTCCGATCGGCGATCGACTCCTATTGCTTCGCCCGTGAGGCCTTCTCCGATCCAATCTCCTTCCATCTCCTCACCCTTCTGTAA------------------------------------ Elaeis_guineensis ----------------------------------------------------ATGAAG---------GGCCGGAGCCGG---T--C…	Arabidopsis_thaliana MEE-MLFF-----FYPITIIRDT-TL---TQTQNHLTTVIISEMAATLLCSRSR---FRSAIDSYCFAREAFSDPISFHLLTLL--------------- Elaeis_guineensis MKG-------------------R------SRSI-AGGDMDLGSSEIPTVGCRFR---LRSAFDSFSVASESFSEGCRRVAIGFVAQ----AKRRP---- Cichorium_endivia -----------------------------------------------MAGIYFR---IRSSIDSFYVAREAFSEHRKL--------------------- Colobanthus_quitensis --------------MRLLQA…	Arabidopsis_thaliana ATGGAGGAG---ATGCTCTTCTTC---------------TTCTATCCAATAACAATAATAAGAGACACG---ACGCTG---------ACACAAACGCAGAACCATCTCACCACCGTCATCATCTCGGAGATGGCCGCCACACTCCTCTGTTCCCGATCTCGA---------TTCCGATCGGCGATCGACTCCTATTGCTTCGCCCGTGAGGCCTTCTCCGATCCAATCTCCTTCCATCTCCTCACCCTTCTG---------------------------------------------TAA Elaeis_guineensis ATGAAGGGC--------------------------------------------------…	GAJH01068773;GAJH01071475;GBSV01022067;GBSV01027358;GBSV01041880;EL349311;EL352526;EL371413;GCIB01074771;GAVZ01029214;GAVZ01053564;GACF01032322;GACF01032321;XM_008439638;GBJW01036683;GBJW01036682;GAAY01013139;GELI01019262;GANR01000453;GAOS01007391;GAMW01008950;GAMW01009403;XM_002518844;XM_012614940;XM_010065634;GEAC01059778;GEAC01059777;GEAC01059779;JG638793;GFBF01001709;GELW01049952;GELW01049955…
[truncated: 223 more rows]
